# Supplementary material for: The genome of the largest bony fish, ocean sunfish (Mola mola), provides insights into its fast growth rate
Source: Gigascience. 2016 Sep 9;5(1):36. doi: 10.1186/s13742-016-0144-3 (PMC5016917; doi:10.1186/s13742-016-0144-3)
Supplement: Additional file 2: — Genes evolving significantly faster (S10a) or slower (S10b) in sunfish compared with fugu, Tetraodon, medaka and zebrafish (branch model). (XLSX 96 kb) [file 13742_2016_144_MOESM2_ESM.xlsx]

## Sheet: fast_evol_genes (branch model)
Additional File 2. Table S10a. Genes evolving significantly faster in sunfish compared to fugu, Tetraodon, medaka and zebrafish (branch model)
Gene ID	p-Value	FDR_p-Value	ML	Descriptions
Sunfish01756	1.84201842e-03	2.55244271e-02	-7999.94	Bifunctional 3'-phosphoadenosine 5'-phosphosulfate synthase 2
Sunfish09864	8.47980490e-06	5.24663277e-04	-18117.77	A-kinase anchor protein 11
Sunfish00249	4.66138556e-03	4.73796229e-02	-8890.94	Importin-7
Sunfish12933	3.00816739e-03	3.47211685e-02	-3976.09	Splicing factor U2AF 65 kDa subunit
Sunfish11790	1.99666617e-03	2.67276999e-02	-2134.12	Stathmin-2
Sunfish06582	1.83926593e-03	2.55862327e-02	-3120.49	CD82 antigen
Sunfish09150	5.78346966e-04	1.15474079e-02	-16983.08	Insulin-like growth factor 1 receptor
Sunfish02978	2.85350793e-05	1.30330607e-03	-23713.17	Telomerase protein component 1
Sunfish00039	3.40724827e-07	4.42194342e-05	-20525.62	Alpha-protein kinase 3
Sunfish00905	1.86615656e-03	2.56584471e-02	-1773.97	Protein slowmo homolog 2
Sunfish17478	9.06980457e-04	1.58230918e-02	-7470.81	G patch domain and KOW motifs-containing protein
Sunfish07703	2.50962634e-03	3.05577156e-02	-4368.70	SH3 domain-binding protein 5-like
Sunfish10150	1.95211447e-03	2.64305372e-02	-26327.30	FRAS1-related extracellular matrix protein 1
Sunfish17312	3.88613020e-03	4.12325001e-02	-2473.37	Partner of Y14 and mago A
Sunfish19390	4.81926613e-03	4.86129196e-02	-2625.26	Protein MAK16 homolog
Sunfish07057	1.27467946e-04	3.87575396e-03	-10748.46	Lethal(3)malignant brain tumor-like protein 2
Sunfish03223	2.93410547e-03	3.43506606e-02	-1673.31	Rho-related GTP-binding protein RhoG
Sunfish07382	4.96640313e-03	4.97200961e-02	-2971.39	Transmembrane emp24 domain-containing protein 1
Sunfish09814	1.69841176e-03	2.43263768e-02	-4342.46	La-related protein 7
Sunfish05637	3.75045342e-04	8.51009068e-03	-9160.36	PDZ domain-containing RING finger protein 4
Sunfish14379	3.73066201e-03	4.01027324e-02	-4945.93	Cellular tumor antigen p53
Sunfish03819	6.77821644e-07	7.59302941e-05	-19532.68	Down syndrome cell adhesion molecule-like protein 1
Sunfish09109	3.49279417e-04	8.09810797e-03	-3603.68	Electron transfer flavoprotein subunit alpha, mitochondrial
Sunfish04894	1.35261866e-04	4.04341791e-03	-25298.66	Teneurin-4
Sunfish08916	1.13024434e-03	1.82243338e-02	-2437.71	Ras-like protein family member 11A-like
Sunfish17043	2.03746027e-03	2.70020575e-02	-4929.61	Lysophosphatidic acid phosphatase type 6
Sunfish08477	9.14134445e-06	5.55898215e-04	-16553.35	LIM and calponin homology domains-containing protein 1
Sunfish13015	1.46727262e-03	2.19307798e-02	-2232.87	Serine/arginine-rich splicing factor 2
Sunfish17122	4.18326298e-04	9.23615864e-03	-8030.31	NADH-ubiquinone oxidoreductase 75 kDa subunit, mitochondrial
Sunfish05004	6.31605266e-04	1.22209877e-02	-7046.58	Endothelin-converting enzyme-like 1
Sunfish12913	1.22906260e-06	1.15749418e-04	-24839.24	Serine/threonine-protein kinase LMTK3
Sunfish00182	2.23011751e-03	2.84226474e-02	-7544.66	Conserved oligomeric Golgi complex subunit 4
Sunfish15687	4.08423036e-06	3.03946709e-04	-23551.79	Voltage-dependent N-type calcium channel subunit alpha-1B
Sunfish06819	1.17458001e-06	1.12611536e-04	-3893.17	Solute carrier family 35 member G1
Sunfish06193	5.33501516e-05	2.03495453e-03	-4930.78	Heat shock 70 kDa protein 13
Sunfish13844	1.22273026e-03	1.92205250e-02	-4944.21	RIB43A-like with coiled-coils protein 1
Sunfish01615	1.50207695e-03	2.21400317e-02	-3624.64	28S ribosomal protein S5, mitochondrial
Sunfish17636	1.09361208e-03	1.79049535e-02	-7020.53	PWWP domain-containing protein 2A
Sunfish13861	2.32418130e-03	2.90645563e-02	-4851.70	Activin receptor type-1B
Sunfish18743	7.32052016e-06	4.69307081e-04	-11468.83	DENN domain-containing protein 1A
Sunfish01384	2.74191557e-03	3.26027548e-02	-2979.95	Chromatin complexes subunit BAP18
Sunfish06310	2.11916199e-04	5.59606003e-03	-11065.62	Aldehyde dehydrogenase family 16 member A1
Sunfish12968	1.38410102e-04	4.10295349e-03	-8628.70	ATP-dependent RNA helicase DDX42
Sunfish13545	1.08986058e-03	1.79540191e-02	-9105.54	Semaphorin-4E
Sunfish14800	3.33805079e-03	3.72364114e-02	-2643.51	Calcium-binding protein 39-like
Sunfish15463	3.03215432e-04	7.30049464e-03	-8049.09	Complement component C9
Sunfish12991	6.29879058e-04	1.22320674e-02	-4618.56	Coronin-1A
Sunfish07967	9.41564032e-04	1.61614910e-02	-3780.39	RNA-binding motif, single-stranded-interacting protein 3
Sunfish08576	5.21222293e-04	1.06465406e-02	-7513.68	Beta-galactosidase
Sunfish05879	1.40387796e-08	3.32001539e-06	-7890.43	Homeobox protein Nkx-3.2
Sunfish16634	1.13163288e-06	1.11507751e-04	-13377.55	Caskin-2
Sunfish16812	4.54563078e-03	4.64693591e-02	-11330.70	PMS1 protein homolog 1
Sunfish09145	1.23527192e-04	3.82144296e-03	-11314.14	Multiple C2 and transmembrane domain-containing protein 2
Sunfish12895	4.95245642e-04	1.03341257e-02	-6712.63	Cytochrome P450 11B, mitochondrial
Sunfish01393	1.83123719e-06	1.58439237e-04	-19149.13	Pre-mRNA cleavage complex 2 protein Pcf11
Sunfish02281	5.02490785e-05	1.95879375e-03	-7583.24	Semaphorin-3ab
Sunfish09547	2.04848615e-04	5.50504788e-03	-35852.42	Collagen alpha-1(XII) chain
Sunfish08031	9.91144648e-04	1.67690959e-02	-22243.05	AT-rich interactive domain-containing protein 1A
Sunfish06196	4.84218902e-05	1.92998410e-03	-7729.49	Probable ATP-dependent RNA helicase DHX40
Sunfish13019	4.89679181e-03	4.92548756e-02	-9972.10	Serine/arginine repetitive matrix protein 2
Sunfish03864	5.74437147e-07	6.50336183e-05	-8619.68	Forkhead box protein O1
Sunfish04737	4.19625352e-03	4.38238763e-02	-4835.65	Schwannomin-interacting protein 1
Sunfish04231	2.20608037e-07	3.26070935e-05	-3822.57	Phosphoglycerate kinase 1
Sunfish10489	9.53647935e-05	3.21162067e-03	-5369.87	Elongation factor 1-delta
Sunfish07439	1.16692568e-04	3.69595925e-03	-1696.66	U11/U12 small nuclear ribonucleoprotein 25 kDa protein
Sunfish15529	3.31972033e-03	3.71097308e-02	-15542.34	CAP-Gly domain-containing linker protein 1
Sunfish12256	1.43750844e-04	4.20273758e-03	-12131.18	Zinc finger protein Dzip1
Sunfish17602	7.18221209e-06	4.71809266e-04	-5329.84	G protein-coupled receptor kinase 6
Sunfish08773	8.51640704e-04	1.52578457e-02	-13566.41	Ubiquitin carboxyl-terminal hydrolase 43
Sunfish07175	2.11038882e-08	4.49175156e-06	-4117.99	Myeloid-associated differentiation marker homolog
Sunfish00746	6.12341623e-04	1.20231357e-02	-7497.31	Leucine-rich repeat neuronal protein 1
Sunfish03631	3.61576618e-03	3.94251882e-02	-6583.68	Relaxin receptor 1
Sunfish00319	3.26776632e-07	4.29328015e-05	-2696.96	CKLF-like MARVEL transmembrane domain-containing protein 3
Sunfish19135	2.41219237e-03	2.97457140e-02	-4757.44	Exosome complex component RRP45
Sunfish07386	1.61844550e-03	2.34652548e-02	-6506.03	Long-chain fatty acid transport protein 1
Sunfish00874	3.87997036e-03	4.12493952e-02	-4532.36	Retinol dehydrogenase 7
Sunfish09711	8.24933501e-04	1.49301740e-02	-8839.05	Gametogenetin-binding protein 2
Sunfish09822	4.42373780e-03	4.56618988e-02	-11712.57	HMG box transcription factor BBX
Sunfish04654	4.76636770e-03	4.83082715e-02	-4649.54	Serine/threonine-protein phosphatase 2A 65 kDa regulatory subunit A beta isoform (Fragment)
Sunfish15976	2.08612684e-03	2.74759429e-02	-4636.89	Sorting nexin-30
Sunfish14522	3.29514194e-13	2.33779337e-10	-16905.06	Genetic suppressor element 1
Sunfish17349	4.84969279e-05	1.92576234e-03	-4737.98	Protein kinase C and casein kinase substrate in neurons protein 1
Sunfish06339	2.75657307e-04	6.83810036e-03	-2971.14	Cytochrome b561
Sunfish19197	3.67113173e-03	3.98654938e-02	-4485.27	Glutaryl-CoA dehydrogenase, mitochondrial
Sunfish11470	1.42661811e-05	7.59103495e-04	-13847.55	Collagen alpha-2(I) chain
Sunfish13910	3.38832737e-06	2.63201313e-04	-10005.58	Ubiquitin carboxyl-terminal hydrolase 4
Sunfish05578	1.01329632e-05	6.02430133e-04	-19617.25	Voltage-dependent L-type calcium channel subunit alpha-1C
Sunfish10142	1.37301991e-04	4.09290696e-03	-30947.74	Unconventional myosin-XV
Sunfish14078	3.89120608e-04	8.75480235e-03	-16935.25	Apoptotic chromatin condensation inducer in the nucleus
Sunfish01796	2.89708453e-03	3.40671531e-02	-3066.23	Hypoxia-inducible factor 1-alpha inhibitor
Sunfish17481	2.10323257e-03	2.74970528e-02	-11568.40	Membrane-associated guanylate kinase, WW and PDZ domain-containing protein 2
Sunfish16996	3.71733559e-03	4.01623201e-02	-4900.67	Major facilitator superfamily domain-containing protein 9
Sunfish05461	5.69978948e-04	1.14663818e-02	-4486.68	Methionine aminopeptidase 2
Sunfish08448	2.18890764e-03	2.81332791e-02	-2786.09	Melatonin receptor type 1A-A
Sunfish09014	7.66968671e-04	1.41457203e-02	-18320.18	Pseudopodium-enriched atypical kinase 1
Sunfish14930	4.47472098e-03	4.60541399e-02	-8419.82	Transcription elongation factor SPT5
Sunfish12466	1.05934997e-03	1.76702231e-02	-123418.97	Nesprin-1
Sunfish10852	3.97841634e-03	4.21276683e-02	-2336.46	Ubiquitin-conjugating enzyme E2 J2
Sunfish11267	7.00631294e-06	4.74911989e-04	-27058.55	Histone-lysine N-methyltransferase MLL4
Sunfish08942	2.84890934e-03	3.36493820e-02	-3329.20	L-lactate dehydrogenase B-A chain
Sunfish00704	4.35780658e-05	1.77684972e-03	-1775.78	Small nuclear ribonucleoprotein E
Sunfish13154	1.86172294e-05	9.43450262e-04	-27333.57	Nucleoprotein TPR
Sunfish16638	1.16187824e-04	3.70200845e-03	-12297.13	Formin-2
Sunfish17445	3.85671198e-03	4.10431289e-02	-6883.68	C4b-binding protein alpha chain
Sunfish15853	2.88003670e-05	1.30980131e-03	-3121.86	Rho-related GTP-binding protein RhoN
Sunfish16885	7.88267301e-06	4.99329799e-04	-10779.50	Adenylate cyclase type 5
Sunfish00433	3.84430237e-03	4.09930519e-02	-12593.05	Selenocysteine insertion sequence-binding protein 2-like
Sunfish08913	1.38505579e-03	2.10267671e-02	-12550.99	Insulin receptor substrate 2-A
Sunfish00524	1.07645599e-04	3.52481375e-03	-2554.16	Metallophosphoesterase MPPED2
Sunfish17156	1.15947956e-04	3.70545990e-03	-5967.58	Nuclear pore glycoprotein p62
Sunfish06200	3.41864302e-03	3.79365996e-02	-8830.61	ARF GTPase-activating protein GIT1
Sunfish09636	5.74475385e-04	1.15350322e-02	-11639.28	UPF0614 protein C14orf102
Sunfish07321	1.30415197e-03	2.00560480e-02	-32981.54	BAH and coiled-coil domain-containing protein 1
Sunfish13909	9.36653677e-04	1.61031800e-02	-3418.59	Replication factor C subunit 2
Sunfish06750	1.80528215e-03	2.53120061e-02	-2030.18	Peptidyl-prolyl cis-trans isomerase F, mitochondrial
Sunfish08423	2.97575406e-06	2.39908899e-04	-8083.81	E3 ubiquitin-protein ligase RBBP6
Sunfish10607	1.53720190e-07	2.40572097e-05	-4299.20	Histamine H3 receptor
Sunfish18190	7.93274105e-04	1.45552121e-02	-6136.18	Serine/threonine-protein phosphatase with EF-hands 2
Sunfish11571	7.73979378e-05	2.70055362e-03	-26146.14	Probable E3 ubiquitin-protein ligase C12orf51
Sunfish11357	8.05850671e-05	2.77536014e-03	-6376.71	Leucine-rich repeat-containing protein 14B
Sunfish03907	2.01422193e-03	2.68613406e-02	-5691.46	Zinc finger and BTB domain-containing protein 20
Sunfish14110	7.76945136e-05	2.69324109e-03	-4050.94	Protein lifeguard 3
Sunfish01573	3.46558047e-05	1.50533500e-03	-10446.50	Protein lunapark-B
Sunfish14875	3.17322694e-04	7.57163253e-03	-7043.17	Islet cell autoantigen 1
Sunfish11840	8.51777542e-04	1.52346498e-02	-7658.52	MutS protein homolog 5
Sunfish11649	7.53698480e-04	1.40470389e-02	-10904.23	Plasminogen
Sunfish02777	2.13957241e-03	2.76326815e-02	-2183.38	HD domain-containing protein 2
Sunfish17635	1.67347134e-08	3.78916638e-06	-6864.10	Solute carrier family 23 member 1
Sunfish01853	2.26794932e-03	2.86645092e-02	-20327.75	Canalicular multispecific organic anion transporter 1
Sunfish09287	2.37450816e-03	2.94516502e-02	-3343.30	Protein quaking-A
Sunfish04811	1.49517997e-03	2.20689393e-02	-2966.20	Group 3 secretory phospholipase A2
Sunfish15030	1.24489341e-04	3.82894674e-03	-7080.28	Myelin-associated glycoprotein
Sunfish03041	1.19107146e-04	3.75011317e-03	-12347.52	PAX-interacting protein 1
Sunfish15396	0.00000000e+00	0.00000000e+00	-7130.67	Protein transport protein Sec23A
Sunfish03881	2.16046639e-03	2.78013100e-02	-5669.70	ATP-binding cassette sub-family G member 4
Sunfish17632	9.89782296e-05	3.29164475e-03	-9774.52	Protein SMG8
Sunfish12267	4.95519181e-11	2.02819813e-08	-38640.67	Xin actin-binding repeat-containing protein 2
Sunfish07966	2.36493942e-04	6.10866148e-03	-4041.19	5-azacytidine-induced protein 2
Sunfish06124	2.55351296e-13	1.94103463e-10	-46347.22	Sacsin
Sunfish11726	1.03552150e-04	3.42236640e-03	-45304.92	IgGFc-binding protein
Sunfish00720	4.71625436e-04	1.00180397e-02	-7939.41	Dolichyl-diphosphooligosaccharide--protein glycosyltransferase subunit 2
Sunfish11203	1.21340072e-06	1.15294736e-04	-2346.56	Chloride intracellular channel protein 1
Sunfish03671	2.00907649e-05	9.99093087e-04	-4151.46	Transmembrane emp24 domain-containing protein 9
Sunfish12376	4.73198864e-04	1.00114957e-02	-9261.72	Probable ATP-dependent RNA helicase DDX10
Sunfish08187	4.40605322e-05	1.78286002e-03	-6068.38	Solute carrier family 2, facilitated glucose transporter member 9
Sunfish03994	1.84183198e-03	2.55551186e-02	-3216.17	Vacuolar protein-sorting-associated protein 36
Sunfish01119	2.32997994e-03	2.90687532e-02	-23080.76	Rootletin
Sunfish06935	9.04405020e-06	5.53142426e-04	-13030.58	Protein NLRC3
Sunfish12160	1.25300135e-03	1.94379597e-02	-4242.55	Prostaglandin E2 receptor EP4 subtype
Sunfish19121	1.46695103e-03	2.19568114e-02	-2084.32	Beta-crystallin B1
Sunfish00186	4.15038975e-05	1.71195534e-03	-5164.53	Cleavage and polyadenylation specificity factor subunit 5
Sunfish00455	2.00030829e-04	5.40286316e-03	-6432.52	Protein groucho-2
Sunfish08016	2.69222284e-07	3.76982045e-05	-20635.97	Collagen alpha-1(XIV) chain
Sunfish06977	1.49878898e-06	1.35170444e-04	-15130.12	Antigen KI-67
Sunfish02815	3.42696995e-04	7.99776628e-03	-8862.74	Ensconsin
Sunfish07533	5.03424912e-04	1.04028115e-02	-5879.50	RNA-binding protein MEX3B
Sunfish08762	2.94504473e-03	3.44408418e-02	-5350.51	Arf-GAP with dual PH domain-containing protein 2
Sunfish15113	1.06527222e-05	6.26332984e-04	-110526.83	Nesprin-2
Sunfish04362	4.34709129e-06	3.19046521e-04	-14022.48	Protein broad-minded
Sunfish03097	2.12497724e-05	1.04694480e-03	-4218.24	Inositol monophosphatase 3
Sunfish02923	8.74857365e-04	1.54398542e-02	-9946.04	Epidermis-type lipoxygenase 3
Sunfish03457	1.83984880e-06	1.57900572e-04	-3840.85	Neuropeptide Y receptor type 1
Sunfish08816	1.59164916e-04	4.55331461e-03	-16449.17	Lysine-specific demethylase 6B
Sunfish10451	1.48839744e-03	2.20606206e-02	-8470.97	Neutral ceramidase
Sunfish15370	1.13456229e-03	1.82662813e-02	-4036.97	E3 ubiquitin-protein ligase KCMF1
Sunfish17653	6.11136502e-05	2.27402610e-03	-3156.82	Steroid receptor RNA activator 1
Sunfish18860	2.80405187e-03	3.32302005e-02	-36762.89	Desmoplakin
Sunfish19532	8.81782027e-05	2.99805889e-03	-41609.80	Vacuolar protein sorting-associated protein 13C
Sunfish05172	2.19271994e-03	2.81482818e-02	-3795.98	Transcription factor AP-2-alpha
Sunfish05614	9.14875029e-08	1.59608198e-05	-4641.63	Probable G-protein coupled receptor 37
Sunfish11604	1.89637544e-04	5.18797620e-03	-14907.91	Niemann-Pick C1-like protein 1
Sunfish08651	5.63659914e-04	1.13607364e-02	-19141.92	NEDD4-binding protein 2
Sunfish06562	4.16566186e-07	5.09551420e-05	-24713.45	Filamin-C
Sunfish14926	5.17632704e-04	1.05935524e-02	-4054.75	P2Y purinoceptor 14
Sunfish15086	5.36425547e-05	2.03154472e-03	-11348.27	Neural cell adhesion molecule 1
Sunfish03204	4.53763766e-04	9.71620522e-03	-23938.34	Transcriptional regulator ATRX
Sunfish07666	4.53454435e-03	4.64900010e-02	-26298.12	Chromodomain-helicase-DNA-binding protein 9
Sunfish03101	3.00881542e-11	1.33415890e-08	-31031.90	Chromodomain-helicase-DNA-binding protein 7
Sunfish14635	2.70564366e-03	3.23885937e-02	-14657.64	Cytosolic carboxypeptidase 2
Sunfish00976	2.10686830e-03	2.74434424e-02	-3434.75	Phosphopantothenate--cysteine ligase
Sunfish07145	4.60110749e-03	4.68564458e-02	-16445.37	Canalicular multispecific organic anion transporter 2
Sunfish00279	2.65027956e-07	3.76057001e-05	-6814.08	Amyloid beta A4 precursor protein-binding family A member 2
Sunfish05884	7.12298018e-06	4.76746887e-04	-5276.31	Zinc transporter 9
Sunfish07387	3.42558919e-04	8.01211432e-03	-8889.80	Protein VAC14 homolog
Sunfish09182	6.14968442e-05	2.27239380e-03	-58106.53	Protein piccolo
Sunfish06989	7.03801117e-05	2.50496705e-03	-21694.61	Myoferlin
Sunfish07566	6.15161477e-10	1.98380256e-07	-15609.12	Zinc finger protein 536
Sunfish06565	9.84473201e-08	1.68980061e-05	-5770.23	5'-nucleotidase domain-containing protein 3
Sunfish16045	3.81553792e-03	4.07680266e-02	-7015.07	DDB1- and CUL4-associated factor 15
Sunfish11788	4.77261355e-07	5.58133554e-05	-25016.90	Histone-lysine N-methyltransferase SETD2
Sunfish08655	3.55639869e-03	3.91387744e-02	-6036.66	UDP-glucose 6-dehydrogenase
Sunfish11485	4.10573582e-03	4.31325179e-02	-5371.60	Insulin-like growth factor 2 mRNA-binding protein 3
Sunfish05254	1.26928883e-03	1.96048936e-02	-5076.63	Mitogen-activated protein kinase kinase kinase 8
Sunfish16075	1.89461707e-03	2.59826222e-02	-7217.71	DENN domain-containing protein 1C
Sunfish02493	6.50557657e-06	4.43797089e-04	-9283.73	TBC1 domain family member 25
Sunfish01979	3.81973517e-03	4.07719375e-02	-10984.24	Cadherin-7
Sunfish03571	1.42759451e-03	2.15495897e-02	-5847.96	Proton-coupled amino acid transporter 1
Sunfish00242	4.64751284e-04	9.91158950e-03	-9308.38	Eukaryotic translation initiation factor 4 gamma 2
Sunfish11252	2.27380421e-03	2.86704080e-02	-5881.74	SH2 domain-containing adapter protein E
Sunfish04915	7.21113870e-05	2.55803127e-03	-11572.95	PR domain zinc finger protein 10
Sunfish04702	1.53495376e-05	8.00734209e-04	-5944.41	Uncharacterized protein C19orf47 homolog
Sunfish08480	3.25834742e-04	7.67153389e-03	-4528.10	E3 ubiquitin-protein ligase MARCH1
Sunfish13557	8.81253099e-04	1.55013148e-02	-7272.74	Protein Hook homolog 1
Sunfish18454	7.07937144e-04	1.34533341e-02	-4980.92	Transcription factor COE2
Sunfish16865	1.10771845e-03	1.80525877e-02	-12158.22	Centromere protein J
Sunfish13057	4.92359014e-04	1.02940759e-02	-6107.05	Methylcrotonoyl-CoA carboxylase beta chain, mitochondrial
Sunfish04628	2.73672372e-04	6.83666992e-03	-9980.72	Ubiquitin conjugation factor E4 A
Sunfish07979	1.24920342e-03	1.94073326e-02	-17352.39	Uncharacterized protein KIAA0947
Sunfish00268	4.01291247e-05	1.67472214e-03	-14366.76	Pleckstrin homology domain-containing family A member 7
Sunfish06214	3.08368248e-08	5.96664526e-06	-22801.09	Serine/threonine-protein kinase SMG1
Sunfish19321	3.08576483e-07	4.10483866e-05	-43292.65	Striated muscle preferentially expressed protein kinase
Sunfish00629	5.79658489e-04	1.15303283e-02	-16848.49	Receptor-type tyrosine-protein phosphatase gamma
Sunfish13604	4.89918725e-05	1.93100558e-03	-2256.32	Pleckstrin homology domain-containing family B member 2
Sunfish02761	7.87149135e-05	2.71975360e-03	-7407.83	Protein sel-1 homolog 1
Sunfish00115	4.48961183e-04	9.63275183e-03	-10182.12	Putative hexokinase HKDC1
Sunfish03426	2.39516596e-03	2.96043626e-02	-5243.50	Potassium voltage-gated channel subfamily V member 2
Sunfish18560	1.09449458e-07	1.84882719e-05	-17112.48	Ras GTPase-activating-like protein IQGAP1
Sunfish14487	3.18068681e-03	3.60862143e-02	-5360.80	Galactose-3-O-sulfotransferase 3
Sunfish04302	1.96478403e-03	2.65345580e-02	-11752.14	Actin, muscle
Sunfish02379	8.43886625e-04	1.51700025e-02	-20365.95	Phosphatidylinositol 4-phosphate 3-kinase C2 domain-containing subunit beta
Sunfish03821	2.98076206e-05	1.34412160e-03	-10581.20	Unconventional myosin-Ic
Sunfish09834	1.82187123e-04	5.02288955e-03	-2553.84	TIP41-like protein
Sunfish11313	1.75146762e-03	2.49186075e-02	-5184.65	Zinc transporter ZIP4
Sunfish13110	9.18744888e-04	1.58464880e-02	-6514.36	Mucolipin-3
Sunfish13721	1.16796426e-03	1.85791864e-02	-11336.44	Vigilin
Sunfish03963	2.94530938e-03	3.44061278e-02	-5461.97	BUD13 homolog
Sunfish05022	7.14474610e-04	1.35292505e-02	-5761.76	Phenylalanine--tRNA ligase beta subunit
Sunfish12089	9.06351593e-07	9.27441698e-05	-12400.84	Probable ATP-dependent RNA helicase DHX37
Sunfish11578	7.01177974e-06	4.72274430e-04	-5192.59	Alpha-1A adrenergic receptor
Sunfish16681	2.29474298e-03	2.87979420e-02	-5579.65	Immunoglobulin-binding protein 1
Sunfish02666	1.11022302e-16	1.31277705e-13	-2044.23	Calmodulin
Sunfish06988	6.56995151e-05	2.37814367e-03	-5392.89	Alanyl-tRNA editing protein Aarsd1
Sunfish08188	8.96148187e-04	1.57113822e-02	-2864.88	Fibroblast growth factor 8
Sunfish04512	1.90179292e-03	2.60474649e-02	-5384.54	Dynein assembly factor 1, axonemal
Sunfish11100	1.81711427e-04	5.02278702e-03	-5235.31	Gap junction alpha-9 protein
Sunfish07177	3.23981509e-03	3.65234239e-02	-4341.29	Deoxyhypusine synthase
Sunfish12540	1.24865103e-04	3.82943640e-03	-10458.20	DNA polymerase delta catalytic subunit
Sunfish07700	7.91102701e-04	1.45404403e-02	-9899.20	Putative pre-mRNA-splicing factor ATP-dependent RNA helicase DHX16
Sunfish16916	9.78234038e-06	5.84852058e-04	-15856.56	Pre-mRNA-splicing factor CWC22 homolog
Sunfish17309	1.82185813e-06	1.58919789e-04	-8114.80	Solute carrier family 13 member 3
Sunfish18737	8.43246543e-05	2.88547579e-03	-4573.25	SWI/SNF-related matrix-associated actin-dependent regulator of chromatin subfamily B member 1
Sunfish18385	7.19413674e-07	7.89278384e-05	-16207.78	Methylcytosine dioxygenase TET3
Sunfish09916	2.85747837e-03	3.37131761e-02	-9313.32	Zinc transporter ZIP10
Sunfish11820	1.53180862e-03	2.25470365e-02	-4629.93	Alpha-1,3/1,6-mannosyltransferase ALG2
Sunfish11608	2.55257456e-04	6.46773773e-03	-2585.80	Calcium release-activated calcium channel protein 1
Sunfish13486	5.39276008e-06	3.82598352e-04	-14425.07	Probable phospholipid-transporting ATPase IC
Sunfish13639	1.68397384e-03	2.41846823e-02	-8236.31	P protein
Sunfish04203	3.98631545e-03	4.21274767e-02	-5869.16	RNA-binding protein 14
Sunfish04381	3.03682270e-03	3.49005046e-02	-12576.79	Mitogen-activated protein kinase kinase kinase 5
Sunfish17665	1.21775546e-04	3.80039697e-03	-3025.41	Syntaxin-12
Sunfish10762	1.14216364e-06	1.10499140e-04	-2957.50	Guanine nucleotide-binding protein G(o) subunit alpha
Sunfish14368	3.52172088e-03	3.88777527e-02	-2974.03	G-protein coupled receptor 26
Sunfish06566	4.44301747e-04	9.59078944e-03	-8662.05	Endoplasmin
Sunfish08449	1.29596085e-03	1.99878484e-02	-48297.71	Protocadherin Fat 1
Sunfish02910	1.76534147e-03	2.50156643e-02	-5462.78	Pre-mRNA-processing factor 17
Sunfish00114	4.48991821e-03	4.61659030e-02	-8749.29	Hexokinase-1
Sunfish19338	1.55601249e-03	2.28086569e-02	-6763.11	Long-chain specific acyl-CoA dehydrogenase, mitochondrial
Sunfish13098	2.20006366e-07	3.29761654e-05	-3668.85	AP-1 complex subunit mu-1
Sunfish11426	3.47746449e-03	3.84689991e-02	-5624.67	Polypeptide N-acetylgalactosaminyltransferase 12
Sunfish16978	1.41941554e-07	2.28870003e-05	-4421.02	Importin subunit alpha-3
Sunfish09688	4.13009994e-04	9.15677574e-03	-6304.37	Glutamyl-tRNA(Gln) amidotransferase subunit A, mitochondrial
Sunfish11132	3.00001220e-06	2.40046089e-04	-9123.75	Dyslexia-associated protein KIAA0319-like protein
Sunfish15432	2.86989152e-06	2.33140348e-04	-16791.71	Laminin subunit gamma-3
Sunfish13753	3.81223887e-03	4.08147345e-02	-9101.19	Thimet oligopeptidase
Sunfish13181	1.34100254e-04	4.01998565e-03	-6733.01	DENN domain-containing protein 1B
Sunfish11381	4.25066950e-04	9.32693296e-03	-3000.89	Protein FAM92A1
Sunfish07014	2.25661787e-03	2.85891993e-02	-12021.13	Disks large-associated protein 5
Sunfish17999	5.88537931e-06	4.12053991e-04	-7433.71	Targeting protein for Xklp2-B
Sunfish15860	3.70628693e-03	4.02062238e-02	-3952.07	Gap junction gamma-1 protein
Sunfish06129	1.56055277e-03	2.28123662e-02	-7152.52	Coiled-coil domain-containing protein 19, mitochondrial
Sunfish12842	4.42306544e-04	9.58661149e-03	-8820.00	Ubiquitin carboxyl-terminal hydrolase 5
Sunfish10336	1.80772934e-03	2.53129680e-02	-2645.08	Pyridoxine-5'-phosphate oxidase
Sunfish02575	0.00000000e+00	0.00000000e+00	-39436.32	Dynein heavy chain 7, axonemal
Sunfish02495	2.53042892e-03	3.07406673e-02	-13236.59	Regulator of telomere elongation helicase 1
Sunfish12044	3.80148470e-03	4.07405843e-02	-7976.61	Solute carrier family 13 member 4
Sunfish11697	6.23672291e-04	1.21782028e-02	-3205.90	Ribonuclease H1
Sunfish13610	1.47464083e-03	2.19791705e-02	-16162.03	Uncharacterized protein KIAA1107
Sunfish17277	7.02743260e-07	7.79020184e-05	-31648.20	ATP-binding cassette sub-family A member 12
Sunfish00054	4.33444776e-07	5.18283068e-05	-3195.93	Serine/threonine/tyrosine-interacting protein
Sunfish10581	1.47152608e-04	4.26702467e-03	-6278.83	Myosin light chain kinase family member 4
Sunfish04320	1.08632646e-03	1.79235444e-02	-8034.50	CD2-associated protein
Sunfish06800	7.30149152e-06	4.70924077e-04	-20755.38	Dynamin-binding protein
Sunfish09422	2.40075195e-05	1.15084695e-03	-3988.55	Homeobox protein OTX2
Sunfish01075	1.09208245e-04	3.55411054e-03	-4786.03	Transmembrane prolyl 4-hydroxylase
Sunfish14546	1.42554714e-04	4.19079356e-03	-6474.21	Synembryn-B
Sunfish08607	2.65346319e-03	3.20523897e-02	-5296.53	Neuromedin-K receptor
Sunfish08255	1.46743822e-03	2.19024930e-02	-10408.14	Eukaryotic translation initiation factor 3 subunit A
Sunfish02233	4.40551070e-03	4.56508714e-02	-3330.92	Serine/threonine-protein kinase Sgk1-A
Sunfish03948	2.71278345e-03	3.24011689e-02	-19605.44	Pecanex-like protein 3
Sunfish00077	6.75106204e-08	1.23870349e-05	-23448.89	Kinesin-like protein KIF26B
Sunfish03981	4.39043476e-03	4.55834212e-02	-6754.31	Notchless protein homolog 1
Sunfish19582	2.97511354e-03	3.45268902e-02	-8268.92	Protein spire homolog 2
Sunfish12118	2.00118115e-03	2.67544847e-02	-15095.95	Ras-specific guanine nucleotide-releasing factor 2
Sunfish11133	3.66858899e-03	3.98785741e-02	-4881.38	Adenylyl cyclase-associated protein 1
Sunfish15926	6.85757192e-04	1.31020252e-02	-2209.36	Sigma non-opioid intracellular receptor 1
Sunfish17278	7.38582486e-05	2.61129396e-03	-9272.03	BRCA1-associated RING domain protein 1
Sunfish16536	9.61457802e-04	1.63709343e-02	-2671.94	PQ-loop repeat-containing protein 1
Sunfish19061	3.99747420e-05	1.67484726e-03	-5860.63	Sperm-associated antigen 6
Sunfish04740	2.00639971e-09	6.10060164e-07	-33651.16	Immunoglobulin superfamily member 10
Sunfish08659	3.20413356e-04	7.59429607e-03	-17523.34	WD repeat-containing protein 19
Sunfish16664	3.77204570e-03	4.04658371e-02	-7018.56	Alpha-N-acetylglucosaminidase
Sunfish00294	2.79139387e-03	3.31170720e-02	-13440.89	Myosin-binding protein C, cardiac-type
Sunfish05684	3.23469181e-03	3.65043374e-02	-13310.88	Bromodomain and PHD finger-containing protein 3
Sunfish00065	5.05843918e-04	1.04325407e-02	-3696.06	Interferon regulatory factor 2
Sunfish04469	1.24202978e-03	1.93807638e-02	-12206.09	T-cell activation Rho GTPase-activating protein
Sunfish08695	1.66703449e-03	2.40061990e-02	-18792.49	Proteasome-associated protein ECM29 homolog
Sunfish10915	1.56825358e-05	8.10162846e-04	-7144.08	Receptor-type tyrosine-protein phosphatase alpha
Sunfish03933	1.70332719e-06	1.49808330e-04	-45975.44	Ryanodine receptor 1
Sunfish06160	1.17683641e-14	1.04365775e-11	-56493.43	Protocadherin Fat 3
Sunfish07977	4.41871285e-04	9.59672289e-03	-12797.40	Adenylate cyclase type 2
Sunfish11131	2.24406015e-03	2.85320050e-02	-11678.59	Transcription factor AP-2-epsilon
Sunfish01731	2.99687866e-04	7.24835970e-03	-10494.32	Disintegrin and metalloproteinase domain-containing protein 12
Sunfish09676	3.52345252e-04	8.13374873e-03	-9355.81	Kanadaptin
Sunfish15146	1.12239782e-05	6.49160739e-04	-13843.18	MAM domain-containing glycosylphosphatidylinositol anchor protein 2
Sunfish18459	1.01247434e-03	1.70756765e-02	-5832.71	Transcobalamin-2
Sunfish19125	1.20715044e-03	1.90600815e-02	-14936.30	Catenin delta-1
Sunfish12896	1.10016767e-04	3.55865785e-03	-5508.08	Pyruvate kinase isozymes M1/M2
Sunfish04298	2.94024559e-04	7.16020448e-03	-8814.54	Leucine-rich repeat and fibronectin type-III domain-containing protein 2
Sunfish10912	7.11825062e-04	1.35031057e-02	-11306.77	WD repeat-containing protein 1
Sunfish08853	2.24006196e-03	2.85152384e-02	-3222.15	Breast cancer metastasis-suppressor 1-like protein-A
Sunfish07607	1.25302713e-03	1.94100652e-02	-15877.13	Bifunctional glutamate/proline--tRNA ligase
Sunfish07646	7.54132836e-04	1.40305623e-02	-6586.46	Protein LSM14 homolog A
Sunfish11583	3.85910657e-04	8.70097715e-03	-18187.12	U5 small nuclear ribonucleoprotein 200 kDa helicase
Sunfish07091	2.40717731e-03	2.97183073e-02	-8207.07	Rho GTPase-activating protein 22
Sunfish04290	1.36522687e-06	1.25247796e-04	-61747.24	Midasin
Sunfish00342	1.38498370e-03	2.10557094e-02	-6807.59	Ras GTPase-activating protein 3
Sunfish11306	4.06341627e-14	3.32637507e-11	-3152.25	UPF0468 protein C16orf80
Sunfish02549	1.54658404e-03	2.27330764e-02	-6221.24	Probable ATP-dependent RNA helicase DHX35
Sunfish03004	1.14053979e-06	1.11354353e-04	-28726.42	Supervillin
Sunfish07642	1.63304293e-04	4.63435809e-03	-8859.21	Xaa-Pro dipeptidase
Sunfish01565	8.79902392e-05	3.00125681e-03	-8119.45	Cell division cycle 5-like protein
Sunfish05960	3.65458915e-04	8.34595230e-03	-4634.16	Zinc finger protein ZIC 4
Sunfish06363	2.00036284e-05	9.99430110e-04	-4286.77	3-keto-steroid reductase
Sunfish13834	2.67133450e-03	3.21224200e-02	-1872.44	N-alpha-acetyltransferase 10
Sunfish13708	2.13696986e-03	2.76999188e-02	-13478.68	Centrosomal protein of 135 kDa
Sunfish06467	3.87121335e-07	4.90445863e-05	-45166.09	Dynein heavy chain 11, axonemal
Sunfish17679	1.18504137e-04	3.74219888e-03	-8351.06	Protein Spindly-B
Sunfish18437	1.14376173e-03	1.83311932e-02	-11044.22	Huntingtin-interacting protein 1-related protein
Sunfish19182	1.55776472e-04	4.48046816e-03	-18926.60	Regulator of G-protein signaling 12
Sunfish05800	8.19987360e-07	8.47214125e-05	-13134.49	5-oxoprolinase
Sunfish04698	1.56643795e-03	2.28356612e-02	-6892.67	Ribonucleoside-diphosphate reductase large subunit
Sunfish16684	1.85276600e-05	9.43403627e-04	-9161.91	Dihydropyrimidine dehydrogenase [NADP(+)]
Sunfish07363	1.78632053e-05	9.13943416e-04	-5754.82	Radical S-adenosyl methionine domain-containing protein 1, mitochondrial
Sunfish06981	2.18625230e-05	1.07217037e-03	-14251.94	Angiotensin-converting enzyme (Fragment)
Sunfish03259	1.22026246e-03	1.92101081e-02	-6346.39	Annexin A6
Sunfish04816	1.09018352e-03	1.79315811e-02	-29537.46	C2 domain-containing protein 3
Sunfish17458	1.14013460e-03	1.83282665e-02	-7204.08	Rac GTPase-activating protein 1
Sunfish16661	1.81003112e-09	5.66539742e-07	-28487.26	Fatty acid synthase
Sunfish08562	1.41282723e-08	3.26854509e-06	-15024.45	Methylcytosine dioxygenase TET2
Sunfish02449	2.44239509e-04	6.24806936e-03	-43675.77	Vacuolar protein sorting-associated protein 13D
Sunfish02803	1.11794846e-03	1.81636755e-02	-10214.00	Phosphatidate phosphatase LPIN1
Sunfish12159	4.89723031e-03	4.92127714e-02	-18990.17	Lipoxygenase homology domain-containing protein 1
Sunfish18996	1.14817410e-04	3.68038217e-03	-1971.95	Myelin and lymphocyte protein
Sunfish00162	1.47588819e-04	4.26804405e-03	-4655.80	Diphosphomevalonate decarboxylase
Sunfish09848	1.60991698e-05	8.27668431e-04	-30009.33	Telomere-associated protein RIF1
Sunfish06292	1.50468909e-07	2.38998527e-05	-18755.99	Periplakin
Sunfish03970	7.39437954e-04	1.38540470e-02	-12812.49	HEAT repeat-containing protein 6
Sunfish03800	2.14635501e-03	2.76531598e-02	-6052.23	Coiled-coil domain-containing protein 61
Sunfish01658	3.32975191e-03	3.71828120e-02	-6928.37	ATP-binding cassette sub-family G member 5
Sunfish00201	3.25512015e-03	3.66183812e-02	-6843.56	Myocardial zonula adherens protein
Sunfish05821	3.41843069e-04	8.03067094e-03	-2849.02	Myeloma-overexpressed gene 2 protein homolog
Sunfish00697	3.62210098e-03	3.94134955e-02	-4510.76	Cyclin-dependent kinase 18
Sunfish13321	1.16038325e-03	1.85139408e-02	-8040.53	Ubiquitin carboxyl-terminal hydrolase 13
Sunfish10642	2.10074356e-03	2.74982939e-02	-5265.81	Translation initiation factor eIF-2B subunit gamma
Sunfish05950	2.10323486e-03	2.74633440e-02	-3309.57	Four and a half LIM domains protein 1
Sunfish08125	4.97076004e-03	4.97169439e-02	-6401.55	Cytochrome P450 26C1
Sunfish03319	3.83860561e-04	8.67312969e-03	-27070.05	Teneurin-1
Sunfish00988	4.60468562e-03	4.68480539e-02	-6333.28	Glycerate kinase
Sunfish17094	1.97538303e-04	5.39026313e-03	-15976.65	Toll-like receptor 7
Sunfish10405	1.97620817e-03	2.66212751e-02	-1991.45	Charged multivesicular body protein 6
Sunfish09423	3.25862428e-05	1.43893276e-03	-6411.66	Exocyst complex component 5
Sunfish04260	1.07897912e-04	3.52223799e-03	-4801.23	Peptidyl-prolyl cis-trans isomerase-like 4
Sunfish04952	9.89578920e-05	3.30128491e-03	-5358.76	Putative polypeptide N-acetylgalactosaminyltransferase-like protein 3
Sunfish11869	1.91728354e-03	2.61586300e-02	-14660.68	Cingulin
Sunfish17118	2.51594705e-06	2.07555880e-04	-22109.18	Dedicator of cytokinesis protein 9
Sunfish05713	4.07066774e-03	4.28063696e-02	-27127.48	Basic helix-loop-helix domain-containing protein KIAA2018
Sunfish03024	2.28299657e-03	2.87522480e-02	-19813.65	Pappalysin-2
Sunfish08257	5.12294775e-04	1.05247896e-02	-6516.68	Rab11 family-interacting protein 2
Sunfish02874	3.23613023e-08	6.14980320e-06	-4314.11	Transcription factor GATA-4
Sunfish08071	7.14187039e-06	4.75023654e-04	-19696.10	Latent-transforming growth factor beta-binding protein 1
Sunfish02794	1.64552307e-04	4.65735546e-03	-2612.09	28S ribosomal protein S18a, mitochondrial
Sunfish14737	1.75221833e-03	2.48960046e-02	-4648.25	Indoleamine 2,3-dioxygenase 2
Sunfish00635	1.37478546e-05	7.46452388e-04	-2627.05	Probable C->U-editing enzyme APOBEC-2
Sunfish02020	2.48713717e-03	3.04581286e-02	-5522.49	Protein FAM83F
Sunfish02208	1.11258570e-03	1.81041850e-02	-18200.70	Serine/threonine-protein kinase mTOR
Sunfish15423	7.15671644e-06	4.73054511e-04	-10744.23	GTPase-activating Rap/Ran-GAP domain-like protein 3
Sunfish14985	3.02262823e-05	1.35724935e-03	-3793.77	Adaptin ear-binding coat-associated protein 1
Sunfish13226	1.21798562e-03	1.92026710e-02	-5932.94	Kelch-like protein 26
Sunfish10075	6.13116158e-05	2.27344326e-03	-5129.64	PDGF-related-transforming protein sis
Sunfish12948	4.34823149e-07	5.14154217e-05	-10606.63	Zinc finger protein 628
Sunfish16021	6.34530191e-04	1.22553000e-02	-7330.31	Sodium/glucose cotransporter 1
Sunfish08192	3.82518626e-04	8.66119834e-03	-6001.49	Steroid 17-alpha-hydroxylase/17,20 lyase
Sunfish17444	4.04289518e-03	4.26407240e-02	-8427.30	Tyrosine-protein phosphatase non-receptor type 12
Sunfish00727	4.77402026e-04	1.00604205e-02	-10571.22	Contactin-3
Sunfish17065	1.74133709e-04	4.85112809e-03	-22896.70	Collagen alpha-2(IV) chain
Sunfish19560	1.08043706e-03	1.79096748e-02	-12321.49	Trifunctional purine biosynthetic protein adenosine-3
Sunfish06545	2.32306166e-05	1.12372828e-03	-3451.07	UDP-xylose and UDP-N-acetylglucosamine transporter
Sunfish13406	4.28473762e-03	4.46603113e-02	-9971.61	AP-3 complex subunit delta-1
Sunfish11594	1.65042558e-03	2.37992263e-02	-5532.32	Alpha-1-antitrypsin-like protein CM55-MS
Sunfish03714	1.20540996e-04	3.77293316e-03	-5767.75	Hemopexin
Sunfish05751	9.10716855e-04	1.58363542e-02	-15626.35	Brefeldin A-inhibited guanine nucleotide-exchange protein 1
Sunfish16326	1.04606883e-04	3.44652152e-03	-5568.87	Dihydrolipoyl dehydrogenase, mitochondrial
Sunfish04761	1.29675303e-03	1.99711226e-02	-7911.60	CD166 antigen homolog A
Sunfish03224	1.70908319e-03	2.44135078e-02	-10430.80	FH2 domain-containing protein 1
Sunfish13577	1.59337865e-04	4.53388651e-03	-6347.40	Myocilin
Sunfish00532	1.65065216e-04	4.65948019e-03	-7009.12	ERO1-like protein alpha
Sunfish10266	2.74720625e-04	6.83078714e-03	-555.29	60S ribosomal protein L38
Sunfish01981	3.04070076e-03	3.48697602e-02	-7943.92	Amphiphysin
Sunfish11809	4.14369997e-03	4.33601328e-02	-10808.28	Protein TBRG4
Sunfish05512	2.50546259e-03	3.05769873e-02	-11858.89	Myosin-binding protein C, slow-type
Sunfish11914	6.38965550e-05	2.32077522e-03	-17279.96	Macrophage mannose receptor 1
Sunfish09851	1.40539236e-03	2.12748015e-02	-5864.87	ETS translocation variant 5
Sunfish00239	3.47484568e-04	8.07408466e-03	-3993.80	BTB/POZ domain-containing protein 10
Sunfish02103	3.85386876e-03	4.10539253e-02	-1021.00	Nuclear protein 1
Sunfish00603	5.61944731e-08	1.04916067e-05	-19356.41	Crumbs homolog 1
Sunfish01076	2.51501486e-10	8.36399630e-08	-17007.21	Myosin heavy chain, fast skeletal muscle
Sunfish09126	1.15151192e-03	1.83999848e-02	-5370.78	Ankyrin repeat domain-containing protein 34C
Sunfish08984	3.71831713e-03	4.01321814e-02	-5988.70	Uncharacterized aarF domain-containing protein kinase 2
Sunfish08898	3.19604820e-04	7.59204129e-03	-20773.51	Dysferlin
Sunfish03485	1.11022302e-16	1.31277705e-13	-51526.17	Dynein heavy chain 2, axonemal
Sunfish02540	2.03795107e-03	2.69749693e-02	-7061.64	SAM domain and HD domain-containing protein 1
Sunfish12340	5.78301624e-04	1.15682065e-02	-603.87	U6 snRNA-associated Sm-like protein LSm6
Sunfish13379	1.07391568e-03	1.78572041e-02	-1199.82	RING finger protein 11
Sunfish12318	1.62950018e-03	2.35933891e-02	-30516.07	Matrix-remodeling-associated protein 5
Sunfish05817	2.49090786e-03	3.04692431e-02	-22550.17	Rho GTPase-activating protein 21
Sunfish02047	1.86952976e-03	2.56716590e-02	-2676.82	Prohibitin-2
Sunfish03610	4.55833479e-03	4.65545094e-02	-2151.79	Fibroblast growth factor 18
Sunfish12646	2.47529161e-03	3.03479877e-02	-5133.21	Carbohydrate sulfotransferase 12
Sunfish04697	1.74172041e-04	4.83952705e-03	-4194.85	Glutaminyl-peptide cyclotransferase-like protein
Sunfish02577	4.53552057e-03	4.64552550e-02	-18306.66	Protein FAM208A
Sunfish19275	9.61137084e-04	1.63917001e-02	-3306.38	Pyrroline-5-carboxylate reductase 1, mitochondrial
Sunfish14381	3.68928762e-04	8.40715180e-03	-13891.77	DNA-directed RNA polymerase II subunit RPB1
Sunfish15262	2.11638822e-04	5.60263766e-03	-12824.42	Nuclear pore complex protein Nup155
Sunfish01551	1.47061992e-04	4.27604841e-03	-5777.46	SET domain-containing protein 4
Sunfish18159	1.12897479e-03	1.82591942e-02	-5769.56	DNA-binding protein RFX5
Sunfish09568	2.22724767e-03	2.84542253e-02	-2318.67	Peptidyl-prolyl cis-trans isomerase E
Sunfish06700	3.37396104e-03	3.75582567e-02	-3105.74	Protein BCCIP homolog
Sunfish13075	1.73790581e-04	4.85427655e-03	-12646.39	Ankyrin repeat and MYND domain-containing protein 1
Sunfish03085	1.55307177e-03	2.27969515e-02	-3161.49	Transmembrane protein 68
Sunfish02806	1.49445473e-03	2.21195928e-02	-22797.94	Intersectin-2
Sunfish04457	1.83340628e-03	2.55381016e-02	-7138.03	E3 ubiquitin-protein ligase RNF8
Sunfish13250	8.33141032e-06	5.18496308e-04	-17891.41	Calmodulin-regulated spectrin-associated protein 2
Sunfish13178	2.44697820e-03	3.01049041e-02	-14762.23	Receptor-type tyrosine-protein phosphatase C
Sunfish05602	2.54635969e-04	6.46738897e-03	-1347.81	Ubiquitin-conjugating enzyme E2 N
Sunfish05154	4.14959372e-05	1.71828702e-03	-4472.78	Hepatocyte nuclear factor 4-alpha
Sunfish07529	1.49483759e-03	2.20945300e-02	-3883.63	Maspardin
Sunfish09202	8.41726700e-04	1.51567776e-02	-16701.55	SH3 and multiple ankyrin repeat domains protein 3
Sunfish09067	5.37811005e-05	2.02956905e-03	-2349.23	Phosphopantothenoylcysteine decarboxylase
Sunfish01937	2.97291334e-03	3.45390215e-02	-4949.05	Probable lysosomal cobalamin transporter
Sunfish06907	3.19112128e-03	3.61660412e-02	-7437.28	Conserved oligomeric Golgi complex subunit 7
Sunfish14505	4.42348929e-06	3.22429952e-04	-11621.82	C-Jun-amino-terminal kinase-interacting protein 2
Sunfish03508	5.85873219e-05	2.18767116e-03	-7306.26	Kinetochore protein NDC80 homolog
Sunfish00847	3.81333765e-05	1.60401341e-03	-6847.60	Sodium-coupled monocarboxylate transporter 1
Sunfish19006	4.22886882e-03	4.41211980e-02	-11508.34	Translation initiation factor IF-2, mitochondrial
Sunfish10278	4.66293670e-15	4.96229724e-12	-16273.17	Collagen alpha-1(I) chain
Sunfish09803	1.92085533e-06	1.63533939e-04	-11032.15	Coiled-coil domain-containing protein 147
Sunfish04772	3.03405384e-03	3.49063794e-02	-3179.64	Junctional adhesion molecule C
Sunfish03577	4.05328164e-03	4.27079438e-02	-8451.35	Sulfate transporter
Sunfish12490	2.97776249e-03	3.44824249e-02	-2080.27	Cysteine-rich protein 2
Sunfish06169	1.14767242e-03	1.83662104e-02	-1406.51	UPF0366 protein C11orf67 homolog
Sunfish10297	3.72343310e-06	2.81026773e-04	-20793.44	Sodium channel protein type 4 subunit alpha A
Sunfish00104	2.08954122e-03	2.74191093e-02	-5845.30	Protein phosphatase 1G
Sunfish13757	2.79256880e-04	6.89524759e-03	-2357.20	Receptor expression-enhancing protein 5
Sunfish13509	3.07438718e-03	3.51047515e-02	-14044.07	DNA-directed RNA polymerase, mitochondrial
Sunfish11657	6.14320269e-04	1.20397722e-02	-18622.04	Intraflagellar transport protein 172 homolog
Sunfish19592	1.09636848e-03	1.79225090e-02	-6437.29	Spermatogenesis-associated protein 2-like protein
Sunfish09839	6.46261715e-04	1.24592702e-02	-8102.17	SHC SH2 domain-binding protein 1 homolog A
Sunfish10204	1.06174715e-05	6.27728509e-04	-6779.01	TAF6-like RNA polymerase II p300/CBP-associated factor-associated factor 65 kDa subunit 6L
Sunfish16945	3.25877521e-05	1.43305313e-03	-23328.04	LIM domain only protein 7
Sunfish00285	2.05898102e-03	2.72194733e-02	-9772.43	Stereocilin
Sunfish12475	1.52092325e-04	4.38635915e-03	-5960.66	Dihydropyrimidinase-related protein 5
Sunfish05156	1.50791272e-06	1.34850481e-04	-34296.40	Zinc finger homeobox protein 4
Sunfish08015	1.67381563e-04	4.69993296e-03	-2145.31	39S ribosomal protein L13, mitochondrial
Sunfish14764	6.24389964e-04	1.21476380e-02	-17823.33	Tetratricopeptide repeat protein 37
Sunfish07487	9.11067754e-04	1.57908519e-02	-5141.38	Serine/threonine-protein kinase Nek2
Sunfish00170	2.67831016e-05	1.23924247e-03	-17833.30	Stereocilin
Sunfish02673	2.43608175e-04	6.24693541e-03	-16633.39	Neurexin-3b-alpha
Sunfish18615	0.00000000e+00	0.00000000e+00	-17700.19	Centrosomal protein of 192 kDa
Sunfish11402	1.89883921e-08	4.20988476e-06	-5091.28	Cysteine and histidine-rich protein 1
Sunfish13831	1.10743925e-05	6.44009206e-04	-6785.76	Polypeptide N-acetylgalactosaminyltransferase 6
Sunfish02844	2.43083117e-03	2.99408626e-02	-3129.12	Apoptosis-related protein 3
Sunfish10946	2.58177678e-03	3.13286984e-02	-11440.07	Polyhomeotic-like protein 2
Sunfish00111	1.76702249e-03	2.49398585e-02	-13527.61	DNA2-like helicase
Sunfish09674	3.15693491e-03	3.58549641e-02	-3863.54	Ribokinase
Sunfish16192	2.84534754e-04	6.97700197e-03	-10965.66	DNA-binding protein SMUBP-2
Sunfish05717	1.23711567e-04	3.81605362e-03	-10107.65	Probable phospholipid-transporting ATPase IB
Sunfish01341	5.79076049e-04	1.15403133e-02	-31249.55	Thyroglobulin
Sunfish16883	2.87167045e-03	3.38430974e-02	-6310.75	Signal transducing adapter molecule 2
Sunfish00776	4.44918854e-06	3.22097037e-04	-4627.33	Protein NDRG3
Sunfish04093	3.56828189e-04	8.20165353e-03	-6789.78	Solute carrier family 13 member 2
Sunfish00343	4.75127204e-03	4.82471727e-02	-12261.13	Tripeptidyl-peptidase 2
Sunfish16435	4.50306459e-13	2.99510083e-10	-19881.41	Collagen alpha-1(XI) chain
Sunfish01927	1.11022302e-14	1.07409031e-11	-78880.59	Dystonin
Sunfish01226	2.22146831e-03	2.84145021e-02	-1638.08	Prefoldin subunit 5
Sunfish05970	4.94188033e-05	1.94064540e-03	-1190.58	PDZ domain-containing protein 11
Sunfish07674	1.99271130e-04	5.39603910e-03	-5772.04	Lysophosphatidylcholine acyltransferase 2
Sunfish09253	3.11382720e-03	3.54789604e-02	-3913.92	Alpha-(1,3)-fucosyltransferase
Sunfish06659	3.20243140e-05	1.42595293e-03	-7031.89	Eukaryotic elongation factor 2 kinase
Sunfish07025	2.24347242e-04	5.80901059e-03	-5787.89	TOM1-like protein 2
Sunfish05218	1.46488313e-03	2.19567412e-02	-5945.82	Diphthamide biosynthesis protein 2
Sunfish04096	8.49381952e-04	1.52430400e-02	-2879.82	Golgi SNAP receptor complex member 1
Sunfish02927	1.27982105e-04	3.88030076e-03	-43930.68	Dystrophin
Sunfish09802	1.38722367e-11	7.02992109e-09	-12789.37	Protein turtle homolog B
Sunfish03038	1.35045308e-11	7.18576085e-09	-17039.21	Myosin-7
Sunfish06066	1.57623038e-03	2.29469818e-02	-6244.99	Large neutral amino acids transporter small subunit 3
Sunfish05957	9.10869189e-04	1.58131646e-02	-7334.03	Transmembrane 9 superfamily member 2
Sunfish01287	3.96202485e-04	8.83938543e-03	-7193.51	Syntaxin-16
Sunfish16658	7.56544855e-05	2.65714533e-03	-8936.43	1-phosphatidylinositol 4,5-bisphosphate phosphodiesterase delta-3-A
Sunfish15854	1.78667415e-04	4.95150684e-03	-4261.45	Synaptic vesicle membrane protein VAT-1 homolog
Sunfish06164	2.21581179e-04	5.75138271e-03	-11351.14	NLR family member X1
Sunfish03402	3.88173409e-07	4.85993108e-05	-9216.24	Mitochondrial inner membrane protein
Sunfish07783	5.21835594e-04	1.06386483e-02	-7567.67	Calpain-7
Sunfish19562	8.23892020e-04	1.49367272e-02	-4303.31	Trace amine-associated receptor 7c
Sunfish03063	3.02497656e-03	3.48773571e-02	-5287.78	UPF0489 protein C5orf22 homolog
Sunfish08296	1.03942238e-03	1.73923475e-02	-7718.23	Hyaluronan-binding protein 2
Sunfish16554	3.39012267e-03	3.76593794e-02	-11730.28	La-related protein 1
Sunfish01373	1.41124240e-03	2.13330136e-02	-15036.58	Gamma-aminobutyric acid type B receptor subunit 2
Sunfish05586	7.74404874e-08	1.39681638e-05	-27627.65	Serine/threonine-protein kinase WNK1
Sunfish15411	2.74214068e-03	3.25690415e-02	-11514.14	Rap guanine nucleotide exchange factor 1
Sunfish02287	3.69929452e-05	1.58103985e-03	-20126.30	Protein SOGA1
Sunfish03991	2.40598339e-05	1.14818274e-03	-6958.05	High affinity cationic amino acid transporter 1
Sunfish05798	2.66556509e-03	3.20893029e-02	-10734.93	Rab effector MyRIP
Sunfish17053	8.81467958e-04	1.54795083e-02	-12416.82	AMY-1-associating protein expressed in testis 1
Sunfish12517	1.53415219e-05	8.04258501e-04	-27853.15	Serine/threonine-protein kinase ATR
Sunfish04150	1.02271414e-04	3.39056820e-03	-7457.92	Solute carrier family 22 member 5
Sunfish01830	2.49820451e-03	3.05234126e-02	-8740.12	AN1-type zinc finger protein 4
Sunfish13996	1.56147499e-03	2.27945361e-02	-5226.53	Tomoregulin-1
Sunfish02317	2.02713016e-03	2.68986523e-02	-3961.94	Cysteine-rich with EGF-like domain protein 1
Sunfish07938	2.50829065e-03	3.05764366e-02	-15110.92	Serine/threonine-protein kinase ULK4
Sunfish08091	2.25199472e-03	2.85646338e-02	-3032.75	Carbonyl reductase [NADPH] 1
Sunfish19439	1.19723910e-04	3.75841255e-03	-5174.64	Glycerol-3-phosphate dehydrogenase 1-like protein
Sunfish12401	4.87751042e-03	4.91538502e-02	-8129.60	Golgin subfamily A member 5
Sunfish00992	2.66423257e-03	3.21095844e-02	-3695.60	HemK methyltransferase family member 1
Sunfish13229	1.79621662e-03	2.52181230e-02	-1264.02	NADH dehydrogenase [ubiquinone] 1 alpha subcomplex subunit 7
Sunfish07436	4.16215517e-03	4.35104669e-02	-5117.33	Probable E3 ubiquitin-protein ligase MGRN1
Sunfish04792	2.46418459e-05	1.16550455e-03	-22364.41	Replication protein A 70 kDa DNA-binding subunit
Sunfish09488	9.46570733e-09	2.45692823e-06	-11405.60	Thrombospondin-1
Sunfish13851	4.29741459e-04	9.37153403e-03	-1680.76	Baculoviral IAP repeat-containing protein 5.1
Sunfish14569	2.34035074e-03	2.91298392e-02	-5144.63	F-box only protein 31-B
Sunfish03023	5.54333547e-05	2.07718930e-03	-22755.61	5'-3' exoribonuclease 1
Sunfish04442	9.54955125e-07	9.58738909e-05	-14709.19	Receptor-type tyrosine-protein phosphatase kappa
Sunfish13695	1.56261130e-05	8.11185825e-04	-3129.48	Ubiquitin carboxyl-terminal hydrolase 46
Sunfish00423	2.97145397e-03	3.45597957e-02	-25913.40	DmX-like protein 2
Sunfish09203	4.59670987e-03	4.68565004e-02	-2422.33	Mediator of RNA polymerase II transcription subunit 8
Sunfish19241	4.43369746e-04	9.59012366e-03	-7327.93	Transcription initiation factor TFIID subunit 5
Sunfish17526	2.32033972e-03	2.90506533e-02	-4508.02	Desmin
Sunfish10983	1.07754293e-03	1.78895660e-02	-9313.14	ATR-interacting protein
Sunfish12364	3.20883943e-03	3.62510289e-02	-6845.46	Lamin-B2
Sunfish08222	7.18581775e-06	4.69150138e-04	-5696.43	Gamma-aminobutyric acid receptor subunit pi
Sunfish03893	2.96725908e-03	3.45866058e-02	-8196.61	Leucine-rich repeat and calponin homology domain-containing protein 2
Sunfish11824	3.18493337e-04	7.58256396e-03	-10033.00	Inversin
Sunfish08489	4.79397688e-04	1.00825103e-02	-10580.12	Protein FAM160A1
Sunfish02965	1.44555712e-03	2.16976289e-02	-9146.21	Protein FAM73A
Sunfish01308	4.42197605e-03	4.56880282e-02	-5768.72	Dual specificity tyrosine-phosphorylation-regulated kinase 2
Sunfish14798	2.64659791e-05	1.24075308e-03	-2405.10	Fibroblast growth factor 14
Sunfish00946	3.19740567e-03	3.61602457e-02	-12256.42	Isoleucine--tRNA ligase, cytoplasmic
Sunfish09808	2.14080725e-04	5.62530141e-03	-16141.20	Roundabout homolog 2
Sunfish16196	3.97112351e-03	4.20923271e-02	-19692.38	Cortactin-binding protein 2
Sunfish00885	3.29277593e-03	3.68860225e-02	-22132.44	NFX1-type zinc finger-containing protein 1
Sunfish13713	7.55988393e-04	1.40405383e-02	-9610.40	Multifunctional protein ADE2
Sunfish16662	4.16904135e-06	3.08103736e-04	-11826.66	Rab3 GTPase-activating protein catalytic subunit
Sunfish13343	1.19664332e-03	1.89222559e-02	-4425.66	Ceramide synthase 4
Sunfish13220	5.98631519e-04	1.18413320e-02	-3556.71	Solute carrier family 35 member E1
Sunfish09243	6.16634591e-06	4.23369375e-04	-23718.98	Autophagy-related protein 9A
Sunfish01400	3.00013156e-04	7.23977326e-03	-2333.40	Cornifelin homolog B
Sunfish12139	8.39548900e-05	2.88209013e-03	-6168.48	Centrosomal protein of 78 kDa
Sunfish03196	2.13863223e-03	2.76877423e-02	-2755.00	Glucosamine-6-phosphate isomerase 1
Sunfish10749	2.90125268e-04	7.09773127e-03	-4888.76	Probable D-lactate dehydrogenase, mitochondrial
Sunfish18276	3.50224922e-03	3.87029452e-02	-12649.57	Probable phospholipid-transporting ATPase ID
Sunfish18248	8.41563228e-08	1.49265265e-05	-13345.85	Nitric oxide synthase, brain
Sunfish08746	3.45304925e-04	8.04099566e-03	-5024.40	Nuclear factor 1 X-type
Sunfish00916	9.09251729e-07	9.21548276e-05	-13456.93	R3H domain-containing protein 2
Sunfish16567	3.06319716e-06	2.43272717e-04	-10688.92	Eukaryotic translation initiation factor 2-alpha kinase 3
Sunfish01255	3.70932544e-03	4.01982091e-02	-3178.02	Single-strand selective monofunctional uracil DNA glycosylase
Sunfish01870	1.94363652e-03	2.63492737e-02	-6429.39	Zinc finger protein 488
Sunfish03125	4.97159283e-04	1.03335334e-02	-12341.14	Beta-klotho
Sunfish10759	7.50921492e-07	7.99130652e-05	-3155.11	Protein FAM192A
Sunfish17215	8.07445464e-06	5.05460860e-04	-3191.84	Uridine phosphorylase 2
Sunfish18797	8.99118573e-05	3.03759360e-03	-11318.93	Rho guanine nucleotide exchange factor 2
Sunfish13179	3.59705471e-03	3.93420927e-02	-2612.78	Serine/threonine-protein kinase Nek7
Sunfish04800	2.92736157e-03	3.43094514e-02	-24800.01	UPF0378 protein KIAA0100
Sunfish07017	4.48595734e-04	9.64435514e-03	-12391.06	Tectonin beta-propeller repeat-containing protein 1
Sunfish01273	3.58783266e-05	1.54581843e-03	-9437.85	Advillin
Sunfish19269	2.11145647e-03	2.74360437e-02	-8572.44	Transmembrane channel-like protein 7
Sunfish08351	1.85045201e-03	2.56079458e-02	-6763.18	Calpain-1 catalytic subunit
Sunfish00586	1.43112974e-03	2.15723551e-02	-8707.81	DNA topoisomerase 3-beta-1
Sunfish13263	1.02849872e-03	1.72638540e-02	-5404.37	Major facilitator superfamily domain-containing protein 8
Sunfish07076	1.16093835e-03	1.84950687e-02	-4192.68	Ribosomal L1 domain-containing protein 1
Sunfish12636	4.91556934e-03	4.93504613e-02	-4062.38	GTPase IMAP family member 8
Sunfish18682	4.91814597e-03	4.93297921e-02	-2676.21	Probable U3 small nucleolar RNA-associated protein 11
Sunfish14761	1.11022302e-16	1.31277705e-13	-66767.66	G-protein coupled receptor 98
Sunfish05963	1.93510948e-03	2.63680347e-02	-16693.44	Probable phospholipid-transporting ATPase IG
Sunfish01996	1.92323681e-05	9.70004083e-04	-11041.08	NEDD4-binding protein 1
Sunfish09672	4.87950033e-03	4.91273818e-02	-12550.06	WD repeat-containing protein 35
Sunfish19246	1.98673620e-03	2.66955135e-02	-6701.45	DNA polymerase lambda
Sunfish11466	2.45491858e-05	1.16630551e-03	-7502.51	Calcitonin receptor
Sunfish11518	1.50303070e-05	7.91844194e-04	-10973.25	Oxysterol-binding protein-related protein 3
Sunfish05745	1.23349325e-05	6.94541541e-04	-4733.80	Serine/threonine-protein kinase Sgk3
Sunfish02576	2.50524379e-10	8.60025949e-08	-7671.84	Ankyrin repeat and SOCS box protein 14
Sunfish07989	8.97568630e-04	1.57104035e-02	-3716.19	Transcription factor Sox-11-B
Sunfish07463	2.69001969e-03	3.22741709e-02	-3480.52	Protein FAM176A
Sunfish17528	6.11345517e-04	1.20257652e-02	-7200.20	Sterol 26-hydroxylase, mitochondrial
Sunfish11619	4.24070968e-07	5.12836732e-05	-9050.45	RasGAP-activating-like protein 1
Sunfish01334	2.77666235e-04	6.87191645e-03	-6760.31	Ectonucleotide pyrophosphatase/phosphodiesterase family member 7
Sunfish12970	3.15117034e-03	3.58277294e-02	-4919.40	Glial fibrillary acidic protein
Sunfish02792	2.67452185e-05	1.24289352e-03	-9272.40	Transmembrane protein 63A
Sunfish13530	2.14245594e-06	1.79527686e-04	-16138.29	Neurocan core protein
Sunfish08336	1.48135988e-03	2.20176422e-02	-5570.85	Serine palmitoyltransferase 3
Sunfish02828	9.41781563e-04	1.61391939e-02	-12960.74	Deleted in malignant brain tumors 1 protein
Sunfish07246	2.67410691e-03	3.21194647e-02	-12554.14	Testis-expressed sequence 2 protein
Sunfish02474	4.33595497e-03	4.50617508e-02	-5488.37	Zinc finger protein PLAGL2
Sunfish05712	2.84400534e-03	3.36287832e-02	-1325.93	N-alpha-acetyltransferase 50
Sunfish14453	1.97905723e-04	5.38647750e-03	-37104.91	Sushi, von Willebrand factor type A, EGF and pentraxin domain-containing protein 1
Sunfish16219	1.90467138e-03	2.60533584e-02	-3039.13	ALX homeobox protein 1
Sunfish13381	2.97524723e-03	3.44908290e-02	-7524.56	FAS-associated factor 1
Sunfish14494	9.75887893e-05	3.26584873e-03	-8228.59	Splicing factor 3B subunit 2
Sunfish05102	1.09768891e-04	3.56146505e-03	-1054.29	60S acidic ribosomal protein P2
Sunfish07950	1.41899910e-05	7.58843641e-04	-10829.21	Protein SOGA3
Sunfish11081	1.02813427e-03	1.72849999e-02	-4463.59	Bone morphogenetic protein 8B
Sunfish00655	4.93224390e-03	4.94246136e-02	-3047.90	TP53-regulating kinase
Sunfish05802	1.09185630e-03	1.79313807e-02	-6411.86	Protein phosphatase 1 regulatory subunit 16A
Sunfish04062	1.61608040e-03	2.34629299e-02	-5155.53	Nuclear speckle splicing regulatory protein 1
Sunfish07069	1.42002548e-04	4.18612498e-03	-3407.95	Probable endonuclease 4
Sunfish18306	4.75546827e-03	4.82437496e-02	-5045.13	Transmembrane protein 175
Sunfish17651	2.81714048e-04	6.92378960e-03	-4972.45	Calcium/calmodulin-dependent protein kinase type II subunit beta
Sunfish12807	7.33194713e-07	7.96189606e-05	-11659.61	Toll-like receptor 13
Sunfish17851	1.12785796e-03	1.82688955e-02	-1818.08	ADP-ribosylation factor-like protein 1
Sunfish08782	4.76780070e-04	1.00672490e-02	-8458.37	EVI5-like protein
Sunfish02367	1.81477711e-03	2.53782628e-02	-5383.30	Phospholipid transfer protein
Sunfish14268	6.30313890e-04	1.22182157e-02	-6025.65	Fibrinogen beta chain (Fragment)
Sunfish10350	3.79836296e-05	1.60405471e-03	-2050.72	Charged multivesicular body protein 2a
Sunfish07547	1.83154165e-03	2.55455652e-02	-14043.37	Leucine-rich repeat serine/threonine-protein kinase 1
Sunfish08788	1.19987890e-05	6.82840172e-04	-9839.93	Serine/threonine-protein kinase N2
Sunfish17901	6.65054581e-04	1.27522718e-02	-6591.95	Glycogen [starch] synthase, liver
Sunfish10827	3.72984128e-03	4.01344498e-02	-10566.70	NEDD4-binding protein 1
Sunfish17577	6.72609494e-05	2.42641025e-03	-15219.19	Interphotoreceptor matrix proteoglycan 2
Sunfish09972	2.32993175e-05	1.12195175e-03	-6181.15	Uncharacterized protein C3orf17 homolog
Sunfish01898	5.36208757e-05	2.03797628e-03	-10219.36	Vinculin
Sunfish06178	4.41876671e-03	4.56992374e-02	-10994.52	Serine/threonine-protein kinase SIK3 homolog
Sunfish16338	3.03032725e-03	3.49012366e-02	-4767.16	Hyaluronidase-4
Sunfish15274	7.59042752e-05	2.65714900e-03	-9285.24	ATP-dependent RNA helicase DDX54
Sunfish12200	3.47163093e-03	3.84444291e-02	-5404.60	Phosphoglucomutase-like protein 5
Sunfish01921	9.81104692e-04	1.66521788e-02	-3979.23	Orexin receptor type 2
Sunfish14006	1.63893319e-03	2.36655726e-02	-23281.53	Unconventionnal myosin-X
Sunfish00824	1.31282457e-04	3.95781278e-03	-12664.53	TATA element modulatory factor
Sunfish05690	2.71373073e-03	3.23761462e-02	-5062.20	Patatin-like phospholipase domain-containing protein 2
Sunfish10313	3.72121830e-03	4.01228016e-02	-4307.05	Glucose-6-phosphatase
Sunfish15477	2.86069210e-07	3.85360573e-05	-26702.25	Tenascin
Sunfish05533	4.28640592e-03	4.46339841e-02	-8942.66	SCY1-like protein 2
Sunfish08294	1.43075727e-05	7.57518351e-04	-7549.94	Protein FAM160B1
Sunfish07540	2.37928420e-07	3.42166789e-05	-11974.37	UPF0258 protein KIAA1024
Sunfish08759	1.25238685e-04	3.82985658e-03	-6605.51	U3 small nucleolar RNA-associated protein 6 homolog
Sunfish03005	1.23911726e-03	1.93637091e-02	-6140.94	Acyl-coenzyme A thioesterase 2, mitochondrial
Sunfish15389	1.24826624e-03	1.94495598e-02	-19460.13	Lipoxygenase homology domain-containing protein 1
Sunfish19308	1.79059140e-03	2.52056530e-02	-19589.81	Alpha-2-macroglobulin
Sunfish06260	7.97407229e-06	5.02130635e-04	-3383.46	Heme oxygenase
Sunfish16670	1.38758046e-04	4.10184200e-03	-6249.97	Malate synthase
Sunfish06323	7.74523120e-05	2.69361930e-03	-4447.43	UV excision repair protein RAD23 homolog A
Sunfish07011	4.53675743e-03	4.64232429e-02	-10313.02	Mismatch repair endonuclease PMS2
Sunfish13120	4.25873471e-04	9.32540221e-03	-9261.74	Melanotransferrin
Sunfish16077	1.97512126e-03	2.66403554e-02	-21593.84	Complement C3 (Fragment)
Sunfish06117	3.64708121e-06	2.77230273e-04	-20481.12	Down syndrome cell adhesion molecule
Sunfish04359	6.37874950e-05	2.32474836e-03	-3547.73	Gap junction Cx32.2 protein
Sunfish02833	6.60702305e-04	1.26916858e-02	-4968.41	Myotubularin-related protein 9
Sunfish18522	8.75510591e-04	1.54258008e-02	-11223.03	Two pore calcium channel protein 1
Sunfish01531	8.56178284e-04	1.52876666e-02	-4675.95	Mitoferrin-2
Sunfish12799	7.96620617e-04	1.45914572e-02	-9169.65	Hormone-sensitive lipase
Sunfish07786	4.11912719e-03	4.31879325e-02	-3151.96	Methyltransferase-like protein 6
Sunfish06963	5.00199303e-04	1.03764542e-02	-21368.08	Uncharacterized protein KIAA0556
Sunfish02201	3.73875759e-05	1.58517364e-03	-7056.86	AMP deaminase 1
Sunfish06958	4.11100097e-03	4.31452390e-02	-16137.17	Zinc finger protein 91
Sunfish13291	2.40597101e-04	6.18462402e-03	-2624.30	Protein FAM43A
Sunfish15822	3.25474953e-04	7.68005421e-03	-4952.26	Polymerase I and transcript release factor
Sunfish07760	1.32165822e-03	2.02084580e-02	-18219.53	Thrombospondin type-1 domain-containing protein 7A
Sunfish05213	3.35674638e-05	1.47006152e-03	-3645.84	Neuroguidin
Sunfish06107	4.36294115e-05	1.77215343e-03	-7358.98	Acetyl-coenzyme A transporter 1
Sunfish04592	8.74261207e-04	1.54549631e-02	-6963.44	Vacuolar protein sorting-associated protein 53 homolog
Sunfish04474	3.58878895e-04	8.23101122e-03	-5103.72	Zinc transporter 1
Sunfish14596	2.56553959e-05	1.20807400e-03	-17397.28	PHD and RING finger domain-containing protein 1
Sunfish18435	5.31890983e-07	6.15259114e-05	-4995.09	Arginine/serine-rich coiled-coil protein 2
Sunfish07374	1.24888148e-03	1.94306970e-02	-4103.42	Atherin
Sunfish02870	5.74998807e-04	1.15237991e-02	-10126.46	Disheveled-associated activator of morphogenesis 1
Sunfish10987	5.42007886e-05	2.03817948e-03	-4558.33	Uncharacterized protein C3orf32
Sunfish05671	3.25298431e-03	3.66330783e-02	-12848.60	Transcription intermediary factor 1-alpha
Sunfish09089	4.81764852e-05	1.92742164e-03	-3405.16	Isocitrate dehydrogenase [NAD] subunit alpha, mitochondrial
Sunfish12505	1.16928957e-03	1.85725068e-02	-9785.72	Phospholipase D1
Sunfish00642	8.31327780e-04	1.49948987e-02	-8823.97	Zinc finger and BTB domain-containing protein 40
Sunfish03810	2.28356936e-06	1.89857384e-04	-3238.28	Mitochondrial uncoupling protein 2
Sunfish11012	6.85906237e-04	1.30813874e-02	-15757.95	Nischarin
Sunfish04961	4.22772963e-04	9.29576419e-03	-19906.28	Neuroblast differentiation-associated protein AHNAK
Sunfish04437	2.37732860e-08	4.96069235e-06	-11040.15	Phospholipase B1, membrane-associated
Sunfish09154	1.84288628e-04	5.06769917e-03	-2527.33	CD9 antigen
Sunfish08101	1.79108238e-03	2.51792585e-02	-8851.61	B-cell lymphoma/leukemia 11A
Sunfish14335	1.02941153e-03	1.72519645e-02	-14857.87	Synaptopodin-2
Sunfish06777	2.74412430e-04	6.83910323e-03	-18092.77	Mediator of RNA polymerase II transcription subunit 1
Sunfish16229	5.01727878e-03	4.99942704e-02	-15410.92	Structural maintenance of chromosomes protein 1B
Sunfish07432	1.85266909e-04	5.08147021e-03	-5651.64	Nitrogen permease regulator 3-like protein
Sunfish09935	2.98607065e-03	3.45035439e-02	-1549.76	NEDD8-conjugating enzyme UBE2F
Sunfish11221	8.61830733e-04	1.52605702e-02	-12086.62	Sodium bicarbonate cotransporter 3
Sunfish02149	4.43030797e-03	4.56854045e-02	-4766.77	Probable tubulin polyglutamylase TTLL9
Sunfish00429	4.97526463e-05	1.94657229e-03	-10966.57	Solute carrier family 12 member 1
Sunfish10935	1.34437972e-07	2.20105984e-05	-24241.74	Immunoglobulin-like and fibronectin type III domain-containing protein 1
Sunfish00070	7.42653716e-11	2.72528305e-08	-50714.22	Usherin
Sunfish12886	3.70108582e-04	8.41601609e-03	-7107.94	U4/U6 small nuclear ribonucleoprotein Prp3
Sunfish03419	5.83612983e-04	1.15873309e-02	-22567.22	Poly [ADP-ribose] polymerase 14
Sunfish11738	8.13963096e-04	1.48071714e-02	-26448.23	Complement C4
Sunfish02079	2.67057562e-04	6.70289286e-03	-2752.55	ER membrane protein complex subunit 10
Sunfish00362	4.49420189e-03	4.61653441e-02	-7259.60	TFIIH basal transcription factor complex helicase XPB subunit
Sunfish16688	3.71484202e-03	4.02170384e-02	-5619.42	Beta-1,3-galactosyl-O-glycosyl-glycoprotein beta-1,6-N-acetylglucosaminyltransferase 4
Sunfish13150	3.15382940e-04	7.54225897e-03	-56602.88	Hemicentin-1
Sunfish03528	1.82930862e-03	2.55479034e-02	-1932.11	Transmembrane emp24 domain-containing protein 7
Sunfish00448	2.10957858e-03	2.74451531e-02	-6274.71	Mothers against decapentaplegic homolog 6
Sunfish10330	9.14701732e-04	1.58280583e-02	-9115.55	Unconventional myosin-Id
Sunfish04841	3.88377794e-03	4.12486675e-02	-24511.94	Breast cancer type 2 susceptibility protein homolog
Sunfish00166	2.16640752e-04	5.65071296e-03	-5169.21	Ammonium transporter Rh type C 2
Sunfish12225	6.80491637e-04	1.30248058e-02	-26725.15	Neurobeachin-like protein 1
Sunfish03729	1.48210603e-03	2.19980088e-02	-3539.28	Zinc finger protein-like 1
Sunfish19595	2.19764165e-03	2.81774728e-02	-3658.87	Aldo-keto reductase family 1 member B10
Sunfish04076	4.44476301e-03	4.57900948e-02	-7116.94	Clathrin interactor 1
Sunfish14558	1.12995585e-03	1.82473295e-02	-15811.57	Early endosome antigen 1
Sunfish11845	3.35317951e-03	3.73660066e-02	-1377.13	Acyl-CoA-binding protein
Sunfish02605	4.10775697e-05	1.70760741e-03	-2925.43	Rhodopsin
Sunfish13536	4.28290841e-04	9.35907829e-03	-1574.56	DNA-directed RNA polymerases I, II, and III subunit RPABC1
Sunfish02693	5.89483134e-04	1.16820848e-02	-7003.43	Methylmalonyl-CoA mutase, mitochondrial
Sunfish10861	2.08585941e-04	5.57731555e-03	-21920.76	Tensin-like C1 domain-containing phosphatase
Sunfish18507	1.08196954e-03	1.79071848e-02	-21641.86	Acetyl-CoA carboxylase 2
Sunfish04435	1.09403328e-05	6.39708909e-04	-3610.15	CMP-sialic acid transporter
Sunfish07139	3.06222091e-03	3.50033887e-02	-5720.51	Cerebellar degeneration-related protein 2-like
Sunfish01916	2.59677972e-03	3.14748630e-02	-7757.71	Transcription elongation factor B polypeptide 3
Sunfish18212	1.16358953e-04	3.69639396e-03	-13753.09	Cyclin-G-associated kinase
Sunfish09694	1.14330206e-05	6.57676785e-04	-13193.20	Disheveled-associated activator of morphogenesis 2
Sunfish10369	3.41162861e-05	1.48797343e-03	-8646.88	Protein FAM171A2
Sunfish04481	6.73605616e-11	2.65500406e-08	-18054.97	Zinc finger protein 106
Sunfish06175	5.24812795e-04	1.06788867e-02	-7630.74	Protein FAM222B
Sunfish17571	3.65417950e-05	1.56805557e-03	-14507.25	Adenylate cyclase type 8
Sunfish01488	3.26808712e-03	3.66866911e-02	-3199.01	Casein kinase II subunit alpha'
Sunfish17525	6.02971941e-04	1.19050601e-02	-5204.59	Aspartyl aminopeptidase
Sunfish14801	4.61213923e-05	1.85216550e-03	-11718.82	Guanine nucleotide exchange factor DBS
Sunfish07868	3.42553060e-04	8.02962482e-03	-8927.04	E3 ubiquitin-protein ligase HACE1
Sunfish05769	4.88190504e-05	1.93134697e-03	-1218.10	Ubiquitin-conjugating enzyme E2 W
Sunfish14979	3.50233700e-04	8.10258051e-03	-6388.22	Protein shisa-7
Sunfish12449	1.09288981e-03	1.79206985e-02	-1416.71	Visinin-like protein 1
Sunfish13371	5.14630908e-04	1.05524126e-02	-24564.13	Voltage-dependent R-type calcium channel subunit alpha-1E
Sunfish08075	8.59967444e-04	1.53039691e-02	-28614.71	Piezo-type mechanosensitive ion channel component 1
Sunfish10799	1.14338934e-03	1.83528647e-02	-6215.66	T-complex protein 11-like protein 1
Sunfish14089	5.51590163e-04	1.11385626e-02	-6195.07	Serine/threonine-protein kinase OSR1
Sunfish10169	1.43081844e-04	4.19470243e-03	-11082.17	Mitogen-activated protein kinase kinase kinase kinase 2
Sunfish13809	3.60640009e-03	3.93633946e-02	-17617.94	Structural maintenance of chromosomes protein 5
Sunfish00715	2.31600260e-05	1.12542921e-03	-5850.36	Phosphatase and actin regulator 3
Sunfish10541	3.64500598e-04	8.34196852e-03	-65102.43	Obscurin
Sunfish15299	2.34288998e-03	2.91273775e-02	-5376.22	78 kDa glucose-regulated protein
Sunfish08645	7.57876312e-04	1.40510796e-02	-11589.90	Condensin complex subunit 3
Sunfish00177	5.39478945e-04	1.09147052e-02	-9718.15	FtsJ methyltransferase domain-containing protein 1
Sunfish17757	7.88213438e-04	1.45124004e-02	-6031.17	Cleavage and polyadenylation specificity factor subunit 3
Sunfish03083	1.22651315e-03	1.92232001e-02	-14749.47	Contactin-associated protein-like 2
Sunfish14080	1.22438490e-03	1.92181476e-02	-10109.18	Calsequestrin-1
Sunfish07141	2.39590570e-11	1.10857515e-08	-6872.25	Sn1-specific diacylglycerol lipase beta
Sunfish06853	1.36569230e-05	7.45317816e-04	-8245.84	Sarcoplasmic/endoplasmic reticulum calcium ATPase 1
Sunfish06931	7.21224699e-06	4.68004466e-04	-12978.16	Rab11 family-interacting protein 3
Sunfish12395	2.13245224e-04	5.61721702e-03	-28082.84	Zinc finger FYVE domain-containing protein 26
Sunfish01443	1.57851077e-07	2.43456690e-05	-27021.48	Dedicator of cytokinesis protein 3
Sunfish00030	4.41273489e-03	4.56812498e-02	-9264.66	Semaphorin-4B
Sunfish16652	1.46619252e-04	4.27485501e-03	-8512.32	Exocyst complex component 6
Sunfish04647	9.15203302e-04	1.58110285e-02	-9564.28	Ankyrin repeat and protein kinase domain-containing protein 1
Sunfish11789	2.66302310e-03	3.21313967e-02	-5900.74	Uridine phosphorylase 1
Sunfish09799	7.15847381e-11	2.72073137e-08	-22374.40	Rho GTPase-activating protein 32
Sunfish16735	0.00000000e+00	0.00000000e+00	-305971.57	Titin
Sunfish10054	2.97792538e-04	7.21892526e-03	-23073.91	Voltage-dependent T-type calcium channel subunit alpha-1I
Sunfish10887	3.57801293e-03	3.92548593e-02	-1406.60	Myosin regulatory light chain 2, ventricular/cardiac muscle isoform
Sunfish12766	1.83993063e-03	2.55620650e-02	-17283.47	Carbonic anhydrase-related protein 10
Sunfish11938	2.25954830e-03	2.85922866e-02	-3900.90	Tiggy-winkle hedgehog protein
Sunfish00494	1.76681876e-03	2.49700999e-02	-4530.28	Gamma-butyrobetaine dioxygenase
Sunfish07954	2.77553764e-05	1.27866977e-03	-6478.99	Kelch-like protein 38
Sunfish16902	2.98383898e-08	5.88037303e-06	-12614.62	Ankyrin repeat domain-containing protein 50
Sunfish01087	4.49952486e-06	3.23540159e-04	-37598.51	Protein bassoon
Sunfish17071	7.62073442e-04	1.40798361e-02	-26465.67	Protein dopey-2
Sunfish07601	2.11537208e-04	5.61391264e-03	-17769.79	Multidrug resistance-associated protein 9
Sunfish10902	1.22355984e-04	3.80734613e-03	-6552.87	Nucleolar protein 56
Sunfish00442	8.84718619e-05	2.99846355e-03	-4939.48	Hyaluronan and proteoglycan link protein 3
Sunfish00617	7.24302179e-04	1.36909836e-02	-8573.20	Rab-like protein 1
Sunfish18503	1.97349136e-05	9.90655428e-04	-8758.61	Ubiquitin-protein ligase E3B
Sunfish17490	2.69035235e-03	3.22418128e-02	-6880.63	Double-strand-break repair protein rad21 homolog
Sunfish00338	4.79936636e-04	1.00739363e-02	-7189.05	Transmembrane and coiled-coil domain-containing protein 3
Sunfish17508	4.05661104e-07	5.01982032e-05	-10664.51	Inactive dual specificity phosphatase 27
Sunfish00803	5.09035434e-05	1.96273735e-03	-9151.37	Netrin-4
Sunfish11624	1.85618907e-03	2.55875183e-02	-11230.16	Uncharacterized protein C9orf172 homolog
Sunfish18101	2.13539186e-11	1.03294728e-08	-27437.31	Envoplakin
Sunfish13016	9.60396422e-04	1.64053591e-02	-1105.20	Eukaryotic translation initiation factor 1
Sunfish11658	4.01458234e-04	8.93790487e-03	-20207.15	CAD protein
Sunfish15984	7.47993437e-04	1.39651687e-02	-10959.84	Probable exonuclease mut-7 homolog
Sunfish06157	2.01445460e-03	2.68308209e-02	-6131.16	Acetolactate synthase-like protein
Sunfish13413	1.22816897e-03	1.92208444e-02	-7561.69	Transducin-like enhancer protein 4
Sunfish06105	6.83702884e-05	2.45809665e-03	-1530.55	Translocon-associated protein subunit gamma
Sunfish14504	3.55750909e-03	3.91105493e-02	-5877.46	Arylsulfatase A
Sunfish12905	9.83642445e-04	1.66686670e-02	-8657.60	Sphingosine kinase 2
Sunfish09597	7.47889543e-04	1.39877689e-02	-4664.60	Serine dehydratase-like
Sunfish11273	1.30937541e-04	3.95862873e-03	-3558.16	Probable 39S ribosomal protein L24, mitochondrial
Sunfish19325	4.44501725e-05	1.79181339e-03	-12221.17	Serine/threonine-protein kinase 11-interacting protein
Sunfish00679	2.16754301e-04	5.63985151e-03	-17584.10	Fibulin-2
Sunfish18225	2.35452840e-07	3.43245086e-05	-28138.89	Neurogenic locus notch homolog protein 1
Sunfish10355	4.95347097e-04	1.03160153e-02	-13291.11	Acyl-CoA synthetase family member 2, mitochondrial
Sunfish19586	1.29193081e-06	1.20602874e-04	-2100.18	Charged multivesicular body protein 1a
Sunfish04613	6.37590637e-05	2.33169744e-03	-4872.86	Arsenite methyltransferase
Sunfish18223	8.61167392e-04	1.52742390e-02	-5673.93	72 kDa inositol polyphosphate 5-phosphatase
Sunfish10529	4.12557810e-03	4.32129942e-02	-6089.24	Coiled-coil domain-containing protein 13
Sunfish10352	1.20351399e-05	6.81265737e-04	-38600.60	Helicase SRCAP
Sunfish09527	2.61324765e-04	6.59009039e-03	-3244.45	Histone-binding protein RBBP4
Sunfish16386	2.47337018e-09	7.31155706e-07	-13665.15	Leucine-rich repeat and coiled-coil domain-containing protein 1
Sunfish07508	2.31275921e-03	2.89898510e-02	-5279.45	Glutamine-dependent NAD(+) synthetase
Sunfish06298	8.08830919e-04	1.47390045e-02	-5977.74	Eukaryotic peptide chain release factor GTP-binding subunit ERF3A
Sunfish16421	2.09645556e-03	2.74759606e-02	-22888.98	Receptor-type tyrosine-protein phosphatase F
Sunfish02182	1.59123991e-04	4.56441377e-03	-13847.94	Espin
Sunfish04398	2.96988465e-03	3.45793353e-02	-7945.84	RalBP1-associated Eps domain-containing protein 1
Sunfish10199	8.26464364e-04	1.49324852e-02	-23698.83	Zonadhesin
Sunfish04656	2.35991563e-03	2.93048100e-02	-4956.13	Myeloid leukemia factor 1
Sunfish05553	1.76605402e-03	2.49924826e-02	-2997.65	Thyroid transcription factor 1-associated protein 26 homolog
Sunfish11881	2.98558302e-03	3.45354071e-02	-9012.22	Tripartite motif-containing protein 46
Sunfish06171	3.31006105e-03	3.70406622e-02	-18093.50	Remodeling and spacing factor 1
Sunfish18685	3.70192557e-05	1.57583568e-03	-7702.25	Nucleolar GTP-binding protein 2
Sunfish19176	3.14559637e-05	1.40653095e-03	-3110.59	Homeobox protein HMX1
Sunfish11933	1.22580850e-04	3.80322275e-03	-10466.83	Ubiquitin-protein ligase E3C
Sunfish15688	2.21594112e-03	2.83779126e-02	-15415.86	Histone-lysine N-methyltransferase EHMT1
Sunfish12629	9.96085705e-04	1.68259430e-02	-6776.68	Extracellular serine/threonine protein kinase Fam20C
Sunfish07066	2.70713349e-03	3.23700164e-02	-1316.49	Protein chibby homolog 1
Sunfish05940	4.80370250e-03	4.85018995e-02	-6372.57	Cleavage stimulation factor subunit 2
Sunfish01224	7.54411278e-09	2.05857559e-06	-7887.34	6-phosphofructokinase, muscle type
Sunfish10742	3.55214063e-04	8.18222522e-03	-11905.24	Solute carrier family 12 member 3
Sunfish00211	2.06631308e-03	2.72825109e-02	-8379.13	Myotubularin-related protein 10
Sunfish11997	4.80236495e-03	4.85344423e-02	-3251.85	Ankyrin repeat and SOCS box protein 13
Sunfish13589	3.38596440e-06	2.64951714e-04	-9642.74	Disabled homolog 1
Sunfish03764	2.67079510e-05	1.24660533e-03	-11145.14	Protocadherin-1
Sunfish08155	1.55924160e-03	2.28245518e-02	-5911.24	Ectonucleoside triphosphate diphosphohydrolase 6
Sunfish13678	1.63101476e-03	2.35832325e-02	-5832.15	PR domain zinc finger protein 5
Sunfish03060	7.73003843e-06	4.92593227e-04	-16334.98	Glycogen debranching enzyme
Sunfish05286	4.49889193e-03	4.61689566e-02	-2306.06	Ras suppressor protein 1
Sunfish15205	3.53232672e-03	3.89544259e-02	-3643.59	Prolactin-releasing peptide receptor
Sunfish00761	5.32451700e-06	3.80292013e-04	-7265.45	Red-sensitive opsin
Sunfish00616	2.68084854e-04	6.71284474e-03	-2690.38	U3 small nucleolar ribonucleoprotein protein IMP4
Sunfish05215	1.38046476e-04	4.10360501e-03	-6062.17	Solute carrier family 22 member 17
Sunfish10633	2.09206181e-05	1.03552194e-03	-4810.73	UBX domain-containing protein 7
Sunfish08911	5.46419197e-07	6.25268075e-05	-22423.49	Collagen alpha-6(IV) chain
Sunfish08638	2.02386107e-03	2.69224119e-02	-6370.25	E3 ubiquitin-protein ligase ZFP91
Sunfish10155	6.19589437e-04	1.21207184e-02	-28739.68	Focadhesin
Sunfish02547	6.53863804e-04	1.25830354e-02	-12782.72	Zinc fingers and homeoboxes protein 3
Sunfish01204	1.99003434e-04	5.40253710e-03	-877.57	40S ribosomal protein S26
Sunfish16482	4.47739068e-04	9.64542340e-03	-7249.48	Tripartite motif-containing protein 71
Sunfish04020	2.89270469e-03	3.40532780e-02	-15858.08	Synaptojanin-1
Sunfish04883	3.72619945e-03	4.01358446e-02	-4449.77	RCC1 and BTB domain-containing protein 2
Sunfish01925	3.81392806e-09	1.06810059e-06	-10120.79	Collagen alpha-1(XXI) chain
Sunfish14056	3.99782637e-03	4.22072105e-02	-3907.73	Abhydrolase domain-containing protein 4
Sunfish13468	1.59332955e-04	4.54590162e-03	-5168.40	Chemokine XC receptor 1
Sunfish01211	9.50628238e-04	1.62646072e-02	-5730.73	Beta-1,4 N-acetylgalactosaminyltransferase 1
Sunfish19013	9.21109664e-04	1.58615680e-02	-16577.37	Tau-tubulin kinase 1
Sunfish08242	3.74987014e-03	4.02685348e-02	-11401.70	DNA-directed RNA polymerase I subunit RPA2
Sunfish16281	1.36354689e-03	2.07892063e-02	-11103.05	L-fucose kinase
Sunfish16722	4.06826005e-03	4.28233664e-02	-13679.77	GTPase-activating protein and VPS9 domain-containing protein 1
Sunfish10092	1.30467351e-03	2.00351162e-02	-18953.59	Calmodulin-regulated spectrin-associated protein 3
Sunfish01484	3.10383330e-03	3.54029946e-02	-4411.32	D(4) dopamine receptor
Sunfish13914	1.45206889e-06	1.32076215e-04	-25694.72	Plexin-B3
Sunfish03925	4.58353356e-04	9.79477191e-03	-6134.47	Lipase member H
Sunfish05548	1.28406294e-05	7.15444913e-04	-43796.26	Protein piccolo (Fragment)
Sunfish11488	5.00482112e-04	1.03621219e-02	-9573.58	Potassium voltage-gated channel subfamily H member 8
Sunfish03244	5.27317893e-05	2.01860324e-03	-9786.15	Protein FAM193B
Sunfish10659	3.38861500e-03	3.76819653e-02	-4776.03	Serine--pyruvate aminotransferase
Sunfish18573	4.84295740e-04	1.01454238e-02	-3963.13	Thyrotropin-releasing hormone receptor
Sunfish10744	2.94817368e-03	3.44018249e-02	-5284.04	Homocysteine-responsive endoplasmic reticulum-resident ubiquitin-like domain member 1 protein
Sunfish15323	1.30664004e-03	2.00364024e-02	-7587.10	Alpha-adducin
Sunfish04499	3.89868360e-04	8.75312044e-03	-8035.67	Sine oculis-binding protein homolog
Sunfish07056	2.59408337e-08	5.30889139e-06	-25578.97	CREB-binding protein
Sunfish01717	3.43720412e-03	3.81028399e-02	-5773.86	Angiotensinogen
Sunfish07682	4.78223084e-03	4.84229312e-02	-5068.52	Pyruvate kinase muscle isozyme
Sunfish02545	3.53415579e-03	3.89342504e-02	-25024.35	DNA topoisomerase 1
Sunfish14690	1.25865541e-03	1.94689111e-02	-7550.53	Probable polypeptide N-acetylgalactosaminyltransferase 8
Sunfish06280	3.05479926e-03	3.49561008e-02	-2458.47	Growth factor receptor-bound protein 2-A
Sunfish07731	2.82214102e-05	1.29453555e-03	-11356.76	Protein SMG5
Sunfish16237	4.78512227e-03	4.84061513e-02	-6334.88	Wee1-like protein kinase
Sunfish11491	3.94670846e-04	8.82371249e-03	-11703.28	Inactive phospholipase C-like protein 2
Sunfish18393	7.46143195e-05	2.62929003e-03	-3922.06	Phosphatidate cytidylyltransferase 2
Sunfish03210	1.91154861e-03	2.61138643e-02	-6917.72	E3 ubiquitin-protein ligase RLIM
Sunfish09652	2.61781818e-09	7.52941111e-07	-15307.16	ALK tyrosine kinase receptor
Sunfish16678	2.82655166e-08	5.67550241e-06	-9431.42	Protocadherin-10
Sunfish06428	1.17298634e-05	6.71124763e-04	-3286.05	Calponin-2
Sunfish05902	4.40053474e-04	9.57678747e-03	-782.75	60S ribosomal protein L36a
Sunfish00303	2.08940453e-03	2.74511643e-02	-5921.08	U3 small nucleolar ribonucleoprotein protein MPP10
Sunfish01887	1.38399891e-05	7.47640427e-04	-7490.08	Peroxisomal N(1)-acetyl-spermine/spermidine oxidase
Sunfish19164	1.31321751e-05	7.24106774e-04	-10176.71	von Willebrand factor A domain-containing protein 7
Sunfish07403	4.78506124e-13	2.99544833e-10	-30499.17	Pre-mRNA-splicing factor SYF1
Sunfish08603	2.32667226e-03	2.90615565e-02	-7715.32	SPARC
Sunfish13063	1.08539662e-03	1.79360106e-02	-6927.55	Fragile X mental retardation syndrome-related protein 1
Sunfish09330	2.29697145e-05	1.12130138e-03	-27346.10	Zinc finger protein 292
Sunfish13474	1.10125857e-04	3.55139202e-03	-3236.38	UDP-N-acetylglucosamine transporter
Sunfish02175	2.74825814e-07	3.79830690e-05	-6066.63	Tumor protein p73
Sunfish07962	1.99219408e-03	2.67350938e-02	-3757.48	Protein lifeguard 1
Sunfish00923	1.47531311e-03	2.19584365e-02	-4817.01	Dynactin subunit 2
Sunfish01418	4.29849489e-11	1.82978331e-08	-5756.39	Kelch-like protein 15
Sunfish01455	2.45079960e-03	3.01171009e-02	-5975.63	ADAMTS-like protein 5
Sunfish02174	3.55983269e-03	3.90957064e-02	-4321.60	WD repeat-containing protein WRAP73
Sunfish06158	2.29312269e-03	2.88115840e-02	-2768.86	Galactosylgalactosylxylosylprotein 3-beta-glucuronosyltransferase 1
Sunfish14687	5.38331390e-04	1.09122336e-02	-6142.27	Adenosine deaminase CECR1-A
Sunfish17240	1.61417646e-03	2.34673031e-02	-9758.99	SWI/SNF-related matrix-associated actin-dependent regulator of chromatin subfamily A-like protein 1
Sunfish02973	5.11809520e-05	1.96630935e-03	-10872.69	E3 ubiquitin-protein ligase HECTD3
Sunfish10137	5.02686976e-05	1.95240686e-03	-8724.89	Pentatricopeptide repeat-containing protein 1
Sunfish17911	2.92676181e-03	3.43402417e-02	-8787.99	Conserved oligomeric Golgi complex subunit 5
Sunfish10631	2.72666381e-03	3.24940160e-02	-22857.64	Eukaryotic translation initiation factor 4 gamma 1
Sunfish11981	1.67269197e-03	2.40551189e-02	-11549.65	Villin-1
Sunfish02795	1.99334698e-03	2.67168748e-02	-2650.29	Vascular endothelial growth factor A
Sunfish11083	0.00000000e+00	0.00000000e+00	-83826.99	Microtubule-actin cross-linking factor 1
Sunfish00958	2.07654232e-03	2.73835977e-02	-3646.49	Intermediate filament family orphan 2
Sunfish19397	2.12284644e-06	1.79296284e-04	-13722.54	DNA excision repair protein ERCC-6-like
Sunfish01727	7.01616370e-04	1.33570687e-02	-4047.20	BRISC complex subunit Abro1
Sunfish14481	1.34041901e-03	2.04659098e-02	-3233.48	Nitrilase homolog 1
Sunfish17024	4.23470852e-05	1.73329877e-03	-3976.51	Ornithine carbamoyltransferase, mitochondrial
Sunfish06691	9.72435228e-04	1.65313989e-02	-6519.57	Ectonucleoside triphosphate diphosphohydrolase 1
Sunfish07104	3.24076155e-04	7.66404098e-03	-4963.87	Lipase maturation factor 1
Sunfish00542	2.15291551e-04	5.64318395e-03	-4376.89	Photoreceptor-specific nuclear receptor
Sunfish12901	9.14206204e-06	5.52783092e-04	-19693.49	Myosin-10
Sunfish10868	1.02534303e-03	1.72653489e-02	-10745.05	Phosphatidate phosphatase LPIN3
Sunfish17072	9.08656483e-04	1.58263867e-02	-7582.84	Sodium/myo-inositol cotransporter
Sunfish00048	1.43340440e-03	2.15760815e-02	-21985.43	Talin-2
Sunfish13617	3.04525823e-03	3.48844328e-02	-28851.68	Unconventional myosin-VIIb
Sunfish08358	3.42899359e-07	4.39654816e-05	-22097.79	Transforming acidic coiled-coil-containing protein 2
Sunfish12400	1.66399996e-04	4.68473216e-03	-19108.72	Thyroid receptor-interacting protein 11
Sunfish05000	3.27738446e-03	3.67522923e-02	-5221.45	Inositol polyphosphate 5-phosphatase K
Sunfish12477	2.63237692e-04	6.62263717e-03	-8965.78	Dystrobrevin alpha
Sunfish05487	8.07460967e-04	1.47392789e-02	-6393.31	Platelet glycoprotein 4
Sunfish15852	3.59686489e-03	3.93804898e-02	-16189.57	C-type mannose receptor 2
Sunfish12618	1.06245190e-03	1.76942302e-02	-34695.53	Unconventional myosin-XV
Sunfish07524	2.51148794e-04	6.39408006e-03	-2616.11	Fibroblast growth factor 3
Sunfish13586	2.22924887e-03	2.84456432e-02	-4315.81	Metalloendopeptidase OMA1, mitochondrial
Sunfish00760	2.24814902e-03	2.85498828e-02	-4778.75	Transcription factor E3
Sunfish01517	1.68789407e-03	2.42083137e-02	-2954.96	Pre-mRNA-splicing factor ISY1 homolog
Sunfish01149	2.91203153e-03	3.42051209e-02	-8553.80	Epidermal growth factor receptor kinase substrate 8-like protein 3
Sunfish15298	8.59701327e-04	1.53248602e-02	-11512.70	Golgin subfamily A member 2
Sunfish10967	9.90909577e-11	3.51508657e-08	-8072.62	Kelch domain-containing protein 7A
Sunfish06894	1.37322728e-03	2.09068451e-02	-11030.32	Receptor-type tyrosine-protein phosphatase H
Sunfish02762	8.04719421e-04	1.47144744e-02	-8025.17	Rho GTPase-activating protein 18
Sunfish18480	2.38085919e-04	6.13489190e-03	-14238.90	Protein phosphatase Slingshot homolog 1
Sunfish11982	2.13932741e-03	2.76630890e-02	-7037.95	Glycine--tRNA ligase
Sunfish00623	1.16081377e-07	1.93021565e-05	-28520.93	Chromodomain-helicase-DNA-binding protein 6
Sunfish11149	2.79286682e-04	6.88002053e-03	-29436.80	Zinc finger protein 40
Sunfish11979	1.31591276e-04	3.95591626e-03	-21169.76	Deleted in lung and esophageal cancer protein 1
Sunfish10991	9.72751786e-05	3.26562287e-03	-6043.55	Copine-1
Sunfish10059	8.78965122e-06	5.40690568e-04	-4908.49	Somatostatin receptor type 5
Sunfish09096	1.94048277e-03	2.63400735e-02	-3996.34	BCL2/adenovirus E1B 19 kDa protein-interacting protein 2
Sunfish05762	1.77864935e-03	2.50707104e-02	-8534.41	Potassium voltage-gated channel subfamily B member 2
Sunfish05513	4.04659520e-06	3.03266663e-04	-4049.80	Cholinephosphotransferase 1
Sunfish11237	2.62387235e-03	3.17670643e-02	-29747.50	Histone-lysine N-methyltransferase ASH1L
Sunfish13663	1.73271683e-03	2.46848360e-02	-3252.97	Claudin-1
Sunfish09112	2.38906959e-03	2.95633472e-02	-5571.81	Proline-serine-threonine phosphatase-interacting protein 1
Sunfish10447	2.02622240e-03	2.69201733e-02	-5799.02	Bardet-Biedl syndrome 1 protein
Sunfish15769	2.47493287e-04	6.31612363e-03	-10971.80	Uncharacterized protein C9orf172
Sunfish07887	3.20753188e-05	1.42227309e-03	-9300.46	Zinc finger protein 407
Sunfish01100	6.31031826e-05	2.31566920e-03	-6617.20	Transmembrane and coiled-coil domains protein 1
Sunfish00394	1.12000105e-03	1.81692854e-02	-7748.94	U2 small nuclear ribonucleoprotein auxiliary factor 35 kDa subunit-related protein 2
Sunfish00932	5.31190848e-04	1.07880401e-02	-8999.51	Mitogen-activated protein kinase kinase kinase 12
Sunfish10611	7.68995018e-07	8.10261879e-05	-4557.98	Vacuolar protein sorting-associated protein 4B
Sunfish17452	5.01132268e-03	4.99817207e-02	-4668.29	Cysteine/serine-rich nuclear protein 2
Sunfish02898	7.34601589e-04	1.37877074e-02	-3811.44	F-box only protein 25
Sunfish02348	2.11493514e-04	5.62678494e-03	-5501.63	GTP-binding protein 5
Sunfish05308	2.14049199e-03	2.76110494e-02	-4883.99	TGF-beta receptor type-1
Sunfish12260	2.91495602e-05	1.32004094e-03	-12843.59	Collagen alpha-1(XXVIII) chain
Sunfish06733	1.98163241e-03	2.66605968e-02	-3573.44	Acyl-CoA desaturase
Sunfish14258	4.14492272e-04	9.17053381e-03	-7432.44	E3 ubiquitin-protein ligase Topors
Sunfish13576	4.21105652e-04	9.27827400e-03	-23951.60	Protein PRRC2C
Sunfish12377	2.83005128e-03	3.35010074e-02	-7907.66	Sodium/glucose cotransporter 4
Sunfish04574	1.19283873e-03	1.88901634e-02	-4182.13	P2Y purinoceptor 3
Sunfish17327	5.00838056e-03	4.99992364e-02	-6401.67	DnaJ homolog subfamily C member 11
Sunfish18379	1.30871687e-06	1.21107521e-04	-7702.48	Semaphorin-4C
Sunfish09951	3.60532173e-03	3.93920266e-02	-8561.25	Band 4.1-like protein 5
Sunfish01364	2.37543944e-03	2.94289017e-02	-4917.49	Retinol dehydrogenase 13
Sunfish13841	1.86092904e-03	2.56196724e-02	-35325.50	E3 ubiquitin-protein ligase HUWE1
Sunfish08263	3.81502986e-03	4.08035656e-02	-5713.71	Sphingosine-1-phosphate lyase 1
Sunfish14873	1.93672452e-03	2.63562946e-02	-3784.42	Methylmalonic aciduria and homocystinuria type D homolog, mitochondrial
Sunfish05874	6.04905924e-06	4.18013561e-04	-7618.43	DNA replication licensing factor mcm7
Sunfish14551	1.10421768e-03	1.80231359e-02	-10462.25	Liprin-beta-1
Sunfish02016	2.71042904e-06	2.21879891e-04	-7465.35	Tripartite motif-containing protein 29
Sunfish10543	6.04191828e-04	1.19070545e-02	-2342.51	Cyclin-dependent kinase 5
Sunfish13273	3.55550404e-05	1.53811683e-03	-4370.33	Deoxyribonuclease-2-beta
Sunfish10198	3.61711019e-03	3.93994745e-02	-4780.72	Plasminogen activator inhibitor 1
Sunfish01940	7.61953620e-04	1.41021051e-02	-8699.34	Collagen alpha-1(IX) chain
Sunfish14097	6.90238099e-05	2.47323698e-03	-12249.43	Collagen alpha-1(VI) chain
Sunfish04174	1.44532503e-03	2.17247867e-02	-5353.00	E3 ubiquitin-protein ligase RNF14
Sunfish04200	1.33917926e-05	7.34615757e-04	-2047.99	Ras-related protein Rab-39B
Sunfish18402	4.72750149e-04	1.00219265e-02	-7774.08	Beta-ureidopropionase
Sunfish03295	4.58063870e-03	4.67374468e-02	-5750.49	LON peptidase N-terminal domain and RING finger protein 1
Sunfish10850	1.93973475e-03	2.63635469e-02	-4246.79	tRNA pseudouridine synthase-like 1
Sunfish08912	1.30384568e-05	7.22683631e-04	-19696.04	Collagen alpha-1(IV) chain
Sunfish15307	7.28466740e-04	1.37452891e-02	-3783.83	Adenylate kinase isoenzyme 1
Sunfish07153	1.31283074e-03	2.01023666e-02	-1992.79	Immediate early response gene 2 protein
Sunfish03456	2.63150981e-03	3.18233266e-02	-5437.74	T-box protein VegT
Sunfish11812	3.58718574e-03	3.93149647e-02	-8892.45	Solute carrier family 45 member 4
Sunfish17174	3.98437100e-03	4.21487834e-02	-4506.77	Lupus La protein homolog
Sunfish14098	2.12001582e-03	2.75136687e-02	-11987.34	Collagen alpha-2(VI) chain
Sunfish02005	9.65983421e-06	5.80790710e-04	-4697.92	Leukotriene B4 receptor 1
Sunfish09504	1.04524270e-03	1.74622806e-02	-8982.43	Adenylosuccinate synthetase isozyme 1 C
Sunfish18324	2.04234509e-08	4.43564010e-06	-12235.00	Outer dense fiber protein 2
Sunfish11772	1.96177713e-03	2.65276140e-02	-6848.64	Sphingomyelin phosphodiesterase 3
Sunfish11646	2.09835602e-04	5.59666786e-03	-1625.45	Synaptosomal-associated protein 25-A
Sunfish05755	2.28915575e-03	2.87957394e-02	-11065.90	Extracellular sulfatase Sulf-1
Sunfish16825	1.83947821e-07	2.79653244e-05	-22388.90	Fer-1-like protein 6
Sunfish01625	3.03936086e-03	3.48919939e-02	-1403.60	VIP peptides
Sunfish04295	1.26936741e-04	3.87066131e-03	-34691.79	Zinc finger protein 292
Sunfish04467	2.56138739e-04	6.47465192e-03	-6551.01	Ezrin
Sunfish06220	2.90475752e-04	7.09000678e-03	-3133.09	Nitric oxide synthase-interacting protein
Sunfish19184	3.26672424e-03	3.67101154e-02	-5338.27	G protein-coupled receptor kinase 5
Sunfish07952	2.00390646e-03	2.67573056e-02	-1592.55	Protein slowmo homolog 1
Sunfish16783	1.56363535e-06	1.38668395e-04	-47030.15	Collagen alpha-3(VI) chain
Sunfish18950	1.09334969e-06	1.08742312e-04	-11198.11	Fanconi anemia group J protein
Sunfish14826	1.73231553e-03	2.47122008e-02	-3614.71	Junctional adhesion molecule B
Sunfish00758	3.19528377e-03	3.61746913e-02	-12344.23	SRSF protein kinase 3
Sunfish08006	1.06636056e-04	3.50253368e-03	-11917.35	Zinc finger protein ZFAT
Sunfish12329	2.72940790e-03	3.24903343e-02	-7220.39	Podocan
Sunfish08152	1.26588241e-05	7.09027399e-04	-2773.50	DNA replication complex GINS protein PSF1
Sunfish08445	9.39692768e-13	5.26326865e-10	-15731.78	Sorbin and SH3 domain-containing protein 2
Sunfish07903	4.20816722e-05	1.72908554e-03	-6143.66	Uncharacterized protein C3orf23
Sunfish09523	4.32213182e-03	4.49620008e-02	-2225.29	Coiled-coil domain-containing protein 28B
Sunfish07417	2.07208501e-04	5.55444047e-03	-4517.59	Hsp90 co-chaperone Cdc37
Sunfish03732	8.18505112e-04	1.48643881e-02	-7425.63	Protein fat-free
Sunfish17318	1.18725501e-03	1.88297583e-02	-7614.48	Rap1 GTPase-activating protein 1
Sunfish08498	1.41040169e-05	7.58055293e-04	-4196.35	Transmembrane protein 184C
Sunfish02223	2.51779874e-03	3.06221877e-02	-6714.01	Cyclin-dependent kinase 11B
Sunfish00687	1.11407668e-04	3.58187433e-03	-11367.57	AP-5 complex subunit beta-1
Sunfish07610	4.03201996e-04	8.95798673e-03	-19463.63	Kinesin-like protein KIF13B
Sunfish10942	8.60732876e-04	1.52920188e-02	-5005.72	Protein kinase C and casein kinase substrate in neurons protein 2
Sunfish15832	5.59222426e-06	3.94122189e-04	-4472.51	DnaJ homolog subfamily C member 7
Sunfish03712	5.09831504e-04	1.04944427e-02	-12415.15	Protein FAM115
Sunfish17142	2.10504964e-03	2.74533557e-02	-10438.37	Integral membrane protein GPR155
Sunfish12072	7.84890439e-07	8.18902358e-05	-2540.38	ADP-ribosylation factor-like protein 15
Sunfish18256	6.26001209e-05	2.30515739e-03	-2697.37	Sin3 histone deacetylase corepressor complex component SDS3
Sunfish11013	2.26946487e-03	2.86496384e-02	-32622.45	Stabilin-1
Sunfish12258	2.08705044e-03	2.74541295e-02	-4252.86	2-oxoglutarate receptor 1
Sunfish01118	7.32218657e-04	1.37916300e-02	-2919.57	Adaptin ear-binding coat-associated protein 2
Sunfish03385	7.57606655e-09	2.01561251e-06	-8311.28	Protein FAM199X
Sunfish19191	4.40010895e-03	4.56393367e-02	-11064.62	Protein Wiz
Sunfish16230	3.71701664e-03	4.01996861e-02	-1785.33	Loss of heterozygosity 12 chromosomal region 1 protein homolog
Sunfish08669	1.68288437e-04	4.71296197e-03	-26452.04	DNA polymerase theta
Sunfish08549	8.78408457e-13	5.19334600e-10	-4384.18	Lymphoid enhancer-binding factor 1
Sunfish12750	3.94349957e-04	8.83509946e-03	-5621.31	Monocarboxylate transporter 4
Sunfish13931	4.67191077e-04	9.94369488e-03	-23194.09	Neurofibromin
Sunfish09892	7.48833040e-07	8.04957698e-05	-20218.44	Tensin-1
Sunfish16845	1.19248968e-08	3.02154172e-06	-3470.61	Hydroxyacid oxidase 2
Sunfish14063	2.78566588e-07	3.80064824e-05	-14222.56	Cadherin-24
Sunfish04859	2.16391941e-04	5.65809099e-03	-35229.55	Protocadherin-16
Sunfish16680	3.20846933e-06	2.52922449e-04	-12691.21	F-box only protein 38
Sunfish11524	1.40508450e-03	2.13004405e-02	-7251.72	Collagen alpha-1(X) chain
Sunfish08561	2.45654305e-03	3.01528618e-02	-3939.70	Inorganic pyrophosphatase 2, mitochondrial
Sunfish12096	1.39863472e-08	3.38278879e-06	-4455.19	DNA polymerase beta
Sunfish08447	3.13271715e-04	7.50864323e-03	-6182.15	Cytochrome P450 4V2
Sunfish08677	0.00000000e+00	0.00000000e+00	-26359.28	Ankyrin-2
Sunfish10187	1.70049035e-03	2.43234117e-02	-8211.70	Peroxisomal acyl-coenzyme A oxidase 3
Sunfish12518	3.56096197e-06	2.72631348e-04	-6968.75	Plastin-1
Sunfish15816	3.50053234e-06	2.69946849e-04	-11052.80	Myosin light chain kinase, smooth muscle
Sunfish04909	2.33554585e-03	2.91040737e-02	-7052.94	Trehalase
Sunfish19575	2.03590075e-04	5.48507742e-03	-2973.75	Ubiquinone biosynthesis protein COQ9, mitochondrial
Sunfish11740	6.23811736e-04	1.21586163e-02	-16734.83	FH1/FH2 domain-containing protein 3
Sunfish17362	6.91292354e-05	2.46870243e-03	-13913.95	Collagen alpha-1(II) chain
Sunfish11350	1.85160645e-03	2.55906439e-02	-4229.27	Tyrosyl-DNA phosphodiesterase 2
Sunfish10402	3.12442607e-03	3.55616495e-02	-5708.32	Nuclear protein localization protein 4 homolog
Sunfish02868	2.96338318e-04	7.20007393e-03	-10767.57	Potassium voltage-gated channel subfamily H member 5
Sunfish17570	6.03509983e-06	4.19774721e-04	-2456.69	DnaJ homolog subfamily C member 27
Sunfish02007	7.32314833e-04	1.37690715e-02	-8759.85	Kelch-like protein 33
Sunfish04855	3.12257138e-04	7.50122000e-03	-30405.48	FRAS1-related extracellular matrix protein 2
Sunfish01939	1.35828890e-08	3.36160710e-06	-21757.70	Protein FAM135A
Sunfish04674	1.85440793e-03	2.55961209e-02	-2466.29	Transmembrane protein 160
Sunfish00936	9.01009151e-04	1.57447281e-02	-12945.67	Nck-associated protein 1-like
Sunfish15817	1.75294839e-03	2.48731691e-02	-2654.89	-
Sunfish07195	5.04459350e-05	1.95216596e-03	-1878.32	-

## Sheet: slow_evol_genes (branch model)
Table S10b. Genes evolving significantly slower in sunfish compared to fugu, Tetraodon, medaka and zebrafish (branch model)
Gene ID	p-Value	FDR_p-Value	ML	Descriptions
Sunfish00030	0.00441273	0.0456812	-9264.66	Semaphorin-4B
Sunfish00249	0.00466139	0.0473796	-8890.94	Importin-7
Sunfish00442	8.84719e-05	0.00299846	-4939.48	Hyaluronan and proteoglycan link protein 3
Sunfish00586	0.00143113	0.0215724	-8707.81	DNA topoisomerase 3-beta-1
Sunfish00679	0.000216754	0.00563985	-17584.1	Fibulin-2
Sunfish00916	9.09252e-07	9.21548e-05	-13456.9	R3H domain-containing protein 2
Sunfish02047	0.00186953	0.0256717	-2676.82	Prohibitin-2
Sunfish02576	2.50524e-10	8.60026e-08	-7671.84	Ankyrin repeat and SOCS box protein 14
Sunfish02673	0.000243608	0.00624694	-16633.4	Neurexin-3b-alpha
Sunfish02923	0.000874857	0.0154399	-9946.04	Epidermis-type lipoxygenase 3
Sunfish03426	0.00239517	0.0296044	-5243.5	Potassium voltage-gated channel subfamily V member 2
Sunfish03571	0.00142759	0.0215496	-5847.96	Proton-coupled amino acid transporter 1
Sunfish03610	0.00455833	0.0465545	-2151.79	Fibroblast growth factor 18
Sunfish04398	0.00296988	0.0345793	-7945.84	RalBP1-associated Eps domain-containing protein 1
Sunfish04442	9.54955e-07	9.58739e-05	-14709.2	Receptor-type tyrosine-protein phosphatase kappa
Sunfish04613	6.37591e-05	0.0023317	-4872.86	Arsenite methyltransferase
Sunfish04674	0.00185441	0.0255961	-2466.29	Transmembrane protein 160
Sunfish04761	0.00129675	0.0199711	-7911.6	CD166 antigen homolog A
Sunfish05172	0.00219272	0.0281483	-3795.98	Transcription factor AP-2-alpha
Sunfish05308	0.00214049	0.027611	-4883.99	TGF-beta receptor type-1
Sunfish05614	9.14875e-08	1.59608e-05	-4641.63	Probable G-protein coupled receptor 37
Sunfish05684	0.00323469	0.0365043	-13310.9	Bromodomain and PHD finger-containing protein 3
Sunfish06117	3.64708e-06	0.00027723	-20481.1	Down syndrome cell adhesion molecule
Sunfish07153	0.00131283	0.0201024	-1992.79	Immediate early response gene 2 protein
Sunfish07175	2.11039e-08	4.49175e-06	-4117.99	Myeloid-associated differentiation marker homolog
Sunfish07463	0.00269002	0.0322742	-3480.52	Protein FAM176A
Sunfish07540	2.37928e-07	3.42167e-05	-11974.4	UPF0258 protein KIAA1024
Sunfish07967	0.000941564	0.0161615	-3780.39	RNA-binding motif, single-stranded-interacting protein 3
Sunfish08071	7.14187e-06	0.000475024	-19696.1	Latent-transforming growth factor beta-binding protein 1
Sunfish08746	0.000345305	0.008041	-5024.4	Nuclear factor 1 X-type
Sunfish08853	0.00224006	0.0285152	-3222.15	Breast cancer metastasis-suppressor 1-like protein-A
Sunfish09096	0.00194048	0.0263401	-3996.34	BCL2/adenovirus E1B 19 kDa protein-interacting protein 2
Sunfish09597	0.00074789	0.0139878	-4664.6	Serine dehydratase-like
Sunfish09694	1.1433e-05	0.000657677	-13193.2	Disheveled-associated activator of morphogenesis 2
Sunfish10451	0.0014884	0.0220606	-8470.97	Neutral ceramidase
Sunfish10887	0.00357801	0.0392549	-1406.6	Myosin regulatory light chain 2, ventricular/cardiac muscle isoform
Sunfish10915	1.56825e-05	0.000810163	-7144.08	Receptor-type tyrosine-protein phosphatase alpha
Sunfish11081	0.00102813	0.017285	-4463.59	Bone morphogenetic protein 8B
Sunfish11491	0.000394671	0.00882371	-11703.3	Inactive phospholipase C-like protein 2
Sunfish11518	1.50303e-05	0.000791844	-10973.3	Oxysterol-binding protein-related protein 3
Sunfish11845	0.00335318	0.037366	-1377.13	Acyl-CoA-binding protein
Sunfish11997	0.00480236	0.0485344	-3251.85	Ankyrin repeat and SOCS box protein 13
Sunfish12044	0.00380148	0.0407406	-7976.61	Solute carrier family 13 member 4
Sunfish12475	0.000152092	0.00438636	-5960.66	Dihydropyrimidinase-related protein 5
Sunfish12477	0.000263238	0.00662264	-8965.78	Dystrobrevin alpha
Sunfish12766	0.00183993	0.0255621	-17283.5	Carbonic anhydrase-related protein 10
Sunfish12933	0.00300817	0.0347212	-3976.09	Splicing factor U2AF 65 kDa subunit
Sunfish13179	0.00359705	0.0393421	-2612.78	Serine/threonine-protein kinase Nek7
Sunfish13413	0.00122817	0.0192208	-7561.69	Transducin-like enhancer protein 4
Sunfish13468	0.000159333	0.0045459	-5168.4	Chemokine XC receptor 1
Sunfish13678	0.00163101	0.0235832	-5832.15	PR domain zinc finger protein 5
Sunfish13851	0.000429741	0.00937153	-1680.76	Baculoviral IAP repeat-containing protein 5.1
Sunfish13931	0.000467191	0.00994369	-23194.1	Neurofibromin
Sunfish14258	0.000414492	0.00917053	-7432.44	E3 ubiquitin-protein ligase Topors
Sunfish14798	2.6466e-05	0.00124075	-2405.1	Fibroblast growth factor 14
Sunfish14826	0.00173232	0.0247122	-3614.71	Junctional adhesion molecule B
Sunfish14930	0.00447472	0.0460541	-8419.82	Transcription elongation factor SPT5
Sunfish14979	0.000350234	0.00810258	-6388.22	Protein shisa-7
Sunfish15370	0.00113456	0.0182663	-4036.97	E3 ubiquitin-protein ligase KCMF1
Sunfish15529	0.00331972	0.0371097	-15542.3	CAP-Gly domain-containing linker protein 1
Sunfish15853	2.88004e-05	0.0013098	-3121.86	Rho-related GTP-binding protein RhoN
Sunfish16421	0.00209646	0.027476	-22889	Receptor-type tyrosine-protein phosphatase F
Sunfish16482	0.000447739	0.00964542	-7249.48	Tripartite motif-containing protein 71
Sunfish17094	0.000197538	0.00539026	-15976.7	Toll-like receptor 7
Sunfish17118	2.51595e-06	0.000207556	-22109.2	Dedicator of cytokinesis protein 9
Sunfish17142	0.00210505	0.0274534	-10438.4	Integral membrane protein GPR155
Sunfish17312	0.00388613	0.0412325	-2473.37	Partner of Y14 and mago A
Sunfish18454	0.000707937	0.0134533	-4980.92	Transcription factor COE2
Sunfish18996	0.000114817	0.00368038	-1971.95	Myelin and lymphocyte protein
Sunfish19275	0.000961137	0.0163917	-3306.38	Pyrroline-5-carboxylate reductase 1, mitochondrial
