# Supplementary material for: The genome of the largest bony fish, ocean sunfish (Mola mola), provides insights into its fast growth rate
Source: Gigascience. 2016 Sep 9;5(1):36. doi: 10.1186/s13742-016-0144-3 (PMC5016917; doi:10.1186/s13742-016-0144-3)
Supplement: Additional file 3: — Genes containing positively selected sites in sunfish but not in fugu, Tetraodon, medaka and zebrafish (branch-site model). (XLSX 105 kb) [file 13742_2016_144_MOESM3_ESM.xlsx]

## Sheet: positive_sel_genes_branch-site
Additional File 3. Table S11. Genes containing positively-selected sites in sunfish but not in fugu,Tetraodon, medaka and zebrafish (branch-site model)
Gene ID	Positively-selected sites	p-Value	FDR_p-Value	ML	Descriptions
Sunfish00042	1	3.79471377e-03	3.95527365e-02	-2274.69	Tetraspanin-3
Sunfish00054	23	4.48922055e-09	4.38296194e-07	-3161.81	Serine/threonine/tyrosine-interacting protein
Sunfish00065	11	6.50317900e-04	9.61205985e-03	-3664.46	Interferon regulatory factor 2
Sunfish00066	61	4.47807676e-05	1.13196420e-03	-11250.83	Nitric oxide-inducible gene protein
Sunfish00092	1	4.26904734e-10	5.90015607e-08	-4580.38	Polypeptide N-acetylgalactosaminyltransferase 2
Sunfish00111	36	3.06067172e-10	4.52384283e-08	-13324.23	DNA2-like helicase
Sunfish00154	54	0.00000000e+00	0.00000000e+00	-5060.17	Methenyltetrahydrofolate synthase domain-containing protein
Sunfish00162	37	1.02243769e-11	2.26682956e-09	-4591.86	Diphosphomevalonate decarboxylase
Sunfish00186	5	9.40249959e-05	2.05887656e-03	-5129.26	Cleavage and polyadenylation specificity factor subunit 5
Sunfish00199	9	3.37999872e-05	9.01502415e-04	-6999.57	Transcription factor 12
Sunfish00201	31	1.28218235e-03	1.69925088e-02	-6743.49	Myocardial zonula adherens protein
Sunfish00235	24	1.31513637e-05	4.02174749e-04	-2563.63	Dickkopf-related protein 3
Sunfish00236	7	1.43757633e-03	1.86342110e-02	-12351.79	Protein-methionine sulfoxide oxidase MICAL2
Sunfish00266	8	1.97238920e-05	5.71939124e-04	-8935.61	Transcription factor SOX-6
Sunfish00279	24	8.97611631e-07	4.32234524e-05	-6737.36	Amyloid beta A4 precursor protein-binding family A member 2
Sunfish00283	23	1.68487492e-04	3.29603656e-03	-5863.22	Protein CASC4
Sunfish00294	26	6.49320587e-07	3.19910634e-05	-13305.23	Myosin-binding protein C, cardiac-type
Sunfish00305	10	5.10807593e-04	7.95902549e-03	-5156.19	Dihydroorotate dehydrogenase (quinone), mitochondrial
Sunfish00315	5	2.64047520e-03	2.98300818e-02	-5348.83	Protein CBFA2T3
Sunfish00319	44	1.13055263e-06	5.18592286e-05	-2643.60	CKLF-like MARVEL transmembrane domain-containing protein 3
Sunfish00321	17	1.92574983e-03	2.32884428e-02	-6847.56	NEDD8-activating enzyme E1 regulatory subunit
Sunfish00338	12	6.31988550e-06	2.18364355e-04	-7111.37	Transmembrane and coiled-coil domain-containing protein 3
Sunfish00341	5	9.42271702e-04	1.31596528e-02	-9869.19	Vitamin K-dependent protein S
Sunfish00345	13	2.39629746e-05	6.72860094e-04	-11283.33	DNA repair protein complementing XP-G cells homolog
Sunfish00354	18	9.89718791e-08	6.34493216e-06	-9418.34	Tudor domain-containing protein 3
Sunfish00383	9	1.61037713e-03	2.03293398e-02	-5926.15	Immunoglobulin-like domain-containing receptor 1
Sunfish00394	9	2.93455241e-03	3.24293943e-02	-7606.31	U2 small nuclear ribonucleoprotein auxiliary factor 35 kDa subunit-related protein 2
Sunfish00410	27	1.42594659e-08	1.16730182e-06	-8069.44	Histidine decarboxylase
Sunfish00433	10	4.72621045e-05	1.18066506e-03	-12485.18	Selenocysteine insertion sequence-binding protein 2-like
Sunfish00454	15	2.77445190e-05	7.59015864e-04	-16760.69	Uveal autoantigen with coiled-coil domains and ankyrin repeats
Sunfish00529	8	2.56140822e-03	2.91534827e-02	-32538.21	Otogelin
Sunfish00532	33	7.98690891e-09	7.26467390e-07	-6940.31	ERO1-like protein alpha
Sunfish00542	10	3.45866878e-05	9.17884118e-04	-4348.78	Photoreceptor-specific nuclear receptor
Sunfish00561	25	8.24019952e-06	2.68171876e-04	-13986.31	Multiple epidermal growth factor-like domains protein 11
Sunfish00581	23	9.66310377e-05	2.10296013e-03	-25986.96	PDZ domain-containing protein 2
Sunfish00609	43	1.02173958e-08	8.91258412e-07	-4423.61	Nuclear receptor subfamily 6 group A member 1-A
Sunfish00655	17	3.34739656e-06	1.30010928e-04	-2966.71	TP53-regulating kinase
Sunfish00665	6	2.44386397e-04	4.42306129e-03	-9924.22	Zinc finger protein ZXDC
Sunfish00673	9	1.92634133e-03	2.32691537e-02	-12365.06	Lysine-specific demethylase phf2
Sunfish00715	16	1.59128983e-07	9.35608089e-06	-5733.99	Phosphatase and actin regulator 3
Sunfish00720	17	7.24958326e-06	2.44145776e-04	-7865.61	Dolichyl-diphosphooligosaccharide--protein glycosyltransferase subunit 2
Sunfish00731	1	1.81085145e-04	3.47226686e-03	-3835.52	Glucoside xylosyltransferase 2
Sunfish00738	7	2.04953412e-03	2.45620970e-02	-5627.11	Forkhead box protein P1-B
Sunfish00758	5	1.01822016e-03	1.39998694e-02	-12324.39	SRSF protein kinase 3
Sunfish00761	24	1.23210447e-06	5.60344262e-05	-7180.94	Red-sensitive opsin
Sunfish00775	6	2.16147100e-11	4.51026949e-09	-6743.46	Short transient receptor potential channel 4-associated protein
Sunfish00776	20	1.73410679e-07	1.01397607e-05	-4584.36	Protein NDRG3
Sunfish00791	31	1.11126319e-09	1.29956735e-07	-9596.96	Transcription initiation factor TFIID subunit 4
Sunfish00809	2	1.11077365e-04	2.35945174e-03	-9758.38	Ataxin-7
Sunfish00815	3	9.98368199e-04	1.37624798e-02	-3270.49	S-adenosylmethionine mitochondrial carrier protein
Sunfish00819	14	5.30587914e-05	1.31009665e-03	-4110.67	Succinyl-CoA ligase [GDP-forming] subunit beta, mitochondrial (Fragment)
Sunfish00825	13	9.26241481e-04	1.29527751e-02	-8731.35	FYVE, RhoGEF and PH domain-containing protein 5
Sunfish00869	12	1.63393102e-03	2.04809115e-02	-3970.83	Ceramide synthase 5
Sunfish00890	11	1.36343818e-08	1.14249678e-06	-4990.39	Alpha-1-syntrophin
Sunfish00916	53	3.63866890e-04	6.01284386e-03	-13345.91	R3H domain-containing protein 2
Sunfish00922	4	5.07986859e-04	7.92668058e-03	-9840.02	Methionine--tRNA ligase, cytoplasmic
Sunfish00923	8	4.01430603e-06	1.50423397e-04	-4775.00	Dynactin subunit 2
Sunfish00926	12	1.72939324e-04	3.35843118e-03	-3397.82	RISC-loading complex subunit tarbp2
Sunfish00936	17	1.60010565e-06	7.00754087e-05	-12789.20	Nck-associated protein 1-like
Sunfish00945	26	7.62010246e-04	1.10031384e-02	-690.54	-
Sunfish00975	5	9.55734425e-04	1.32779710e-02	-7684.62	Something about silencing protein 10
Sunfish00979	12	1.90975158e-04	3.60987146e-03	-19986.35	PR domain zinc finger protein 2
Sunfish01040	2	3.39083766e-03	3.60492451e-02	-3609.89	Calcium/calmodulin-dependent protein kinase type 1
Sunfish01054	7	6.28156265e-04	9.37565073e-03	-3988.23	Probable tRNA pseudouridine synthase 2
Sunfish01061	22	1.57658339e-05	4.69972002e-04	-10464.67	Eukaryotic translation initiation factor 4E transporter
Sunfish01065	16	5.22581485e-03	4.98325463e-02	-2689.89	UPF0739 protein C1orf74 homolog
Sunfish01067	14	1.27115180e-03	1.68883864e-02	-5642.23	Fibroblast growth factor receptor substrate 2
Sunfish01087	48	2.43122912e-06	9.98962947e-05	-37287.44	Protein bassoon
Sunfish01111	10	6.47664084e-04	9.61288868e-03	-4371.43	Mitochondrial carnitine/acylcarnitine carrier protein
Sunfish01119	18	1.15564298e-07	7.19201905e-06	-22846.32	Rootletin
Sunfish01149	58	9.16180030e-05	2.02281906e-03	-8421.69	Epidermal growth factor receptor kinase substrate 8-like protein 3
Sunfish01204	5	4.75473274e-03	4.65500145e-02	-864.30	40S ribosomal protein S26
Sunfish01207	3	3.38478746e-03	3.60569651e-02	-3056.02	5'-AMP-activated protein kinase subunit gamma-1
Sunfish01238	5	1.88498470e-05	5.49589239e-04	-16771.96	Extended synaptotagmin-1
Sunfish01279	13	8.60844902e-07	4.16414157e-05	-15436.29	Lysine-specific demethylase 5B
Sunfish01287	10	8.13991521e-05	1.84308463e-03	-7164.69	Syntaxin-16
Sunfish01298	9	3.04160770e-03	3.30969214e-02	-4035.98	ADP-ribosylation factor GTPase-activating protein 1
Sunfish01305	14	3.08547706e-04	5.27904291e-03	-2483.01	Interleukin-20
Sunfish01326	5	3.83848034e-03	3.98527881e-02	-2828.27	Coiled-coil domain-containing protein 3
Sunfish01329	4	1.33820664e-03	1.75600433e-02	-1777.96	von Willebrand factor C domain-containing protein 2-like
Sunfish01357	12	1.96567170e-06	8.40107558e-05	-5663.15	Gonadotropin-releasing hormone II receptor
Sunfish01364	24	7.12810607e-06	2.41583773e-04	-4873.24	Retinol dehydrogenase 13
Sunfish01371	11	4.78797178e-06	1.73311550e-04	-13464.77	Disintegrin and metalloproteinase domain-containing protein 12
Sunfish01373	76	1.71314382e-06	7.41108802e-05	-14953.31	Gamma-aminobutyric acid type B receptor subunit 2
Sunfish01377	9	1.57959051e-04	3.11873881e-03	-8214.69	Solute carrier organic anion transporter family member 2B1
Sunfish01384	9	2.60462718e-04	4.64295519e-03	-2965.12	Chromatin complexes subunit BAP18
Sunfish01387	7	5.60989372e-04	8.57765646e-03	-8123.21	Uncharacterized protein C7orf43 homolog
Sunfish01391	21	4.36175882e-08	3.09452249e-06	-7942.48	Rap1 GTPase-activating protein 2
Sunfish01393	36	1.37175246e-04	2.78060755e-03	-18900.96	Pre-mRNA cleavage complex 2 protein Pcf11
Sunfish01416	6	3.47522640e-06	1.33033667e-04	-9505.86	Ribosomal protein S6 kinase alpha-3
Sunfish01418	16	9.39329114e-08	6.05838814e-06	-5711.48	Kelch-like protein 15
Sunfish01424	58	1.92523775e-12	5.53740003e-10	-17773.38	Phospholipase D1
Sunfish01435	6	3.06167250e-04	5.24675019e-03	-5265.90	Protein FAM83C
Sunfish01455	23	7.81616993e-11	1.45929264e-08	-5906.38	ADAMTS-like protein 5
Sunfish01465	3	2.22397705e-04	4.13768597e-03	-12076.02	Inositol hexakisphosphate and diphosphoinositol-pentakisphosphate kinase 2
Sunfish01487	6	2.68262372e-06	1.09381156e-04	-7581.05	Junctophilin-3
Sunfish01510	7	2.99328092e-04	5.16280317e-03	-5874.52	Nicolin-1
Sunfish01527	1	3.05831497e-03	3.31431648e-02	-3684.90	Probable 4-hydroxy-2-oxoglutarate aldolase, mitochondrial
Sunfish01552	7	4.72866494e-03	4.64229265e-02	-4045.73	Quinone oxidoreductase-like protein 1
Sunfish01573	69	9.73637837e-10	1.16420830e-07	-10325.48	Protein lunapark-B
Sunfish01589	2	4.71336285e-03	4.63154270e-02	-5859.03	Actin-related protein 2-A
Sunfish01625	16	3.29123646e-04	5.56841629e-03	-1378.67	VIP peptides
Sunfish01656	14	2.34714253e-04	4.27710460e-03	-17378.33	Leucine-rich PPR motif-containing protein, mitochondrial
Sunfish01683	13	5.95992922e-10	7.83031688e-08	-13001.24	Wings apart-like protein homolog
Sunfish01709	6	1.80263260e-04	3.46274660e-03	-40573.37	Ankyrin-3
Sunfish01778	7	8.97587583e-06	2.88583899e-04	-4724.78	Zinc finger protein 503
Sunfish01798	3	6.55464662e-04	9.66129493e-03	-4323.93	Paired box protein Pax-2-A
Sunfish01824	18	1.39301528e-08	1.14918361e-06	-11796.47	Cell division cycle and apoptosis regulator protein 1
Sunfish01853	23	5.32791968e-08	3.68180008e-06	-20021.73	Canalicular multispecific organic anion transporter 1
Sunfish01859	1	3.21685649e-07	1.72029079e-05	-3342.31	LIM domain-binding protein 1
Sunfish01872	7	2.65439622e-05	7.29924665e-04	-26283.12	FERM and PDZ domain-containing protein 2
Sunfish01885	9	1.73130609e-03	2.13990237e-02	-3397.24	Ras association domain-containing protein 4
Sunfish01892	7	1.32482604e-03	1.74274397e-02	-4017.72	Zinc finger protein 511
Sunfish01916	42	6.73111825e-08	4.50519248e-06	-7628.82	Transcription elongation factor B polypeptide 3
Sunfish01927	86	0.00000000e+00	0.00000000e+00	-77628.98	Dystonin
Sunfish01941	18	5.99499134e-04	8.98573208e-03	-21393.12	Probable methyltransferase TARBP1
Sunfish01967	14	1.45287167e-03	1.88095624e-02	-4462.91	C-C chemokine receptor type 9
Sunfish01973	10	3.97246607e-04	6.46406483e-03	-4644.76	Ribonuclease P protein subunit p40
Sunfish01974	7	7.86550038e-06	2.60762165e-04	-5678.12	Serine/threonine-protein kinase RIO1
Sunfish01976	8	2.10212163e-05	6.06254156e-04	-7129.76	E3 ubiquitin-protein ligase RNF31
Sunfish01981	21	1.27938735e-07	7.91583732e-06	-7818.52	Amphiphysin
Sunfish01990	4	2.89164642e-03	3.20885310e-02	-7449.37	TOX high mobility group box family member 4
Sunfish01996	24	4.24590144e-04	6.80495227e-03	-10867.59	NEDD4-binding protein 1
Sunfish02016	72	2.19602114e-13	9.34802280e-11	-7339.56	Tripartite motif-containing protein 29
Sunfish02041	24	8.26605072e-06	2.68193024e-04	-12874.23	ATP-dependent RNA helicase A-like protein
Sunfish02042	18	4.49862380e-03	4.48681860e-02	-15786.54	Laminin subunit gamma-1
Sunfish02060	9	1.18365995e-03	1.58846270e-02	-20716.66	Sodium channel protein type 4 subunit alpha B
Sunfish02079	25	6.31863727e-06	2.19032371e-04	-2705.40	ER membrane protein complex subunit 10
Sunfish02082	5	2.09463231e-03	2.48784341e-02	-6424.16	TBC1 domain family member 17
Sunfish02084	4	5.16734259e-03	4.94522121e-02	-13349.22	Liprin-alpha-3
Sunfish02092	18	7.99885945e-06	2.63541369e-04	-6489.59	RUN domain-containing protein 1
Sunfish02121	3	8.41504392e-04	1.19403863e-02	-8390.41	Sterile alpha motif domain-containing protein 11
Sunfish02171	6	2.71697004e-03	3.05322019e-02	-2968.68	Chymotrypsin-like elastase family member 2A
Sunfish02174	7	2.89066771e-03	3.21111543e-02	-4293.32	WD repeat-containing protein WRAP73
Sunfish02184	4	1.84995987e-06	7.97055584e-05	-2695.00	B box-binding protein
Sunfish02197	23	6.44362210e-06	2.21919179e-04	-6267.08	Transmembrane and coiled-coil domain-containing protein 4
Sunfish02209	6	1.65075923e-03	2.06189903e-02	-3266.58	Angiopoietin-related protein 7
Sunfish02215	9	2.14847230e-03	2.53200911e-02	-3784.69	PQ-loop repeat-containing protein 2
Sunfish02217	5	1.13627079e-03	1.53065744e-02	-2991.48	Pre-mRNA-splicing factor SPF27
Sunfish02242	8	1.64623865e-05	4.85298385e-04	-6821.19	Lipopolysaccharide-binding protein
Sunfish02257	6	2.64642263e-04	4.70957017e-03	-44245.63	E3 ubiquitin-protein ligase UBR4
Sunfish02277	4	2.76962841e-04	4.86375998e-03	-4210.39	E3 ubiquitin-protein ligase ARIH2
Sunfish02281	13	6.36763350e-05	1.50922841e-03	-7537.95	Semaphorin-3ab
Sunfish02287	9	2.48942428e-04	4.49024631e-03	-19803.34	Protein SOGA1
Sunfish02290	15	4.63574165e-03	4.58490359e-02	-2440.77	L-rhamnose-binding lectin CSL2
Sunfish02314	8	5.83303500e-05	1.40441535e-03	-8356.37	Chloride channel protein ClC-Kb
Sunfish02329	40	1.25391225e-03	1.67219727e-02	-21005.49	Nuclear pore membrane glycoprotein 210
Sunfish02348	32	1.34723120e-04	2.74134501e-03	-5443.31	GTP-binding protein 5
Sunfish02409	10	7.23649894e-04	1.04919376e-02	-5329.42	Transmembrane protein 237A
Sunfish02426	10	1.00109660e-04	2.16538008e-03	-7163.77	Properdin
Sunfish02428	10	1.37225493e-04	2.77633782e-03	-19947.17	Sucrase-isomaltase, intestinal
Sunfish02434	2	1.30227363e-04	2.67028825e-03	-3594.90	Deoxyribonuclease gamma
Sunfish02454	8	1.76857045e-03	2.17585281e-02	-1635.62	Trafficking protein particle complex subunit 6B
Sunfish02461	33	6.05970829e-12	1.46562308e-09	-17338.95	Putative Polycomb group protein ASXL1
Sunfish02466	7	2.48853214e-03	2.85376714e-02	-4666.01	Death effector domain-containing protein
Sunfish02482	4	4.67041953e-03	4.61063123e-02	-666.77	Small nuclear ribonucleoprotein G
Sunfish02495	7	1.48662803e-03	1.90610789e-02	-13107.09	Regulator of telomere elongation helicase 1
Sunfish02510	25	8.93154497e-06	2.88028792e-04	-6823.41	Solute carrier family 41 member 1
Sunfish02526	8	8.92520350e-04	1.25637587e-02	-10171.53	SLIT-ROBO Rho GTPase-activating protein 3
Sunfish02540	11	1.35546288e-03	1.77427257e-02	-6920.91	SAM domain and HD domain-containing protein 1
Sunfish02570	6	5.45689670e-05	1.34116154e-03	-5487.22	YTH domain family protein 1
Sunfish02599	13	3.00524057e-03	3.28692397e-02	-7489.08	Eukaryotic translation initiation factor 2D
Sunfish02666	6	1.92170657e-03	2.32659856e-02	-2029.30	Calmodulin
Sunfish02669	5	2.41869129e-04	4.39244245e-03	-4714.30	Forkhead box protein N3
Sunfish02688	33	2.88924301e-03	3.21288653e-02	-18362.33	PH-interacting protein
Sunfish02703	13	3.16373408e-05	8.56703769e-04	-10747.86	Glycerophosphocholine phosphodiesterase GPCPD1
Sunfish02724	6	1.97772871e-03	2.38357746e-02	-5006.13	Uncharacterized protein KIAA1737
Sunfish02736	5	1.77517770e-03	2.17894361e-02	-3575.95	Low choriolytic enzyme
Sunfish02750	21	9.05098219e-12	2.09392505e-09	-14346.27	DNA helicase INO80
Sunfish02758	18	7.99049654e-06	2.64083429e-04	-2996.07	Syntaxin-7
Sunfish02776	11	1.45417774e-04	2.90890216e-03	-5813.87	Probable E3 ubiquitin-protein ligase RNF217
Sunfish02794	8	8.22870494e-04	1.17385895e-02	-2573.71	28S ribosomal protein S18a, mitochondrial
Sunfish02795	10	1.35871254e-06	6.07538606e-05	-2616.08	Vascular endothelial growth factor A
Sunfish02798	4	1.11699124e-03	1.51042195e-02	-5790.76	WD repeat-containing protein 26
Sunfish02873	5	5.65539903e-04	8.61012253e-03	-9311.60	Nuclear receptor coactivator 7
Sunfish02874	42	0.00000000e+00	0.00000000e+00	-4237.66	Transcription factor GATA-4
Sunfish02875	6	1.04326887e-03	1.42705236e-02	-4062.53	Squalene synthase
Sunfish02881	9	3.43180866e-03	3.63396097e-02	-6465.29	Sorting nexin-9
Sunfish02882	39	7.00426717e-10	8.98065195e-08	-6203.68	DBH-like monooxygenase protein 2 homolog
Sunfish02883	17	3.37306627e-10	4.91728373e-08	-12551.20	Ribosomal protein S6 kinase delta-1
Sunfish02949	4	6.96346918e-04	1.01653277e-02	-2734.27	Gamma-soluble NSF attachment protein
Sunfish02951	7	1.21793023e-03	1.63034133e-02	-3635.93	Cathepsin Z
Sunfish02965	74	8.99280650e-14	4.55721175e-11	-9062.38	Protein FAM73A
Sunfish02972	8	8.61147890e-04	1.21704327e-02	-5448.99	Medium-chain specific acyl-CoA dehydrogenase, mitochondrial
Sunfish02973	23	7.60872920e-10	9.63953526e-08	-10803.72	E3 ubiquitin-protein ligase HECTD3
Sunfish02979	10	7.92928731e-05	1.80692667e-03	-3682.06	Protein lifeguard 1
Sunfish03004	24	6.06904347e-08	4.11380641e-06	-28415.02	Supervillin
Sunfish03023	18	7.21724870e-06	2.43828447e-04	-22518.64	5'-3' exoribonuclease 1
Sunfish03026	2	4.69081511e-03	4.61791437e-02	-11184.55	Astrotactin-1
Sunfish03038	31	1.30647156e-03	1.72499632e-02	-16795.10	Myosin-7
Sunfish03044	9	1.45196812e-05	4.40223498e-04	-5524.99	Major facilitator superfamily domain-containing protein 12
Sunfish03059	13	2.34950562e-03	2.71776509e-02	-7264.68	Putative ferric-chelate reductase 1
Sunfish03061	12	1.05439878e-04	2.27143964e-03	-13359.40	ADAMTS-like protein 2
Sunfish03116	32	1.14197540e-12	3.57438301e-10	-47679.44	Protocadherin Fat 4
Sunfish03149	6	3.89444741e-03	4.01207254e-02	-3412.63	Myozenin-2
Sunfish03152	4	2.25667699e-03	2.64197541e-02	-7566.19	Regulator of G-protein signaling 14
Sunfish03158	15	4.53907065e-06	1.65427363e-04	-13318.25	A disintegrin and metalloproteinase with thrombospondin motifs 2
Sunfish03161	8	2.32346574e-03	2.69349918e-02	-8723.03	Glucosamine--fructose-6-phosphate aminotransferase [isomerizing] 2
Sunfish03205	1	4.58861645e-03	4.55098381e-02	-1846.69	Fibroblast growth factor 16
Sunfish03210	7	7.27608816e-06	2.44265395e-04	-6826.64	E3 ubiquitin-protein ligase RLIM
Sunfish03242	6	1.02746683e-03	1.40905953e-02	-2019.74	PRELI domain-containing protein 1, mitochondrial
Sunfish03270	12	1.05569345e-04	2.26963428e-03	-16219.47	Cadherin-related family member 2
Sunfish03288	8	8.06672918e-05	1.83040793e-03	-7810.64	Actin-binding LIM protein 3
Sunfish03290	15	9.52809003e-07	4.46686934e-05	-9404.21	Actin filament-associated protein 1-like 1
Sunfish03312	6	2.83580991e-06	1.13453718e-04	-10637.23	Cohesin subunit SA-2
Sunfish03321	21	2.19422305e-05	6.26030072e-04	-5739.38	Apolipoprotein O-like
Sunfish03330	4	3.87205756e-04	6.33945177e-03	-4713.38	Protein FAM46C
Sunfish03385	16	6.02413697e-09	5.62358470e-07	-8252.56	Protein FAM199X
Sunfish03390	5	1.44225076e-10	2.51613650e-08	-15717.53	AF4/FMR2 family member 2
Sunfish03391	11	6.17352671e-07	3.07003137e-05	-6864.02	Fragile X mental retardation protein 1
Sunfish03412	4	4.72865202e-04	7.42217033e-03	-3441.79	Tetraspanin-33
Sunfish03433	12	4.57379095e-03	4.54051150e-02	-14790.67	RING finger protein 10
Sunfish03441	11	1.60014740e-05	4.75663928e-04	-8023.10	Hermansky-Pudlak syndrome 4 protein
Sunfish03445	4	3.57078200e-04	5.93754094e-03	-3693.55	Aspartate beta-hydroxylase domain-containing protein 2
Sunfish03456	19	8.26688340e-05	1.86785930e-03	-5377.91	T-box protein VegT
Sunfish03478	18	4.40461991e-07	2.26444276e-05	-10276.06	ATP-binding cassette sub-family B member 9
Sunfish03483	15	4.06214200e-03	4.14073900e-02	-7651.68	Condensin complex subunit 2
Sunfish03560	23	5.88719713e-05	1.41425625e-03	-2311.10	Ganglioside GM2 activator
Sunfish03616	1	1.63064086e-03	2.04637736e-02	-14921.31	LIM and calponin homology domains-containing protein 1
Sunfish03646	10	9.99065702e-05	2.16538843e-03	-13769.72	Pro-epidermal growth factor
Sunfish03687	12	2.47264993e-03	2.84167825e-02	-12293.40	Matrin-3
Sunfish03716	15	3.20445766e-06	1.25374406e-04	-2704.97	N-acetylglucosaminyl-phosphatidylinositol de-N-acetylase
Sunfish03724	6	4.39778905e-03	4.39861570e-02	-7063.64	A-kinase anchor protein 10, mitochondrial
Sunfish03726	4	2.13156053e-03	2.52045191e-02	-4975.11	Stress-induced-phosphoprotein 1
Sunfish03748	3	1.26177566e-03	1.67847707e-02	-3633.97	Gamma-aminobutyric acid receptor subunit beta-4
Sunfish03764	12	2.90350198e-04	5.04063101e-03	-11098.02	Protocadherin-1
Sunfish03780	11	1.94331343e-08	1.49860446e-06	-8938.07	Nuclear fragile X mental retardation-interacting protein 2
Sunfish03804	33	1.04416773e-08	9.03417316e-07	-2793.38	Reticulon-2
Sunfish03825	20	4.37501149e-04	6.98034067e-03	-15215.49	THO complex subunit 2
Sunfish03843	4	9.60253336e-04	1.33233585e-02	-3766.09	Diacylglycerol O-acyltransferase 2
Sunfish03873	12	2.36237579e-03	2.72377066e-02	-18028.94	Pleckstrin homology-like domain family B member 1
Sunfish03893	14	4.08368489e-06	1.52486227e-04	-8134.24	Leucine-rich repeat and calponin homology domain-containing protein 2
Sunfish03901	3	4.25960455e-03	4.29674992e-02	-5026.04	Chordin-like protein 2
Sunfish03918	16	7.01805058e-06	2.38613720e-04	-4981.65	Probable palmitoyltransferase ZDHHC23
Sunfish03922	2	4.08310500e-04	6.63395471e-03	-2597.27	Peroxiredoxin-4
Sunfish03925	37	5.68231440e-08	3.87635832e-06	-6051.71	Lipase member H
Sunfish03937	14	2.55611451e-03	2.91555956e-02	-11471.96	Bromodomain-containing protein 8
Sunfish03942	8	8.34241480e-07	4.07247607e-05	-8018.65	Pro-neuregulin-2, membrane-bound isoform
Sunfish03958	32	3.41199200e-07	1.80648850e-05	-13343.19	Complement factor B
Sunfish03981	6	5.46372634e-05	1.33974598e-03	-6716.79	Notchless protein homolog 1
Sunfish04034	2	4.90183426e-03	4.76395618e-02	-4046.44	Mothers against decapentaplegic homolog 9
Sunfish04046	2	0.00000000e+00	0.00000000e+00	-32373.19	Protein furry homolog
Sunfish04047	6	5.23749492e-03	4.98992130e-02	-5992.34	Beta-1,3-glucosyltransferase
Sunfish04049	9	4.42087681e-06	1.63357538e-04	-11676.93	Ubiquitin-specific peptidase-like protein 1
Sunfish04079	7	3.13939998e-04	5.35408566e-03	-6504.62	CREB3 regulatory factor
Sunfish04099	8	1.83403709e-04	3.51039977e-03	-5918.02	Apoptosis-inducing factor 3
Sunfish04145	3	1.21452677e-04	2.50970755e-03	-15000.99	Rap guanine nucleotide exchange factor 6
Sunfish04187	17	2.87051115e-07	1.55857039e-05	-12562.83	RNA-binding protein 27
Sunfish04216	11	8.01367022e-04	1.14471783e-02	-8388.45	Sugar phosphate exchanger 2
Sunfish04223	2	1.31294439e-04	2.68699120e-03	-7467.61	AP-2 complex subunit beta
Sunfish04241	11	9.39094729e-05	2.06058683e-03	-8872.33	Leucine-rich repeat and WD repeat-containing protein 1
Sunfish04264	6	1.63904005e-03	2.04966677e-02	-3340.13	Adapter protein CIKS
Sunfish04286	12	3.36142286e-06	1.30080953e-04	-5969.22	Mitogen-activated protein kinase kinase kinase 7
Sunfish04292	25	6.13533875e-06	2.14777220e-04	-9614.22	Ankyrin repeat domain-containing protein 6
Sunfish04295	18	0.00000000e+00	0.00000000e+00	-34228.44	Zinc finger protein 292
Sunfish04305	10	3.49229009e-04	5.84354578e-03	-4238.87	Cell growth regulator with RING finger domain protein 1
Sunfish04356	9	3.59375014e-03	3.77538884e-02	-3851.08	Uncharacterized protein C1orf198 homolog
Sunfish04430	10	4.09871851e-04	6.64917109e-03	-7733.85	mRNA-capping enzyme
Sunfish04435	34	7.80264742e-13	2.59486793e-10	-3529.75	CMP-sialic acid transporter
Sunfish04457	53	0.00000000e+00	0.00000000e+00	-7014.69	E3 ubiquitin-protein ligase RNF8
Sunfish04465	28	3.61633076e-03	3.79162482e-02	-9258.47	Ectonucleotide pyrophosphatase/phosphodiesterase family member 1
Sunfish04467	50	4.21499964e-04	6.78608566e-03	-6449.23	Ezrin
Sunfish04476	7	4.43501926e-06	1.63313062e-04	-4345.96	Ammonium transporter Rh type A
Sunfish04481	14	1.73565129e-03	2.14278434e-02	-17762.59	Zinc finger protein 106
Sunfish04532	4	5.91494583e-04	8.90337391e-03	-2534.50	B-cell CLL/lymphoma 7 protein family member B-B
Sunfish04572	11	8.17984438e-06	2.67024245e-04	-7480.66	Kelch repeat and BTB domain-containing protein 3
Sunfish04594	13	1.07781672e-03	1.46489471e-02	-3528.02	tRNA-dihydrouridine(20a/20b) synthase [NAD(P)+]-like
Sunfish04609	9	1.76256702e-04	3.39805041e-03	-7313.03	Sterile alpha and TIR motif-containing protein 1
Sunfish04611	10	2.03627256e-06	8.63347115e-05	-12075.13	Scavenger receptor class F member 1
Sunfish04637	5	4.17287925e-04	6.72845166e-03	-12774.58	Rho guanine nucleotide exchange factor 12
Sunfish04657	3	1.67126534e-03	2.08018780e-02	-2746.82	Short stature homeobox protein 2
Sunfish04698	8	2.67470969e-04	4.72828248e-03	-6819.46	Ribonucleoside-diphosphate reductase large subunit
Sunfish04702	25	1.66494976e-08	1.34230267e-06	-5850.63	Uncharacterized protein C19orf47 homolog
Sunfish04705	11	1.44322268e-04	2.89242482e-03	-6758.60	CLK4-associating serine/arginine rich protein
Sunfish04723	6	5.38441180e-04	8.30447977e-03	-4723.32	Caspase-1
Sunfish04729	7	4.88746288e-03	4.75868069e-02	-2454.03	ADP-ribosylation factor-like protein 14
Sunfish04752	63	6.05682994e-05	1.44521938e-03	-11439.61	Extracellular calcium-sensing receptor
Sunfish04753	8	3.05588470e-03	3.31505861e-02	-17045.71	1-phosphatidylinositol 4,5-bisphosphate phosphodiesterase eta-1
Sunfish04761	18	8.65929967e-04	1.22055983e-02	-7815.54	CD166 antigen homolog A
Sunfish04764	12	2.61202830e-03	2.95400692e-02	-13579.28	Synaptotagmin-like protein 2
Sunfish04815	7	1.96841041e-05	5.72344907e-04	-5924.84	Calcium/calmodulin-dependent protein kinase kinase 1
Sunfish04845	5	4.43218070e-03	4.42469672e-02	-12260.99	StAR-related lipid transfer protein 13
Sunfish04872	11	1.52957536e-10	2.62544209e-08	-6701.25	1,4-alpha-glucan-branching enzyme
Sunfish04904	4	1.70570534e-04	3.32456341e-03	-9145.14	Rho GTPase-activating protein 42
Sunfish04914	7	8.99744334e-04	1.26320306e-02	-15533.35	Cell adhesion molecule-related/down-regulated by oncogenes
Sunfish04953	9	2.17875693e-05	6.23288474e-04	-3900.07	Rhomboid domain-containing protein 1
Sunfish04967	13	4.50496458e-04	7.12360075e-03	-8656.89	MAP/microtubule affinity-regulating kinase 4
Sunfish04982	4	6.96834678e-05	1.62269467e-03	-8512.80	Calpain-9 (Fragment)
Sunfish04985	10	5.42091415e-05	1.33540205e-03	-9235.93	Sodium/calcium exchanger 2
Sunfish05010	19	1.37892984e-08	1.14645088e-06	-3862.56	Protein FAM131A
Sunfish05016	6	1.44059062e-04	2.89259724e-03	-3544.63	WD repeat and FYVE domain-containing protein 1
Sunfish05022	7	9.97684728e-04	1.37708961e-02	-5724.42	Phenylalanine--tRNA ligase beta subunit
Sunfish05045	3	2.03456229e-03	2.44101600e-02	-9798.51	NAD-dependent protein deacetylase sirtuin-2
Sunfish05062	12	3.47695265e-04	5.83623503e-03	-4349.56	Mitochondrial enolase superfamily member 1
Sunfish05067	17	5.06503961e-06	1.82719158e-04	-21670.34	Phosphatidate phosphatase LPIN2
Sunfish05081	6	1.31790735e-05	4.01867337e-04	-4675.72	Progressive ankylosis protein homolog
Sunfish05127	4	1.11559436e-03	1.51045232e-02	-8242.23	ATP-dependent zinc metalloprotease YME1L1
Sunfish05128	9	2.95450972e-03	3.25822719e-02	-10727.25	Serine/threonine-protein kinase greatwall
Sunfish05131	12	8.45978265e-04	1.19878838e-02	-6484.46	Acyl-CoA-binding domain-containing protein 5A
Sunfish05140	1	2.01008360e-07	1.13783562e-05	-2108.88	Methionine-R-sulfoxide reductase B2, mitochondrial
Sunfish05143	20	2.11875250e-06	8.91215972e-05	-13480.24	Contactin-associated protein-like 2
Sunfish05159	10	5.10821952e-06	1.83654298e-04	-6427.33	Nucleoporin p58/p45
Sunfish05178	11	3.58607381e-03	3.77104718e-02	-4417.07	Thioredoxin domain-containing protein 5
Sunfish05186	78	2.11017308e-06	8.91129440e-05	-48511.98	DNA-dependent protein kinase catalytic subunit
Sunfish05192	14	2.87149061e-04	5.01780017e-03	-5904.76	RNA-binding protein 40
Sunfish05194	7	3.68305804e-04	6.07676026e-03	-4925.91	Netrin-G1
Sunfish05196	8	1.82230479e-03	2.23164184e-02	-4621.32	Endophilin-B1
Sunfish05209	1	1.27957229e-03	1.69790628e-02	-5037.10	DDB1- and CUL4-associated factor 11
Sunfish05226	3	2.95931865e-03	3.25678067e-02	-5093.07	Leukocyte elastase inhibitor
Sunfish05248	9	1.58074906e-04	3.11524656e-03	-8651.32	Integrin beta-1
Sunfish05252	15	4.30776995e-05	1.09935942e-03	-6797.81	WW domain-containing adapter protein with coiled-coil
Sunfish05271	39	5.68278757e-12	1.40642385e-09	-11702.47	Intraflagellar transport protein 74 homolog
Sunfish05272	3	5.19138756e-03	4.95486515e-02	-11577.35	Potassium voltage-gated channel subfamily H member 2
Sunfish05283	17	1.09453642e-07	6.89234120e-06	-25535.55	Supervillin
Sunfish05299	9	4.18645849e-03	4.23098682e-02	-5464.72	Sorting nexin-7
Sunfish05351	17	6.30067319e-05	1.49669116e-03	-6831.02	F-box only protein 7
Sunfish05387	15	1.75753979e-03	2.16478454e-02	-2736.51	-
Sunfish05395	12	6.49700746e-04	9.62968710e-03	-5049.30	Carboxypeptidase M
Sunfish05409	15	2.29166962e-06	9.48947396e-05	-23427.73	Plexin-B2
Sunfish05415	3	9.43479844e-04	1.31420321e-02	-6598.31	USP6 N-terminal-like protein
Sunfish05423	13	1.14229839e-04	2.40243863e-03	-11602.34	Inter-alpha-trypsin inhibitor heavy chain H2
Sunfish05461	10	8.62069599e-05	1.92734132e-03	-4440.14	Methionine aminopeptidase 2
Sunfish05462	4	2.25364948e-03	2.64133676e-02	-9609.34	Vezatin
Sunfish05463	3	3.60174948e-04	5.96109144e-03	-10801.40	FYVE, RhoGEF and PH domain-containing protein 6
Sunfish05497	8	3.06719521e-07	1.64853997e-05	-5179.22	Cystine/glutamate transporter
Sunfish05498	2	3.06224105e-03	3.31519525e-02	-11391.42	Liprin-alpha-2
Sunfish05513	45	3.48436067e-06	1.32905255e-04	-4010.86	Cholinephosphotransferase 1
Sunfish05517	39	9.07432514e-08	5.92447657e-06	-2866.80	WASH complex subunit CCDC53
Sunfish05535	13	3.49592772e-03	3.69083957e-02	-10260.76	Decorin
Sunfish05553	10	4.98437773e-03	4.83094243e-02	-2937.36	Thyroid transcription factor 1-associated protein 26 homolog
Sunfish05559	13	1.12782990e-03	1.52314286e-02	-13250.98	IQ motif and SEC7 domain-containing protein 3
Sunfish05572	14	9.26060895e-10	1.13277472e-07	-5998.07	Ubiquitin-conjugating enzyme E2 H
Sunfish05593	7	1.14462732e-04	2.40258854e-03	-8191.89	Putative homeodomain transcription factor 2
Sunfish05644	9	3.87138201e-03	4.00770889e-02	-2313.04	DnaJ homolog subfamily B member 9
Sunfish05677	10	1.15945262e-05	3.60786396e-04	-5120.58	Putative interleukin-17 receptor E-like
Sunfish05699	7	1.20787996e-04	2.50082850e-03	-1967.08	Nuclear transcription factor Y subunit beta
Sunfish05703	3	1.61811847e-03	2.03787180e-02	-6772.44	Muskelin
Sunfish05713	12	3.42476105e-05	9.11157678e-04	-26909.33	Basic helix-loop-helix domain-containing protein KIAA2018
Sunfish05729	10	4.21700421e-04	6.77905723e-03	-14240.87	Vascular endothelial growth factor receptor 1
Sunfish05731	4	8.31150871e-05	1.87396347e-03	-10559.04	Spermatogenesis-associated protein 13
Sunfish05741	10	4.50742755e-05	1.13668351e-03	-1851.17	Corticoliberin
Sunfish05753	16	9.29513821e-08	6.03163786e-06	-14969.49	Phosphatidylinositol 3,4,5-trisphosphate-dependent Rac exchanger 2 protein
Sunfish05757	10	5.05258034e-03	4.87043116e-02	-19270.96	Nuclear receptor coactivator 2
Sunfish05790	4	6.51140759e-04	9.61087373e-03	-3992.72	Organic solute transporter subunit alpha
Sunfish05795	7	9.50695488e-05	2.07321750e-03	-1525.04	NADH dehydrogenase [ubiquinone] 1 beta subcomplex subunit 4
Sunfish05798	18	1.31811229e-11	2.80547019e-09	-10581.30	Rab effector MyRIP
Sunfish05817	20	7.76341277e-06	2.58181996e-04	-22272.56	Rho GTPase-activating protein 21
Sunfish05844	3	3.88862518e-03	4.01774264e-02	-7528.49	Cadherin-9
Sunfish05855	16	2.07619825e-03	2.47423312e-02	-13308.74	E3 ubiquitin-protein ligase RNF31
Sunfish05879	50	1.97641836e-09	2.19094211e-07	-7837.03	Homeobox protein Nkx-3.2
Sunfish05897	10	2.50650158e-08	1.86532796e-06	-16663.28	Mediator of RNA polymerase II transcription subunit 12
Sunfish05902	3	1.88172783e-03	2.29122969e-02	-765.62	60S ribosomal protein L36a
Sunfish05913	8	4.34254747e-04	6.93894747e-03	-7010.58	ETS-related transcription factor Elf-4
Sunfish05919	9	4.56024634e-04	7.16841087e-03	-5197.79	Regulator of nonsense transcripts 3B
Sunfish05936	14	1.16095091e-04	2.42727694e-03	-5355.77	Sushi repeat-containing protein SRPX2
Sunfish05937	13	1.51433001e-05	4.57826703e-04	-2699.27	Tetraspanin-7
Sunfish05939	11	1.05829031e-05	3.33204895e-04	-12892.03	BCL-6 corepressor-like protein 1
Sunfish05940	15	2.99393843e-12	8.38460336e-10	-6291.50	Cleavage stimulation factor subunit 2
Sunfish05945	4	2.96897015e-03	3.26065845e-02	-8811.16	Centromere protein I
Sunfish05957	8	3.04023739e-03	3.31158714e-02	-7170.70	Transmembrane 9 superfamily member 2
Sunfish05966	12	1.35037364e-04	2.74249548e-03	-14163.43	Phosphatidylinositol 3,4,5-trisphosphate 5-phosphatase 2B
Sunfish06002	6	4.27636451e-08	3.05430007e-06	-3439.87	Syntaxin-5
Sunfish06041	22	2.19435177e-07	1.21626518e-05	-26476.84	Coagulation factor VIII
Sunfish06058	9	2.14179737e-03	2.52694098e-02	-5587.94	Ankyrin repeat domain-containing protein 13D
Sunfish06084	10	1.74006652e-07	1.01190098e-05	-12129.48	Janus kinase and microtubule-interacting protein 2
Sunfish06105	5	1.63851115e-03	2.05141596e-02	-1515.75	Translocon-associated protein subunit gamma
Sunfish06136	19	8.46464180e-05	1.90043709e-03	-4436.28	C5a anaphylatoxin chemotactic receptor
Sunfish06183	22	1.31685011e-06	5.93810122e-05	-2149.98	Neuromodulin
Sunfish06275	24	4.08342672e-05	1.05731940e-03	-24704.27	Envoplakin
Sunfish06280	2	2.49503888e-03	2.85814895e-02	-2439.59	Growth factor receptor-bound protein 2-A
Sunfish06289	10	1.06653810e-05	3.34811163e-04	-6317.64	Regulator of G-protein signaling 9
Sunfish06298	18	1.59498776e-03	2.02552026e-02	-5875.03	Eukaryotic peptide chain release factor GTP-binding subunit ERF3A
Sunfish06299	13	6.73143503e-04	9.85363570e-03	-10664.29	Pyridoxal-dependent decarboxylase domain-containing protein 1
Sunfish06310	24	1.29193101e-07	7.94724264e-06	-10956.81	Aldehyde dehydrogenase family 16 member A1
Sunfish06314	4	4.51909657e-04	7.13534506e-03	-1983.98	N-alpha-acetyltransferase 60
Sunfish06323	25	7.13758283e-04	1.04052269e-02	-4404.92	UV excision repair protein RAD23 homolog A
Sunfish06341	12	1.63256259e-05	4.82603641e-04	-4262.99	Peroxisome assembly protein 12
Sunfish06366	6	1.63619617e-04	3.21855816e-03	-11297.62	SH3-containing GRB2-like protein 3-interacting protein 1
Sunfish06428	17	6.06752566e-06	2.13104317e-04	-3225.22	Calponin-2
Sunfish06448	8	3.07088326e-06	1.21038295e-04	-2973.61	Solute carrier family 25 member 36-A
Sunfish06498	8	4.36551312e-03	4.37867960e-02	-2924.62	RING finger protein 126
Sunfish06499	9	1.49675290e-04	2.97172469e-03	-7384.57	SURP and G-patch domain-containing protein 1
Sunfish06565	38	2.26853610e-03	2.65002867e-02	-5679.11	5'-nucleotidase domain-containing protein 3
Sunfish06587	6	3.85728937e-03	4.00090385e-02	-9731.29	N-acetyltransferase 10
Sunfish06602	5	3.92020417e-06	1.47939053e-04	-1892.38	Secretory carrier-associated membrane protein 5
Sunfish06610	3	9.67450852e-04	1.33883120e-02	-15457.57	DNA-binding protein RFX7
Sunfish06632	7	3.82875896e-03	3.97906766e-02	-7014.49	Protein regulator of cytokinesis 1
Sunfish06659	9	2.48950391e-04	4.48279198e-03	-6944.39	Eukaryotic elongation factor 2 kinase
Sunfish06666	9	1.24858126e-03	1.66717713e-02	-13343.96	Synaptopodin 2-like protein
Sunfish06668	10	1.49734807e-03	1.91523777e-02	-11658.61	Inactive ubiquitin carboxyl-terminal hydrolase 54
Sunfish06774	7	3.80481006e-04	6.25823626e-03	-8206.82	Delta-1-pyrroline-5-carboxylate synthase
Sunfish06790	7	1.29159835e-04	2.65351152e-03	-8469.00	Disintegrin and metalloproteinase domain-containing protein 11
Sunfish06800	22	3.88235019e-03	4.01515750e-02	-20522.25	Dynamin-binding protein
Sunfish06807	8	3.89061205e-03	4.01589655e-02	-8949.79	Uncharacterized protein C10orf118 homolog
Sunfish06841	21	1.55429026e-07	9.18930939e-06	-5939.86	Parathyroid hormone/parathyroid hormone-related peptide receptor
Sunfish06853	22	1.51076154e-03	1.92776070e-02	-8115.43	Sarcoplasmic/endoplasmic reticulum calcium ATPase 1
Sunfish06888	7	1.65697833e-03	2.06724073e-02	-8364.71	Carnitine O-palmitoyltransferase 1, liver isoform
Sunfish06894	36	2.13175498e-06	8.89652413e-05	-10838.58	Receptor-type tyrosine-protein phosphatase H
Sunfish06958	35	1.37889700e-13	6.38009645e-11	-15920.83	Zinc finger protein 91
Sunfish06981	21	4.78457239e-03	4.67990987e-02	-13943.20	Angiotensin-converting enzyme (Fragment)
Sunfish07011	9	2.40163778e-05	6.72584981e-04	-10061.19	Mismatch repair endonuclease PMS2
Sunfish07025	17	4.29893319e-05	1.09974151e-03	-5696.86	TOM1-like protein 2
Sunfish07028	10	8.32250031e-05	1.87247460e-03	-5856.46	NADPH oxidase organizer 1
Sunfish07036	8	1.25446374e-03	1.67083894e-02	-14945.14	Delphilin
Sunfish07050	8	2.40839962e-05	6.72708366e-04	-13417.53	MKL/myocardin-like protein 1
Sunfish07054	1	3.25916715e-03	3.49285567e-02	-2278.95	Josephin-1
Sunfish07056	62	1.07664165e-03	1.46516885e-02	-25338.27	CREB-binding protein
Sunfish07062	10	9.67560079e-07	4.49640802e-05	-7397.49	Aconitate hydratase, mitochondrial
Sunfish07067	13	2.24898579e-04	4.15515742e-03	-22482.54	SH3 domain-binding protein 1
Sunfish07082	15	2.95499543e-03	3.25538938e-02	-12605.32	MMS19 nucleotide excision repair protein homolog
Sunfish07104	28	3.66516062e-07	1.91199212e-05	-4897.92	Lipase maturation factor 1
Sunfish07139	13	1.05431798e-06	4.85716535e-05	-5602.84	Cerebellar degeneration-related protein 2-like
Sunfish07179	7	9.35876398e-05	2.06202829e-03	-5390.91	F-box/WD repeat-containing protein 9
Sunfish07195	30	1.34402230e-06	6.03505708e-05	-1836.40	-
Sunfish07210	25	3.66383171e-07	1.92071414e-05	-1373.67	Parvalbumin beta
Sunfish07211	9	2.53506480e-04	4.54943670e-03	-17499.14	Serine/threonine-protein kinase LMTK1
Sunfish07224	2	3.81876842e-03	3.97645143e-02	-2454.44	RING finger protein 151
Sunfish07248	4	1.11597735e-04	2.36107971e-03	-10269.93	Centrosomal protein of 112 kDa
Sunfish07303	14	4.52112989e-06	1.65339740e-04	-60377.58	E3 ubiquitin-protein ligase RNF213
Sunfish07321	29	1.13203810e-03	1.52688839e-02	-32608.50	BAH and coiled-coil domain-containing protein 1
Sunfish07342	22	5.20935028e-06	1.86033241e-04	-17365.59	Serine/threonine-protein kinase LMTK1
Sunfish07345	5	4.56301389e-05	1.14527344e-03	-5525.48	Protein tweety homolog 2-like
Sunfish07352	12	1.70944187e-03	2.11533493e-02	-9075.35	Rho GTPase-activating protein 44
Sunfish07398	25	3.31221317e-03	3.53901331e-02	-15482.78	Bromodomain-containing protein 2
Sunfish07407	5	5.21221174e-04	8.07399671e-03	-9196.04	Cdc42-interacting protein 4 homolog
Sunfish07409	4	4.31271775e-03	4.33389446e-02	-5613.64	Suppressor of SWI4 1 homolog
Sunfish07421	2	5.53285748e-04	8.50876724e-03	-8445.43	cAMP-specific 3',5'-cyclic phosphodiesterase 4D
Sunfish07427	10	1.48702344e-04	2.95792588e-03	-1642.41	Hemoglobin subunit beta-2
Sunfish07433	3	1.57137764e-03	1.99792124e-02	-2863.61	DNA-3-methyladenine glycosylase
Sunfish07436	7	7.83513677e-04	1.12525675e-02	-5089.49	Probable E3 ubiquitin-protein ligase MGRN1
Sunfish07491	17	9.05187036e-11	1.63271194e-08	-16422.68	Tubby-related protein 4
Sunfish07527	12	3.67233511e-03	3.83899708e-02	-5064.57	Programmed cell death protein 7
Sunfish07535	5	8.94342748e-05	1.98283240e-03	-9902.22	Transmembrane channel-like protein 3
Sunfish07552	55	7.57682770e-06	2.52766772e-04	-36016.28	Mucin-5B
Sunfish07598	17	2.38796760e-10	3.68300742e-08	-10233.28	Centrosomal protein of 89 kDa
Sunfish07603	35	2.31592523e-13	9.47926011e-11	-8964.38	Multiple C2 and transmembrane domain-containing protein 1
Sunfish07639	1	5.74714166e-05	1.38687260e-03	-2806.11	TM2 domain-containing protein 3
Sunfish07642	21	1.24411592e-12	3.78282332e-10	-8752.26	Xaa-Pro dipeptidase
Sunfish07646	33	2.11962185e-06	8.88071486e-05	-6477.72	Protein LSM14 homolog A
Sunfish07688	6	1.30476541e-03	1.72488366e-02	-9892.94	UDP-glucuronosyltransferase 2A1
Sunfish07720	39	1.78749427e-07	1.03383228e-05	-7888.69	Interleukin-21 receptor
Sunfish07728	31	2.22801607e-05	6.32281254e-04	-2116.50	Type-4 ice-structuring protein LS-12
Sunfish07735	15	6.75370401e-06	2.31102630e-04	-5343.79	Deoxyribonuclease-2-alpha
Sunfish07736	7	4.41091942e-05	1.12031037e-03	-3861.32	Pre-B-cell leukemia transcription factor 2
Sunfish07804	9	8.61191538e-04	1.21549076e-02	-3467.83	Tropomodulin-4
Sunfish07831	13	3.52326416e-04	5.86769596e-03	-8328.71	Collagen-like protein 7
Sunfish07863	17	6.50912025e-06	2.23451799e-04	-6412.72	Cytochrome b5 reductase 4
Sunfish07877	11	1.64045711e-04	3.22098608e-03	-67384.16	Plectin
Sunfish07928	6	2.57353428e-03	2.92602049e-02	-3026.68	Glyceraldehyde 3-phosphate dehydrogenase, testis-specific
Sunfish07950	16	8.49911759e-07	4.13002783e-05	-10752.61	Protein SOGA3
Sunfish07956	3	2.90121681e-03	3.21277308e-02	-9854.43	WASH complex subunit strumpellin
Sunfish07966	25	3.04464393e-03	3.30961192e-02	-3983.24	5-azacytidine-induced protein 2
Sunfish07971	2	8.48569135e-05	1.90115216e-03	-13794.93	Protein cordon-bleu
Sunfish07975	5	2.89582257e-04	5.03551370e-03	-31481.73	Triple functional domain protein
Sunfish07979	21	1.64365037e-06	7.13948050e-05	-17167.45	Uncharacterized protein KIAA0947
Sunfish07989	9	2.33713020e-03	2.70639169e-02	-3670.77	Transcription factor Sox-11-B
Sunfish08006	32	1.50530355e-04	2.98313602e-03	-11757.50	Zinc finger protein ZFAT
Sunfish08015	21	8.82260971e-05	1.96423039e-03	-2099.10	39S ribosomal protein L13, mitochondrial
Sunfish08019	7	3.61784205e-03	3.78947590e-02	-8305.78	Probable leucine--tRNA ligase, mitochondrial
Sunfish08035	15	3.80800154e-06	1.44731258e-04	-7150.94	Transcription elongation factor A protein 3
Sunfish08045	9	3.25825690e-04	5.52139648e-03	-7211.11	Discoidin, CUB and LCCL domain-containing protein 1
Sunfish08075	19	7.26987970e-09	6.72748346e-07	-28052.16	Piezo-type mechanosensitive ion channel component 1
Sunfish08099	8	3.79404988e-03	3.96234336e-02	-3440.80	L-asparaginase
Sunfish08101	11	6.33811357e-07	3.13721882e-05	-8786.36	B-cell lymphoma/leukemia 11A
Sunfish08117	26	2.92736335e-09	3.08445552e-07	-22022.07	Kinesin-like protein KIF20B
Sunfish08125	24	4.39836150e-08	3.09982537e-06	-6316.11	Cytochrome P450 26C1
Sunfish08152	19	2.23408287e-04	4.14923384e-03	-2750.46	DNA replication complex GINS protein PSF1
Sunfish08172	22	4.56869855e-03	4.53969094e-02	-8405.62	Nuclear receptor coactivator 4
Sunfish08176	5	7.38593747e-04	1.06795036e-02	-21160.21	E3 ubiquitin-protein ligase UBR2
Sunfish08182	12	9.65291933e-04	1.33758291e-02	-9822.31	Lymphoid-specific helicase
Sunfish08187	13	4.84892350e-03	4.72981154e-02	-6012.94	Solute carrier family 2, facilitated glucose transporter member 9
Sunfish08188	12	2.14413033e-07	1.20093868e-05	-2816.65	Fibroblast growth factor 8
Sunfish08193	7	2.61213420e-06	1.06916662e-04	-2517.23	RING finger protein 166
Sunfish08196	7	5.84820967e-04	8.82789323e-03	-14908.64	Vacuolar protein sorting-associated protein 8 homolog
Sunfish08229	22	1.88153718e-06	8.07391881e-05	-6059.04	B-cell linker protein
Sunfish08269	27	1.76244821e-08	1.38933140e-06	-6228.03	Mini-chromosome maintenance complex-binding protein
Sunfish08294	22	2.09362084e-03	2.48942045e-02	-7412.28	Protein FAM160B1
Sunfish08296	6	7.64203029e-04	1.10198491e-02	-7566.37	Hyaluronan-binding protein 2
Sunfish08309	4	2.86598817e-04	5.01642205e-03	-15212.17	Signal-induced proliferation-associated 1-like protein 2
Sunfish08344	24	4.00726954e-03	4.10446222e-02	-1884.87	Cystatin
Sunfish08358	21	1.31132153e-07	8.02016309e-06	-21969.41	Transforming acidic coiled-coil-containing protein 2
Sunfish08361	5	4.14714939e-03	4.20724155e-02	-6525.25	Proactivator polypeptide
Sunfish08368	3	2.12693221e-04	3.99203043e-03	-8487.21	cAMP and cAMP-inhibited cGMP 3',5'-cyclic phosphodiesterase 10A
Sunfish08381	5	1.06366534e-04	2.28216261e-03	-7133.93	F-box only protein 11
Sunfish08383	11	5.59861356e-07	2.81039837e-05	-8144.47	Protein phosphatase 1 regulatory subunit 21
Sunfish08409	6	2.15284006e-05	6.17534339e-04	-3456.63	Guanine nucleotide-binding protein subunit alpha-12
Sunfish08417	7	2.89923092e-03	3.21391827e-02	-11421.19	Chromosome transmission fidelity protein 18 homolog
Sunfish08429	5	1.84559446e-03	2.25497316e-02	-6731.34	Protein disulfide-isomerase A2
Sunfish08445	65	1.55701390e-05	4.66753293e-04	-15606.97	Sorbin and SH3 domain-containing protein 2
Sunfish08456	15	1.17965621e-05	3.66002957e-04	-25564.37	Pericentriolar material 1 protein
Sunfish08463	7	7.32486123e-05	1.69828264e-03	-4073.17	Carboxypeptidase E
Sunfish08489	24	5.22274487e-07	2.65935172e-05	-10358.05	Protein FAM160A1
Sunfish08499	2	4.90075058e-03	4.76725665e-02	-4961.00	Endothelin-1 receptor
Sunfish08512	12	2.95030760e-04	5.10523146e-03	-6466.84	GRB2-associated-binding protein 1
Sunfish08524	13	1.67815365e-03	2.08388694e-02	-13724.64	Protein FAM13A
Sunfish08531	8	5.07319570e-03	4.88587770e-02	-5247.94	Coronin-2A
Sunfish08549	50	4.98751929e-10	6.63464753e-08	-4312.52	Lymphoid enhancer-binding factor 1
Sunfish08551	9	5.58810178e-04	8.55663010e-03	-6139.38	Cytochrome P450 2U1
Sunfish08565	21	3.86829358e-03	4.00841093e-02	-2121.28	S-methyl-5'-thioadenosine phosphorylase
Sunfish08608	14	5.55875102e-04	8.52395222e-03	-5566.62	Mitochondrial sodium/hydrogen exchanger 9B2
Sunfish08629	5	2.53179594e-03	2.89091979e-02	-1544.18	Calcium-binding protein 4
Sunfish08632	1	5.00928905e-03	4.84625946e-02	-1986.31	Transmembrane protein 134
Sunfish08655	5	2.95575867e-04	5.10636100e-03	-5985.86	UDP-glucose 6-dehydrogenase
Sunfish08669	25	6.77749645e-06	2.31173453e-04	-26118.40	DNA polymerase theta
Sunfish08677	42	5.39854240e-06	1.90868067e-04	-26233.76	Ankyrin-2
Sunfish08678	12	5.74306548e-05	1.38903870e-03	-10086.74	Wolframin
Sunfish08719	25	3.22971440e-06	1.25899709e-04	-4077.44	Serine hydrolase-like protein
Sunfish08782	8	2.83608295e-05	7.73887045e-04	-8359.07	EVI5-like protein
Sunfish08788	14	2.75609001e-06	1.11522091e-04	-9751.11	Serine/threonine-protein kinase N2
Sunfish08816	21	7.61109339e-05	1.75318736e-03	-16184.71	Lysine-specific demethylase 6B
Sunfish08817	7	2.06237954e-05	5.96408780e-04	-3215.46	Calcium-binding protein 4
Sunfish08818	3	4.73376119e-03	4.64301258e-02	-12869.43	Tudor domain-containing protein 7B
Sunfish08911	26	2.12043495e-07	1.19395073e-05	-21782.81	Collagen alpha-6(IV) chain
Sunfish08913	12	1.16671118e-03	1.56769449e-02	-12404.49	Insulin receptor substrate 2-A
Sunfish08916	8	9.35887923e-10	1.13178628e-07	-2401.62	Ras-like protein family member 11A-like
Sunfish08918	6	3.61307094e-05	9.51740122e-04	-6200.61	Rho GTPase-activating protein 6
Sunfish08924	10	3.33509752e-05	8.94007753e-04	-12740.35	Phosphorylase b kinase regulatory subunit alpha, skeletal muscle isoform
Sunfish08942	7	2.13402606e-03	2.52056663e-02	-3296.98	L-lactate dehydrogenase B-A chain
Sunfish08948	7	3.04563469e-04	5.22768458e-03	-7711.21	Pseudouridine-metabolizing bifunctional protein C1861.05
Sunfish08969	10	7.30668710e-08	4.82967479e-06	-7665.75	Protein kinase C-binding protein NELL2
Sunfish09019	5	3.19414099e-03	3.43007552e-02	-26069.19	Chondroitin sulfate proteoglycan 4
Sunfish09040	15	6.67130700e-04	9.77907013e-03	-11075.16	Ceramide kinase
Sunfish09051	1	5.03282593e-09	4.78208336e-07	-5942.57	E3 SUMO-protein ligase PIAS1
Sunfish09067	16	2.47167933e-05	6.86778365e-04	-2290.13	Phosphopantothenoylcysteine decarboxylase
Sunfish09074	12	7.98352124e-04	1.14194399e-02	-7104.59	Immunoglobulin superfamily containing leucine-rich repeat protein 2
Sunfish09094	6	9.44308038e-05	2.06351666e-03	-2734.24	Krueppel-like factor 13
Sunfish09109	8	5.81310076e-04	8.81239577e-03	-3568.21	Electron transfer flavoprotein subunit alpha, mitochondrial
Sunfish09112	27	2.21584484e-04	4.12977597e-03	-5485.23	Proline-serine-threonine phosphatase-interacting protein 1
Sunfish09132	8	1.34221601e-03	1.75909641e-02	-8159.37	Ras and EF-hand domain-containing protein
Sunfish09145	59	0.00000000e+00	0.00000000e+00	-11177.99	Multiple C2 and transmembrane domain-containing protein 2
Sunfish09150	19	1.79938755e-07	1.03508553e-05	-16774.14	Insulin-like growth factor 1 receptor
Sunfish09154	13	9.43382951e-06	3.01485927e-04	-2487.54	CD9 antigen
Sunfish09158	11	2.64537899e-03	2.98537892e-02	-26345.09	Phosphotidylinositol phosphatase PTPRQ
Sunfish09163	26	3.47171266e-06	1.33378939e-04	-11367.40	N-acetyl-beta-glucosaminyl-glycoprotein 4-beta-N-acetylgalactosaminyltransferase 2
Sunfish09165	9	3.18408288e-04	5.41294089e-03	-13608.75	Uncharacterized protein KIAA0528
Sunfish09202	27	5.83481355e-04	8.82018264e-03	-16581.90	SH3 and multiple ankyrin repeat domains protein 3
Sunfish09230	4	5.60335144e-05	1.35833408e-03	-3754.36	Cytokine receptor-like factor 1
Sunfish09232	7	1.52748569e-07	9.08128643e-06	-3255.63	Single-stranded DNA-binding protein 3
Sunfish09235	17	1.32759450e-07	8.07329180e-06	-5395.92	Activin receptor type-1
Sunfish09243	30	6.32638386e-12	1.49611949e-09	-23548.19	Autophagy-related protein 9A
Sunfish09244	5	5.13401187e-04	7.98774186e-03	-18807.91	Unconventionnal myosin-X
Sunfish09247	6	9.84471407e-04	1.36061620e-02	-14856.54	Ubiquitin carboxyl-terminal hydrolase 40
Sunfish09263	27	1.61926163e-03	2.03690097e-02	-4258.13	Syntaxin-binding protein 6
Sunfish09269	5	1.40375174e-03	1.82402028e-02	-4865.61	Sprouty-related, EVH1 domain-containing protein 1
Sunfish09324	18	2.75230439e-06	1.11793982e-04	-5213.49	SH3 and cysteine-rich domain-containing protein
Sunfish09330	70	0.00000000e+00	0.00000000e+00	-27102.31	Zinc finger protein 292
Sunfish09334	5	2.83248844e-03	3.15637089e-02	-10550.60	Interphotoreceptor matrix proteoglycan 1
Sunfish09353	2	3.43074152e-04	5.76776482e-03	-6308.04	Grainyhead-like protein 1 homolog
Sunfish09385	9	5.20015169e-04	8.06705747e-03	-3878.70	Dehydrogenase/reductase SDR family member 7
Sunfish09392	11	2.34990893e-05	6.61580181e-04	-10529.71	Lateral signaling target protein 2 homolog
Sunfish09407	15	6.25179025e-04	9.34431907e-03	-4785.53	Ubiquitin thioesterase OTUB2
Sunfish09413	8	1.46808646e-03	1.89144989e-02	-5375.59	Transmembrane protein 179
Sunfish09422	8	1.83857464e-04	3.51276685e-03	-3966.82	Homeobox protein OTX2
Sunfish09469	1	4.88498131e-14	2.73610374e-11	-8107.53	Protein KIAA0317
Sunfish09523	11	4.00894412e-06	1.50753298e-04	-2191.68	Coiled-coil domain-containing protein 28B
Sunfish09547	45	2.34465756e-04	4.27990494e-03	-35518.11	Collagen alpha-1(XII) chain
Sunfish09581	7	7.76597798e-04	1.11834286e-02	-2298.06	Pre-mRNA-splicing factor syf2
Sunfish09592	8	8.37577091e-04	1.19164377e-02	-2270.28	-
Sunfish09624	7	4.04266359e-03	4.13275945e-02	-10834.63	Cutaneous T-cell lymphoma-associated antigen 5
Sunfish09631	9	5.80126860e-04	8.80700435e-03	-5680.58	Mitochondrial ribonuclease P protein 3
Sunfish09636	15	1.85128841e-05	5.41247561e-04	-11517.30	UPF0614 protein C14orf102
Sunfish09652	60	1.77635684e-15	1.18149934e-12	-15069.46	ALK tyrosine kinase receptor
Sunfish09674	8	1.50653945e-06	6.62503834e-05	-3807.91	Ribokinase
Sunfish09690	17	7.90307819e-11	1.45007859e-08	-17032.76	Rab3 GTPase-activating protein non-catalytic subunit
Sunfish09707	6	2.57804968e-03	2.92490455e-02	-5940.99	Sodium- and chloride-dependent GABA transporter ine
Sunfish09711	19	3.80607628e-04	6.25065800e-03	-8759.05	Gametogenetin-binding protein 2
Sunfish09713	8	5.36565725e-04	8.28756524e-03	-6959.15	Beta-glucuronidase
Sunfish09796	7	3.03120253e-04	5.21131782e-03	-4754.55	Kaptin
Sunfish09802	18	4.43844535e-04	7.02885943e-03	-12594.27	Protein turtle homolog B
Sunfish09804	5	6.02767250e-04	9.02200995e-03	-3628.66	Fasciculation and elongation protein zeta-1
Sunfish09814	29	2.83056894e-06	1.13671376e-04	-4291.69	La-related protein 7
Sunfish09822	64	4.59632332e-14	2.71744849e-11	-11510.04	HMG box transcription factor BBX
Sunfish09834	14	1.09779798e-03	1.48825046e-02	-2533.31	TIP41-like protein
Sunfish09850	17	1.88241462e-04	3.57726007e-03	-8532.25	Integrin beta-5
Sunfish09918	22	4.51960505e-04	7.12557584e-03	-11382.50	Poly [ADP-ribose] polymerase 9
Sunfish09922	20	7.34577899e-09	6.73911896e-07	-21535.74	Lactase-phlorizin hydrolase
Sunfish09932	16	2.25846252e-04	4.16543468e-03	-3916.50	Putative methyltransferase DDB_G0268948
Sunfish09935	1	3.36381623e-03	3.58694713e-02	-1537.98	NEDD8-conjugating enzyme UBE2F
Sunfish09960	3	9.43267008e-04	1.31562877e-02	-1718.72	Protein FEV
Sunfish09972	12	3.83832965e-11	7.70707626e-09	-6107.41	Uncharacterized protein C3orf17 homolog
Sunfish10017	19	3.84668342e-09	3.82583224e-07	-3534.85	Syntaxin-19
Sunfish10109	18	9.96904826e-05	2.16511452e-03	-22530.58	General transcription factor 3C polypeptide 1
Sunfish10142	24	2.99395259e-07	1.61734231e-05	-30759.74	Unconventional myosin-XV
Sunfish10169	36	2.05835349e-13	9.12708242e-11	-10923.97	Mitogen-activated protein kinase kinase kinase kinase 2
Sunfish10176	27	1.62427003e-06	7.08421379e-05	-5223.31	Evolutionarily conserved signaling intermediate in Toll pathway, mitochondrial
Sunfish10264	18	2.34986718e-08	1.77356642e-06	-9200.83	Kinesin-like protein KIF19
Sunfish10266	4	4.15847761e-03	4.21070588e-02	-547.32	60S ribosomal protein L38
Sunfish10278	30	0.00000000e+00	0.00000000e+00	-15787.07	Collagen alpha-1(I) chain
Sunfish10279	7	6.37147578e-05	1.50678323e-03	-6523.56	Putative all-trans-retinol 13,14-reductase
Sunfish10313	19	5.91100502e-11	1.12330206e-08	-4219.10	Glucose-6-phosphatase
Sunfish10314	3	1.01004371e-04	2.18030126e-03	-2128.86	Proteasome activator complex subunit 3
Sunfish10332	5	4.84171650e-04	7.57728633e-03	-6342.43	TANK-binding kinase 1-binding protein 1
Sunfish10341	23	1.66870922e-05	4.90563632e-04	-5409.11	Sorting nexin-11
Sunfish10372	9	1.28850912e-05	3.97458378e-04	-7543.08	ADP-ribosylation factor 1
Sunfish10373	6	7.53374556e-05	1.73913493e-03	-5667.58	Growth factor receptor-bound protein 7
Sunfish10394	9	4.05828161e-03	4.14474404e-02	-3934.37	Probable G-protein coupled receptor 142
Sunfish10402	8	1.61631237e-05	4.79130816e-04	-5666.16	Nuclear protein localization protein 4 homolog
Sunfish10440	5	1.32109830e-03	1.73999110e-02	-3075.69	Ribonuclease P protein subunit p30
Sunfish10450	19	7.92756803e-05	1.81041157e-03	-3267.24	Microfibril-associated glycoprotein 4
Sunfish10507	9	1.75961746e-04	3.40469982e-03	-5276.20	Alanine aminotransferase 2-like
Sunfish10543	4	5.04973084e-03	4.87209751e-02	-2334.94	Cyclin-dependent kinase 5
Sunfish10544	6	3.47870014e-04	5.82997274e-03	-6280.63	Acid-sensing ion channel 1
Sunfish10595	4	2.20257215e-03	2.59003015e-02	-3166.50	Insulin-like growth factor-binding protein 3
Sunfish10600	6	3.50855535e-03	3.70050011e-02	-13481.79	Desmoglein-2
Sunfish10607	52	3.95111230e-04	6.43916341e-03	-4246.90	Histamine H3 receptor
Sunfish10615	7	9.29226472e-06	2.97856268e-04	-55307.52	Histone-lysine N-methyltransferase MLL3
Sunfish10638	5	3.81501709e-04	6.25568750e-03	-3033.44	Schwannomin-interacting protein 1
Sunfish10642	6	3.73533844e-04	6.15347858e-03	-5228.12	Translation initiation factor eIF-2B subunit gamma
Sunfish10659	18	1.41596631e-06	6.30490104e-05	-4734.82	Serine--pyruvate aminotransferase
Sunfish10689	22	2.64243786e-05	7.30411004e-04	-13376.25	Protein FAM65B
Sunfish10714	9	4.67799849e-03	4.60956111e-02	-12679.64	UPF0606 protein C11orf41
Sunfish10745	10	1.39572701e-04	2.81846809e-03	-5766.63	Cholesteryl ester transfer protein
Sunfish10759	50	1.45178604e-07	8.67972308e-06	-3105.54	Protein FAM192A
Sunfish10833	9	1.31583633e-11	2.85778168e-09	-11214.29	Serine/threonine-protein kinase Nek4
Sunfish10902	13	2.76023780e-03	3.09530566e-02	-6489.08	Nucleolar protein 56
Sunfish10903	9	2.33714644e-05	6.59732424e-04	-9311.52	Ubiquitin-associated protein 2
Sunfish10920	68	2.90243214e-08	2.11559471e-06	-4931.81	Cell growth-regulating nucleolar protein
Sunfish10946	24	3.79285492e-12	1.03496313e-09	-11322.95	Polyhomeotic-like protein 2
Sunfish10983	48	3.89646305e-03	4.01026691e-02	-9178.76	ATR-interacting protein
Sunfish10991	11	1.26261801e-04	2.59899049e-03	-5981.01	Copine-1
Sunfish11012	16	2.64376698e-09	2.84191598e-07	-15531.26	Nischarin
Sunfish11019	16	1.38917716e-03	1.81171855e-02	-6685.57	PX domain-containing protein kinase-like protein
Sunfish11027	5	2.33251352e-04	4.26505307e-03	-10143.88	Interleukin-17 receptor D
Sunfish11028	5	4.01843920e-03	4.11194519e-02	-6878.76	DCC-interacting protein 13-alpha
Sunfish11031	8	3.04690142e-03	3.30868621e-02	-8433.01	Sarcolemmal membrane-associated protein
Sunfish11052	8	1.40815851e-03	1.82751499e-02	-12877.05	Retinoblastoma-like protein 1
Sunfish11065	16	5.99084013e-05	1.43591263e-03	-4129.16	Glyceraldehyde-3-phosphate dehydrogenase
Sunfish11070	5	3.08015768e-03	3.32107782e-02	-13123.33	Polyhomeotic-like protein 1
Sunfish11076	7	1.79650979e-03	2.20258723e-02	-7136.82	POU domain, class 2, transcription factor 2
Sunfish11083	10	1.04027979e-03	1.42479505e-02	-82588.21	Microtubule-actin cross-linking factor 1
Sunfish11094	8	1.43689188e-04	2.89062446e-03	-9328.48	Transcription elongation factor B polypeptide 3
Sunfish11099	9	5.63757365e-04	8.59528063e-03	-6130.62	Sialin
Sunfish11108	44	6.86082179e-05	1.60115933e-03	-51531.66	Fibrocystin-L
Sunfish11126	1	0.00000000e+00	0.00000000e+00	-6582.54	Protein argonaute-4
Sunfish11127	6	3.31363863e-04	5.59741941e-03	-13011.04	Claspin
Sunfish11139	10	7.95549247e-04	1.13946636e-02	-11015.22	Thyroid hormone receptor-associated protein 3
Sunfish11154	5	2.68927210e-03	3.02528897e-02	-6331.76	Eyes absent homolog 3
Sunfish11164	3	2.97482986e-03	3.26372571e-02	-8995.70	Hormone-sensitive lipase
Sunfish11198	6	3.39433793e-04	5.71559244e-03	-16257.81	Casein kinase II subunit beta
Sunfish11267	38	6.55142607e-13	2.24904117e-10	-26721.45	Histone-lysine N-methyltransferase MLL4
Sunfish11273	20	1.18520876e-05	3.66656733e-04	-3513.79	Probable 39S ribosomal protein L24, mitochondrial
Sunfish11365	8	2.99084196e-06	1.18763210e-04	-6460.35	Mitogen-activated protein kinase 15
Sunfish11378	5	3.22541738e-05	8.68984602e-04	-7115.87	Protein FAM91A1
Sunfish11381	23	5.07950208e-03	4.88311302e-02	-2985.91	Protein FAM92A1
Sunfish11401	4	1.98312664e-04	3.73529800e-03	-15310.50	CLIP-associating protein 2
Sunfish11402	36	1.45565233e-06	6.42782247e-05	-5024.76	Cysteine and histidine-rich protein 1
Sunfish11409	2	2.06362091e-03	2.47030976e-02	-13148.64	Pumilio homolog 1
Sunfish11423	15	1.04560138e-10	1.85454832e-08	-2187.23	Retinitis pigmentosa 9 protein homolog
Sunfish11428	8	6.44947698e-04	9.58594051e-03	-10833.65	Elongator complex protein 2
Sunfish11433	10	2.78939573e-03	3.12142475e-02	-3890.79	Protein NDRG1
Sunfish11438	3	3.58928405e-04	5.95899546e-03	-4742.66	Copine-4
Sunfish11447	20	1.85369224e-07	1.06059101e-05	-7985.33	Rap guanine nucleotide exchange factor 5
Sunfish11449	13	3.63738856e-07	1.91629154e-05	-5371.91	Cell division cycle-associated 7-like protein
Sunfish11450	8	2.30373700e-03	2.67938461e-02	-7541.75	Transcription factor Sp4
Sunfish11464	3	3.17471542e-04	5.40565144e-03	-5754.64	HEPACAM family member 2
Sunfish11466	18	7.13941080e-05	1.65889977e-03	-7389.14	Calcitonin receptor
Sunfish11470	61	2.79282997e-09	2.97212965e-07	-13531.15	Collagen alpha-2(I) chain
Sunfish11485	9	5.31804385e-07	2.69498203e-05	-5310.92	Insulin-like growth factor 2 mRNA-binding protein 3
Sunfish11490	1	2.35183761e-10	3.68062587e-08	-8761.22	TBC1 domain family member 5
Sunfish11518	15	2.64623290e-03	2.98317908e-02	-10839.76	Oxysterol-binding protein-related protein 3
Sunfish11531	18	1.66467262e-09	1.90488667e-07	-19446.38	Collagen alpha-1(IV) chain
Sunfish11553	7	1.09225262e-04	2.32940930e-03	-4349.35	Type I inositol 1,4,5-trisphosphate 5-phosphatase
Sunfish11608	16	5.85687443e-09	5.51582811e-07	-2469.57	Calcium release-activated calcium channel protein 1
Sunfish11639	26	8.35713410e-09	7.53700178e-07	-21880.92	Serine/threonine-protein kinase MRCK alpha
Sunfish11646	3	5.36148959e-04	8.29316457e-03	-1604.13	Synaptosomal-associated protein 25-A
Sunfish11687	4	5.16011985e-03	4.94275387e-02	-5196.30	Peroxisomal biogenesis factor 3
Sunfish11732	7	2.64582157e-05	7.29451636e-04	-14899.80	Protein 4.1
Sunfish11738	45	2.58768562e-11	5.29579815e-09	-26178.64	Complement C4
Sunfish11787	54	1.31271978e-03	1.73109838e-02	-29807.44	Neurobeachin-like protein 2
Sunfish11831	9	1.08400338e-03	1.47142397e-02	-11322.06	DNA repair and recombination protein RAD54B
Sunfish11835	5	2.11855987e-03	2.51065859e-02	-12429.47	Tyrosine-protein phosphatase non-receptor type 3
Sunfish11842	7	7.62543431e-05	1.75269702e-03	-10123.85	Protein FAM171A1
Sunfish11868	5	6.39486829e-04	9.53139893e-03	-4645.97	Tuftelin
Sunfish11869	34	4.28446553e-06	1.58868579e-04	-14397.33	Cingulin
Sunfish11874	9	3.51047583e-04	5.85556172e-03	-5996.35	SHC-transforming protein 1
Sunfish11881	32	3.79465949e-03	3.95909473e-02	-8931.50	Tripartite motif-containing protein 46
Sunfish11895	20	1.95044536e-10	3.24322493e-08	-7664.14	Farnesyl pyrophosphate synthase
Sunfish11902	18	8.48092520e-04	1.20018625e-02	-12324.47	Integrin alpha-10
Sunfish11914	48	2.10138959e-03	2.49308673e-02	-16991.30	Macrophage mannose receptor 1
Sunfish11933	22	5.36737763e-08	3.68513760e-06	-10311.34	Ubiquitin-protein ligase E3C
Sunfish11949	10	3.92812510e-04	6.41151952e-03	-3185.48	Homeobox protein AKR
Sunfish11966	17	9.54473164e-07	4.45504535e-05	-4950.95	Carboxypeptidase B
Sunfish12023	35	2.80552301e-03	3.13617394e-02	-9144.92	Transcription factor E2F7
Sunfish12046	18	1.16944647e-08	1.00364914e-06	-23478.11	Receptor-type tyrosine-protein phosphatase zeta
Sunfish12072	42	2.93135538e-09	3.05838078e-07	-2504.78	ADP-ribosylation factor-like protein 15
Sunfish12083	4	6.71772703e-05	1.57120991e-03	-15201.58	Histone-lysine N-methyltransferase NSD3
Sunfish12096	33	3.25073302e-13	1.23551074e-10	-4381.22	DNA polymerase beta
Sunfish12098	3	2.03092246e-03	2.44215557e-02	-7597.84	Inhibitor of nuclear factor kappa-B kinase subunit beta
Sunfish12125	3	3.39054718e-03	3.60822031e-02	-9811.76	Glycerol-3-phosphate acyltransferase 2, mitochondrial
Sunfish12146	14	4.16611099e-04	6.73795640e-03	-7477.98	Peroxisomal multifunctional enzyme type 2
Sunfish12182	33	5.46176696e-06	1.92463987e-04	-8236.05	Growth hormone receptor
Sunfish12185	8	4.15044224e-05	1.06946747e-03	-5140.31	Succinyl-CoA:3-ketoacid coenzyme A transferase 1, mitochondrial
Sunfish12204	8	2.74769875e-04	4.84122684e-03	-1964.07	Mimitin, mitochondrial
Sunfish12228	47	3.06876169e-09	3.17065649e-07	-7272.68	Tripartite motif-containing protein 16
Sunfish12236	17	4.08958946e-03	4.16074675e-02	-5209.03	Lysosomal acid phosphatase
Sunfish12256	32	4.87131336e-05	1.21122703e-03	-12004.41	Zinc finger protein Dzip1
Sunfish12272	15	8.41037285e-04	1.19496913e-02	-11873.76	Potassium voltage-gated channel subfamily H member 7
Sunfish12273	12	9.37554658e-05	2.06145799e-03	-2417.37	Grancalcin
Sunfish12347	21	1.15480488e-04	2.41917984e-03	-2322.27	Transthyretin
Sunfish12353	9	2.93808111e-05	7.97629061e-04	-11071.93	Epidermal growth factor receptor substrate 15-like 1
Sunfish12355	8	3.21005764e-04	5.44839447e-03	-10143.51	Calcium homeostasis endoplasmic reticulum protein
Sunfish12361	7	4.31637405e-04	6.90749664e-03	-8308.91	Nuclear factor 1 C-type
Sunfish12376	14	2.08435047e-10	3.36085723e-08	-9064.86	Probable ATP-dependent RNA helicase DDX10
Sunfish12409	2	0.00000000e+00	0.00000000e+00	-14600.36	Mitogen-activated protein kinase kinase kinase 9
Sunfish12421	16	1.76192196e-08	1.39928161e-06	-2601.01	Cyclin-dependent kinase inhibitor 3
Sunfish12422	14	1.08444086e-04	2.31739351e-03	-4412.39	ATP synthase subunit s, mitochondrial
Sunfish12480	16	5.17540604e-03	4.94404587e-02	-9593.26	Trifunctional enzyme subunit alpha, mitochondrial
Sunfish12481	1	1.86115997e-03	2.27138354e-02	-6964.60	Ribosomal protein S6 kinase alpha-5
Sunfish12507	21	2.18161529e-04	4.08027240e-03	-11782.01	Fibronectin type III domain-containing protein 3B
Sunfish12508	7	1.48557584e-04	2.96058016e-03	-11391.14	Serine/threonine-protein phosphatase 2A regulatory subunit B'' subunit alpha
Sunfish12518	15	3.82864584e-09	3.84381595e-07	-6810.13	Plastin-1
Sunfish12538	1	9.84669901e-10	1.16431745e-07	-8163.96	Vesicular glutamate transporter 1
Sunfish12569	8	2.76400247e-03	3.09626467e-02	-1788.10	Epithelial membrane protein 2
Sunfish12573	5	2.87200391e-03	3.19705708e-02	-24654.45	Voltage-dependent T-type calcium channel subunit alpha-1H
Sunfish12586	6	3.41943173e-03	3.62446141e-02	-10236.38	Platelet endothelial cell adhesion molecule
Sunfish12589	5	4.17340090e-03	4.22179965e-02	-2450.82	THO complex subunit 4
Sunfish12609	5	4.83127557e-03	4.71692061e-02	-14603.81	Protein cramped-like
Sunfish12618	24	1.30695437e-05	4.00824451e-04	-34409.19	Unconventional myosin-XV
Sunfish12634	7	2.20257007e-05	6.26731303e-04	-9858.16	Interleukin-3 receptor class 2 subunit beta
Sunfish12643	11	7.18343131e-04	1.04434530e-02	-4126.29	3-mercaptopyruvate sulfurtransferase
Sunfish12644	10	5.47708190e-05	1.33993346e-03	-8594.15	SUMO-conjugating enzyme UBC9
Sunfish12662	7	4.10804838e-03	4.17155065e-02	-11078.49	Smith-Magenis syndrome chromosomal region candidate gene 8 protein
Sunfish12668	1	4.70175059e-03	4.62440201e-02	-887.13	RING-box protein 1
Sunfish12688	6	1.02544274e-03	1.40809828e-02	-7473.90	ADP-ribosylation factor-binding protein GGA1
Sunfish12718	6	1.66280545e-03	2.07208146e-02	-4770.06	GTPase IMAP family member 4
Sunfish12721	4	2.55684691e-03	2.91327247e-02	-4724.72	Transcription factor SOX-10
Sunfish12735	10	8.01198182e-06	2.63158983e-04	-4508.81	Homeobox protein Hox-B2a
Sunfish12746	7	7.20719232e-04	1.04637027e-02	-5973.45	Coilin
Sunfish12750	11	1.91936417e-03	2.32640928e-02	-5477.02	Monocarboxylate transporter 4
Sunfish12757	11	2.71903752e-03	3.05232039e-02	-8168.15	Cytosolic phospholipase A2 gamma
Sunfish12774	8	2.49337845e-05	6.91003476e-04	-7152.02	Forkhead box protein O3
Sunfish12798	3	3.51610163e-03	3.70478748e-02	-4079.07	Transmembrane protein 145
Sunfish12802	24	2.06659240e-03	2.47108723e-02	-25882.10	Multiple epidermal growth factor-like domains protein 8
Sunfish12809	21	7.14779961e-04	1.04058664e-02	-10908.12	Carcinoembryonic antigen-related cell adhesion molecule 5
Sunfish12813	17	3.22390981e-09	3.29892771e-07	-9776.63	Zinc finger protein 850
Sunfish12873	9	3.02539113e-03	3.29879225e-02	-6411.28	Zyxin
Sunfish12878	23	8.72338268e-09	7.73618654e-07	-2871.19	Glutathione S-transferase kappa 1
Sunfish12892	7	4.32792021e-05	1.10185950e-03	-8757.45	Aryl hydrocarbon receptor nuclear translocator
Sunfish12927	37	4.98657095e-07	2.55130231e-05	-11756.11	Zinc finger protein 770 (Fragment)
Sunfish12941	8	7.82232556e-04	1.12493498e-02	-7291.74	Forkhead box protein J2
Sunfish12946	5	1.79531799e-04	3.45493201e-03	-2299.70	Activation-induced cytidine deaminase
Sunfish12948	12	9.79316628e-12	2.21742288e-09	-10502.53	Zinc finger protein 628
Sunfish12956	5	1.53554313e-05	4.61617231e-04	-3786.22	Ataxin-7-like protein 3
Sunfish12991	19	3.79477630e-07	1.96038880e-05	-4560.91	Coronin-1A
Sunfish13012	18	7.71746099e-07	3.78475667e-05	-7357.80	Forkhead box protein J1
Sunfish13018	48	9.63394609e-09	8.47309539e-07	-8377.26	RNA-binding protein FUS
Sunfish13040	6	6.65045283e-04	9.77543080e-03	-6028.56	Transmembrane protein 104
Sunfish13045	12	4.48060433e-06	1.64422728e-04	-2329.57	Phosphatidylcholine transfer protein
Sunfish13052	6	5.88945131e-04	8.87755536e-03	-9723.18	Zinc phosphodiesterase ELAC protein 2
Sunfish13075	15	5.12007410e-03	4.91323973e-02	-12461.99	Ankyrin repeat and MYND domain-containing protein 1
Sunfish13086	14	3.39372813e-07	1.80580274e-05	-5713.78	Dolichyl pyrophosphate Man9GlcNAc2 alpha-1,3-glucosyltransferase
Sunfish13093	13	1.37294758e-05	4.17454518e-04	-13693.49	KN motif and ankyrin repeat domain-containing protein 4
Sunfish13098	10	3.00471920e-04	5.17414591e-03	-3647.45	AP-1 complex subunit mu-1
Sunfish13118	19	7.54951657e-15	4.72599737e-12	-16451.47	Leucine-rich repeat-containing protein 7
Sunfish13130	15	2.19158305e-07	1.22109041e-05	-12622.15	Tyrosine-protein kinase JAK1
Sunfish13134	6	1.06870068e-03	1.45809136e-02	-3215.08	Leucine rich adaptor protein 1
Sunfish13162	4	1.88638602e-03	2.29427658e-02	-10368.34	A disintegrin and metalloproteinase with thrombospondin motifs 10
Sunfish13173	3	1.04382486e-03	1.42598000e-02	-3647.39	BRISC and BRCA1-A complex member 1
Sunfish13198	1	1.12676422e-04	2.37917159e-03	-2046.68	Ras-related protein Rab-3A
Sunfish13203	4	2.99737431e-03	3.28507285e-02	-3389.91	Gamma-interferon-inducible lysosomal thiol reductase
Sunfish13220	6	3.95704922e-03	4.06476040e-02	-3522.36	Solute carrier family 35 member E1
Sunfish13250	19	2.40368202e-04	4.37264684e-03	-17716.96	Calmodulin-regulated spectrin-associated protein 2
Sunfish13251	2	6.34454702e-08	4.27333351e-06	-6861.08	Probable ATP-dependent RNA helicase DDX59
Sunfish13263	11	3.92836097e-10	5.57408233e-08	-5308.18	Major facilitator superfamily domain-containing protein 8
Sunfish13321	11	2.96104779e-03	3.25531721e-02	-7975.44	Ubiquitin carboxyl-terminal hydrolase 13
Sunfish13338	6	2.14616471e-04	4.02103607e-03	-4330.58	DNA methyltransferase 1-associated protein 1
Sunfish13353	9	3.12991590e-06	1.22909834e-04	-25288.33	Unconventional myosin-IXb
Sunfish13366	18	1.90797044e-08	1.48208915e-06	-3107.36	Acyl-CoA-binding domain-containing protein 6
Sunfish13369	22	4.25073725e-06	1.58169041e-04	-36464.86	Centrosome-associated protein 350
Sunfish13371	16	2.55176223e-07	1.39260788e-05	-24122.63	Voltage-dependent R-type calcium channel subunit alpha-1E
Sunfish13377	9	4.62657773e-05	1.15849506e-03	-10878.95	Epidermal growth factor receptor substrate 15
Sunfish13442	5	1.88207619e-04	3.58301517e-03	-6574.52	Perilipin-3
Sunfish13447	6	2.60938400e-03	2.95415580e-02	-8001.34	A/G-specific adenine DNA glycosylase
Sunfish13471	10	9.83874739e-06	3.13484879e-04	-3784.00	N-acetylneuraminate lyase
Sunfish13480	1	5.07934475e-03	4.88737675e-02	-6943.30	RNA polymerase II elongation factor ELL
Sunfish13481	5	2.70982164e-04	4.78240828e-03	-13747.00	Histone-lysine N-methyltransferase, H3 lysine-79 specific
Sunfish13491	10	6.00889693e-07	3.00219160e-05	-8741.97	Transcription factor E2-alpha
Sunfish13509	25	1.66693415e-09	1.88718225e-07	-13831.53	DNA-directed RNA polymerase, mitochondrial
Sunfish13532	11	2.76164570e-04	4.85775761e-03	-12760.80	Protein strawberry notch homolog 2
Sunfish13534	11	1.76123676e-04	3.40164821e-03	-12178.42	Tight junction protein ZO-3
Sunfish13538	5	6.25869857e-06	2.17663628e-04	-1057.54	Phospholipid hydroperoxide glutathione peroxidase, mitochondrial
Sunfish13545	20	1.17169067e-08	9.97530566e-07	-8995.58	Semaphorin-4E
Sunfish13547	4	2.46210105e-03	2.83261398e-02	-8498.42	Chromatin assembly factor 1 subunit A
Sunfish13573	8	2.07849008e-03	2.47419368e-02	-7090.84	Dimethylaniline monooxygenase [N-oxide-forming] 5
Sunfish13589	22	1.14992170e-05	3.58869993e-04	-9581.00	Disabled homolog 1
Sunfish13639	13	1.90163555e-03	2.31018328e-02	-8155.11	P protein
Sunfish13647	7	1.13898601e-04	2.40021566e-03	-6952.91	Sodium/hydrogen exchanger 7
Sunfish13670	10	5.61100816e-04	8.56705149e-03	-18011.76	Nance-Horan syndrome protein
Sunfish13671	22	2.76861476e-06	1.11604539e-04	-3667.23	Collectrin
Sunfish13685	9	3.53923538e-05	9.36928929e-04	-15106.64	Palladin
Sunfish13690	4	1.48470282e-03	1.90823761e-02	-26120.00	Protein furry homolog-like
Sunfish13695	6	7.80708052e-05	1.79058084e-03	-3104.90	Ubiquitin carboxyl-terminal hydrolase 46
Sunfish13698	6	2.23704730e-03	2.62476928e-02	-7577.50	E3 ubiquitin-protein ligase LNX
Sunfish13711	16	5.41167111e-12	1.40465863e-09	-14469.46	Acyl-CoA synthetase family member 4
Sunfish13719	11	1.00242725e-05	3.18442710e-04	-4641.13	Cysteine protease ATG4B
Sunfish13731	8	2.31041958e-03	2.68129609e-02	-3399.40	Epoxide hydrolase 4
Sunfish13752	38	2.01741107e-06	8.58771543e-05	-26288.59	InaD-like protein
Sunfish13753	12	4.78448883e-06	1.73776553e-04	-9006.51	Thimet oligopeptidase
Sunfish13774	7	8.02578594e-05	1.82500885e-03	-4439.90	Leucine-rich repeat-containing protein 39
Sunfish13776	7	4.67701169e-03	4.61285991e-02	-20066.97	Microtubule-associated protein 1S
Sunfish13778	6	7.84250362e-05	1.79483707e-03	-6147.55	Membralin
Sunfish13809	14	4.46760540e-09	4.40224598e-07	-17451.09	Structural maintenance of chromosomes protein 5
Sunfish13812	45	1.33230560e-09	1.54113002e-07	-7691.42	60S ribosomal protein L10a
Sunfish13834	4	3.20129233e-05	8.64673933e-04	-1845.37	N-alpha-acetyltransferase 10
Sunfish13843	7	4.38900608e-03	4.39396075e-02	-15696.50	Neural cell adhesion molecule L1
Sunfish13862	58	9.45913140e-07	4.45416267e-05	-47384.31	Histone-lysine N-methyltransferase MLL2
Sunfish13897	4	1.70797233e-03	2.11597690e-02	-10843.94	PHD finger protein 12
Sunfish13898	8	3.28239991e-03	3.51068340e-02	-10342.97	Seizure protein 6 homolog
Sunfish13907	16	1.93160368e-03	2.33062658e-02	-11290.32	Coiled-coil domain-containing protein lobo homolog
Sunfish13914	35	7.26085858e-14	3.86350285e-11	-25393.01	Plexin-B3
Sunfish13924	11	3.89147505e-05	1.01502641e-03	-12810.15	Histone deacetylase 6
Sunfish13940	5	2.26330262e-03	2.64682049e-02	-1775.88	Protein UXT
Sunfish13949	8	4.50904374e-05	1.13440292e-03	-3390.31	Melanoma-associated antigen G1
Sunfish13959	8	1.04032544e-06	4.81354059e-05	-13225.88	DNA (cytosine-5)-methyltransferase 3B
Sunfish13966	32	4.50628423e-12	1.19889692e-09	-54337.26	Laminin subunit alpha-5
Sunfish13976	14	2.13551684e-05	6.14220816e-04	-6932.04	Transcription factor Sox-18
Sunfish13985	16	2.98941448e-06	1.19151119e-04	-4457.95	E3 ubiquitin-protein ligase MARCH9
Sunfish13995	6	4.91464557e-03	4.77204910e-02	-5490.16	S-arrestin
Sunfish13996	7	3.89325997e-03	4.01473572e-02	-5155.75	Tomoregulin-1
Sunfish14006	25	2.87308177e-04	5.01235020e-03	-23082.50	Unconventionnal myosin-X
Sunfish14025	10	5.11697066e-03	4.91469330e-02	-10778.27	Extended synaptotagmin-2-A
Sunfish14034	13	3.33033328e-03	3.55480509e-02	-15131.09	Partitioning defective 3 homolog
Sunfish14037	8	1.00582515e-05	3.18571169e-04	-10844.49	Enhancer of polycomb homolog 1
Sunfish14069	8	7.44714269e-06	2.49221675e-04	-8572.82	AP-1 complex subunit gamma-1
Sunfish14078	28	2.22869504e-05	6.30791824e-04	-16759.25	Apoptotic chromatin condensation inducer in the nucleus
Sunfish14095	22	1.30200723e-03	1.72337823e-02	-19484.88	Sodium channel protein type 2 subunit alpha
Sunfish14097	17	2.44602985e-04	4.41946515e-03	-12040.23	Collagen alpha-1(VI) chain
Sunfish14111	8	4.14340077e-04	6.71142633e-03	-6915.46	Caspase-8
Sunfish14123	5	2.12764954e-03	2.51862585e-02	-5451.65	Glutamate decarboxylase 1
Sunfish14178	9	4.06007938e-03	4.14260448e-02	-5920.27	Putative glycerol kinase 5
Sunfish14226	3	2.30978902e-03	2.68349069e-02	-3065.30	H-2 class II histocompatibility antigen, A-D alpha chain
Sunfish14269	9	9.02683213e-07	4.30778240e-05	-11047.22	Toll-like receptor 2 type-2
Sunfish14304	1	1.67792817e-08	1.34259486e-06	-3444.64	Endophilin-A1
Sunfish14313	8	1.40211155e-03	1.82411628e-02	-10090.94	HAUS augmin-like complex subunit 6
Sunfish14334	10	7.42801690e-08	4.87956518e-06	-10684.90	Protein transport protein Sec24D
Sunfish14358	12	1.44461389e-07	8.68563896e-06	-5170.37	Aspartoacylase-2B
Sunfish14361	2	2.95265826e-03	3.25956319e-02	-6139.67	E3 ubiquitin-protein ligase DTX4
Sunfish14370	11	1.34333881e-04	2.73866122e-03	-8532.63	Activated CDC42 kinase 1
Sunfish14372	3	3.21244721e-03	3.44625637e-02	-3603.73	PHD finger protein 23B
Sunfish14379	28	2.35478944e-08	1.76476544e-06	-4858.08	Cellular tumor antigen p53
Sunfish14383	7	3.52133772e-03	3.70663462e-02	-4847.21	Sex hormone-binding globulin
Sunfish14399	8	9.25837708e-04	1.29641643e-02	-9891.05	Active breakpoint cluster region-related protein
Sunfish14440	7	2.31152890e-04	4.24125700e-03	-8554.67	Low-density lipoprotein receptor-related protein 10
Sunfish14453	45	5.07616452e-04	7.93253199e-03	-36769.25	Sushi, von Willebrand factor type A, EGF and pentraxin domain-containing protein 1
Sunfish14543	15	9.27194678e-07	4.40500257e-05	-8758.26	Ubiquitin-conjugating enzyme E2 H
Sunfish14559	6	2.29420192e-03	2.67413985e-02	-6468.19	Pleckstrin homology domain-containing family G member 7
Sunfish14630	7	6.16504437e-06	2.15109515e-04	-4532.42	Cat eye syndrome critical region protein 5 homolog
Sunfish14729	3	1.33103329e-03	1.74874768e-02	-10731.82	Bone morphogenetic protein 1
Sunfish14796	5	4.56494226e-03	4.54019771e-02	-8710.60	Gamma-tubulin complex component 3
Sunfish14825	10	1.49872855e-03	1.91470219e-02	-4017.42	39S ribosomal protein L39, mitochondrial
Sunfish14886	4	1.20185087e-04	2.49319629e-03	-4254.72	Presenilins-associated rhomboid-like protein, mitochondrial
Sunfish14903	7	4.39206210e-04	6.98659564e-03	-5419.53	ATP-binding cassette sub-family F member 3
Sunfish14904	45	4.62342033e-03	4.57697109e-02	-8998.52	Leucine-rich repeat and calponin homology domain-containing protein 3
Sunfish14935	8	2.42018159e-05	6.74229645e-04	-3614.74	Mitochondrial import inner membrane translocase subunit TIM50
Sunfish14968	16	2.24238038e-06	9.32164533e-05	-8905.65	ER degradation-enhancing alpha-mannosidase-like 2
Sunfish14974	13	5.95921025e-04	8.94469895e-03	-6274.39	Voltage-dependent calcium channel gamma-6 subunit
Sunfish14985	30	6.01953104e-05	1.43954718e-03	-3752.63	Adaptin ear-binding coat-associated protein 1
Sunfish15012	11	2.42623131e-04	4.39862924e-03	-4739.78	Serine incorporator 1
Sunfish15014	13	1.21641418e-04	2.50873637e-03	-10842.95	Phosphatase and actin regulator 4A
Sunfish15030	23	1.46049149e-03	1.88623184e-02	-7028.52	Myelin-associated glycoprotein
Sunfish15048	9	1.23614339e-03	1.65264296e-02	-11248.18	General transcription factor II-I repeat domain-containing protein 1
Sunfish15072	5	4.42046000e-04	7.01081003e-03	-20538.29	Unconventional myosin-VIIa
Sunfish15078	1	4.05116423e-08	2.91300606e-06	-6848.30	Glutamate receptor 4
Sunfish15079	7	4.20318916e-05	1.07783950e-03	-2316.01	14-3-3 protein epsilon
Sunfish15097	7	4.28414703e-03	4.31332949e-02	-7867.13	Tumor necrosis factor alpha-induced protein 2
Sunfish15112	7	2.93415191e-05	7.98599608e-04	-8144.35	Estrogen receptor beta
Sunfish15113	79	0.00000000e+00	0.00000000e+00	-109012.10	Nesprin-2
Sunfish15116	9	6.49890791e-04	9.61910682e-03	-12372.37	Potassium voltage-gated channel subfamily H member 1
Sunfish15119	13	2.27485953e-04	4.18841785e-03	-4481.01	Sphingosine-1-phosphate phosphatase 1
Sunfish15122	3	3.59877720e-04	5.96544969e-03	-1890.89	Probable D-tyrosyl-tRNA(Tyr) deacylase 2
Sunfish15153	7	6.74546029e-04	9.86060280e-03	-25176.05	Mitogen-activated protein kinase-binding protein 1
Sunfish15156	13	1.37908127e-07	8.33874027e-06	-5652.71	Beclin 1-associated autophagy-related key regulator
Sunfish15165	12	1.56633824e-05	4.68229537e-04	-15920.28	Bromodomain adjacent to zinc finger domain protein 1A
Sunfish15209	7	6.55651475e-04	9.65068188e-03	-7207.81	Integral membrane protein DGCR2/IDD
Sunfish15221	7	5.33287876e-07	2.68969174e-05	-2846.32	Calcium-binding protein 1
Sunfish15250	6	4.37966113e-03	4.38873388e-02	-5483.97	WD repeat-containing protein 70
Sunfish15270	6	1.91709564e-03	2.32630922e-02	-8390.86	Endoplasmic reticulum metallopeptidase 1
Sunfish15298	9	3.66245592e-05	9.59996450e-04	-11316.34	Golgin subfamily A member 2
Sunfish15301	5	2.55032990e-04	4.56912639e-03	-15239.57	Regulator of G-protein signaling 3
Sunfish15307	9	1.45369792e-03	1.87973916e-02	-3745.19	Adenylate kinase isoenzyme 1
Sunfish15312	5	4.21176516e-03	4.25252418e-02	-24819.18	Nuclear pore complex protein Nup214
Sunfish15314	13	8.65367751e-05	1.93065904e-03	-3303.30	Probable lipid phosphate phosphatase PPAPDC3
Sunfish15315	5	2.82287002e-03	3.15225422e-02	-14842.06	Protein PRRC2B
Sunfish15344	3	3.45276323e-03	3.65251553e-02	-6683.26	Potassium/sodium hyperpolarization-activated cyclic nucleotide-gated channel 1
Sunfish15364	8	4.09542466e-03	4.16270384e-02	-3170.62	Lipid phosphate phosphohydrolase 1
Sunfish15369	7	5.52734887e-05	1.34604226e-03	-14270.89	Integrin alpha-1
Sunfish15377	5	4.38666403e-04	6.98845489e-03	-1877.93	BCL2/adenovirus E1B 19 kDa protein-interacting protein 3
Sunfish15403	18	1.80251196e-08	1.41046561e-06	-23114.42	Collagen alpha-1(XXVII) chain B
Sunfish15405	3	3.56841900e-05	9.42310545e-04	-19211.46	Nucleoporin NUP188 homolog
Sunfish15423	16	2.36177944e-09	2.59113987e-07	-10647.88	GTPase-activating Rap/Ran-GAP domain-like protein 3
Sunfish15438	8	6.62490500e-05	1.55291275e-03	-7545.65	28S ribosomal protein S2, mitochondrial
Sunfish15446	12	3.26990639e-03	3.50083942e-02	-5702.27	Beta-hexosaminidase subunit beta
Sunfish15472	29	6.98884062e-10	9.07015145e-08	-16493.89	Protein LAP2
Sunfish15483	10	1.88347236e-04	3.57288999e-03	-3129.90	DTW domain-containing protein 2
Sunfish15495	5	4.53132091e-04	7.13347887e-03	-3407.79	Corticotropin-releasing factor-binding protein
Sunfish15502	3	5.26371061e-05	1.30270717e-03	-6078.41	Collagen type IV alpha-3-binding protein
Sunfish15507	1	4.85538276e-10	6.54063080e-08	-4460.39	E3 ubiquitin-protein ligase TRIM23
Sunfish15526	9	7.92007575e-04	1.13592245e-02	-14098.79	Huntingtin-interacting protein 1-related protein
Sunfish15600	1	3.86989255e-06	1.46560130e-04	-2862.90	WD repeat domain phosphoinositide-interacting protein 4
Sunfish15668	6	1.67139614e-03	2.07792029e-02	-9642.39	General transcription factor 3C polypeptide 4
Sunfish15669	11	1.10731166e-05	3.46588549e-04	-12321.19	Hamartin
Sunfish15687	29	4.49357751e-09	4.34733199e-07	-23320.90	Voltage-dependent N-type calcium channel subunit alpha-1B
Sunfish15691	6	3.89532274e-05	1.01354583e-03	-3373.67	Delta-aminolevulinic acid dehydratase
Sunfish15692	5	5.03858883e-03	4.86575883e-02	-11053.79	Atrial natriuretic peptide receptor 2
Sunfish15701	8	1.16735142e-04	2.43587330e-03	-7697.78	Amyloid beta A4 precursor protein-binding family A member 1
Sunfish15717	12	2.59462926e-04	4.63289338e-03	-4471.12	-
Sunfish15720	19	5.38546499e-06	1.91040395e-04	-7003.54	Pumilio domain-containing protein KIAA0020 homolog
Sunfish15777	14	3.01117174e-06	1.19125984e-04	-9530.25	Axin-1
Sunfish15820	2	5.00666376e-03	4.84812700e-02	-3531.59	Serine/threonine-protein kinase 17A
Sunfish15843	5	5.82991463e-04	8.82531315e-03	-14408.17	Cyclin-dependent kinase 12
Sunfish15852	46	9.32587341e-13	3.00745287e-10	-16008.74	C-type mannose receptor 2
Sunfish15854	12	2.44706975e-07	1.34235651e-05	-4226.15	Synaptic vesicle membrane protein VAT-1 homolog
Sunfish15927	7	4.74203310e-04	7.43221153e-03	-4010.96	Galactose-1-phosphate uridylyltransferase
Sunfish15932	17	8.43196624e-09	7.54058695e-07	-5232.44	Interleukin-11 receptor subunit alpha
Sunfish15934	6	3.35693509e-04	5.66156945e-03	-5126.01	Ras association domain-containing protein 6
Sunfish15959	6	3.02433658e-03	3.30102461e-02	-27077.31	Adenomatous polyposis coli protein
Sunfish15969	8	7.36183465e-04	1.06591353e-02	-8286.41	Sulfate anion transporter 1
Sunfish15972	8	2.40248776e-03	2.76702107e-02	-4435.98	Ras-GEF domain-containing family member 1B-B
Sunfish15976	5	2.16644398e-03	2.55036470e-02	-4591.81	Sorting nexin-30
Sunfish15978	5	3.07435009e-03	3.32154657e-02	-13995.01	A-kinase anchor protein 2
Sunfish16005	7	2.21708269e-03	2.60421568e-02	-3968.09	Ribosome-recycling factor, mitochondrial
Sunfish16006	10	3.89064814e-04	6.36010407e-03	-2096.65	Probable RNA-binding protein 18
Sunfish16009	5	1.82235041e-03	2.22913253e-02	-2183.81	MORN repeat-containing protein 5
Sunfish16015	4	4.54840670e-03	4.52798354e-02	-6497.55	Coiled-coil domain-containing protein 80
Sunfish16018	14	4.90008034e-11	9.48121000e-09	-12921.51	Ankycorbin
Sunfish16019	13	4.09530825e-05	1.05782210e-03	-10364.19	Lysosome membrane protein 2
Sunfish16026	3	9.09466719e-04	1.27517060e-02	-6499.57	Solute carrier family 2, facilitated glucose transporter member 9
Sunfish16041	2	2.00944063e-03	2.41905737e-02	-2964.55	Methylthioribose-1-phosphate isomerase
Sunfish16045	19	1.00156917e-07	6.38245453e-06	-6881.20	DDB1- and CUL4-associated factor 15
Sunfish16052	7	1.00243567e-03	1.38006732e-02	-53516.83	Polycystin-1
Sunfish16055	7	2.07031963e-03	2.46999345e-02	-7401.89	G-protein coupled receptor family C group 5 member B
Sunfish16077	17	3.25769829e-05	8.75465283e-04	-21272.35	Complement C3 (Fragment)
Sunfish16103	20	3.41292721e-06	1.31595548e-04	-14462.07	Structure-specific endonuclease subunit SLX4
Sunfish16136	9	8.97238474e-04	1.26134899e-02	-5854.64	Uncharacterized protein C9orf174
Sunfish16143	7	1.56025596e-04	3.08629070e-03	-6094.52	Ecto-ADP-ribosyltransferase 5
Sunfish16185	10	5.14494231e-03	4.93265550e-02	-11717.89	Myelin gene regulatory factor
Sunfish16196	21	1.54815656e-08	1.25767039e-06	-19449.62	Cortactin-binding protein 2
Sunfish16202	7	3.79910729e-05	9.93368545e-04	-15513.47	Hepatocyte growth factor receptor
Sunfish16224	27	2.56499277e-04	4.58767277e-03	-25984.69	Leucine-rich repeat serine/threonine-protein kinase 2
Sunfish16277	7	1.47140575e-04	2.93784240e-03	-2720.91	Synaptonemal complex protein 3
Sunfish16297	5	4.15367244e-03	4.20984591e-02	-1766.51	Mitochondrial inner membrane protease subunit 2
Sunfish16339	6	1.61163381e-03	2.03210984e-02	-7413.28	Hyaluronidase-4
Sunfish16386	95	4.21261137e-10	5.89876450e-08	-13450.69	Leucine-rich repeat and coiled-coil domain-containing protein 1
Sunfish16392	4	6.25720235e-05	1.48969010e-03	-4976.10	Sterile alpha motif domain-containing protein 7
Sunfish16397	2	1.76879363e-03	2.17361453e-02	-4949.67	Protein kinase C iota type
Sunfish16401	5	5.01654081e-03	4.84886715e-02	-13365.35	Rho guanine nucleotide exchange factor 18
Sunfish16421	29	3.78600190e-07	1.96539670e-05	-22573.17	Receptor-type tyrosine-protein phosphatase F
Sunfish16464	50	1.76579751e-10	2.98279636e-08	-12776.62	Sodium-dependent neutral amino acid transporter B(0)AT1
Sunfish16507	30	2.29792684e-03	2.67555115e-02	-7817.22	Serum response factor-binding protein 1
Sunfish16521	23	2.65367617e-04	4.70673697e-03	-1117.08	SH3 domain-binding glutamic acid-rich-like protein 3
Sunfish16533	14	5.18779402e-05	1.28691151e-03	-10375.49	RNA polymerase II subunit A C-terminal domain phosphatase
Sunfish16536	16	6.60400708e-05	1.55486379e-03	-2632.43	PQ-loop repeat-containing protein 1
Sunfish16559	7	4.23133051e-04	6.79182795e-03	-9519.82	Fibroblast growth factor receptor 3
Sunfish16588	17	2.02797312e-08	1.54154928e-06	-12441.85	Beta-mannosidase
Sunfish16598	6	4.65035052e-03	4.59508173e-02	-6851.59	Calpain-3
Sunfish16618	19	1.27394335e-08	1.07597660e-06	-8399.74	Actin filament-associated protein 1
Sunfish16641	15	4.30547028e-03	4.33070082e-02	-14263.52	Methionine synthase
Sunfish16658	18	8.98463148e-07	4.30695713e-05	-8820.74	1-phosphatidylinositol 4,5-bisphosphate phosphodiesterase delta-3-A
Sunfish16670	30	3.63294306e-05	9.54611852e-04	-6157.58	Malate synthase
Sunfish16681	78	1.10512102e-04	2.35213958e-03	-5515.62	Immunoglobulin-binding protein 1
Sunfish16749	17	3.07620151e-03	3.32017611e-02	-4238.38	-
Sunfish16752	3	3.98228715e-03	4.08280345e-02	-7257.56	Interleukin-10 receptor subunit beta
Sunfish16766	8	1.90068813e-04	3.59913223e-03	-2883.41	MKI67 FHA domain-interacting nucleolar phosphoprotein
Sunfish16783	99	6.13287199e-13	2.17553412e-10	-46632.12	Collagen alpha-3(VI) chain
Sunfish16834	1	3.40491157e-03	3.61627434e-02	-17950.12	Poly [ADP-ribose] polymerase 4
Sunfish16853	3	1.74865704e-04	3.38965541e-03	-11971.13	Serine/threonine-protein kinase LATS2
Sunfish16854	11	4.20332658e-11	8.28366693e-09	-10120.16	Exportin-4
Sunfish16859	6	5.53558762e-05	1.34497086e-03	-3442.83	Lambda-crystallin homolog
Sunfish16863	8	1.52518894e-03	1.94383960e-02	-8960.84	M-phase phosphoprotein 8
Sunfish16864	6	4.85283212e-03	4.72928933e-02	-13966.02	Transcription termination factor 2
Sunfish16879	12	3.42945461e-09	3.47583390e-07	-65697.61	Nebulin
Sunfish16895	11	5.51263048e-05	1.34553701e-03	-7075.32	Protein FAM124A
Sunfish16916	19	1.18404771e-04	2.46587784e-03	-15665.42	Pre-mRNA-splicing factor CWC22 homolog
Sunfish16917	10	2.79999064e-08	2.05500003e-06	-7499.49	Ceramide kinase-like protein
Sunfish16926	18	2.78362816e-04	4.88029174e-03	-8509.47	N-acetylserotonin O-methyltransferase-like protein
Sunfish16930	8	2.24547136e-04	4.16311954e-03	-4815.90	Integrin beta-like protein 1
Sunfish17019	9	5.53516858e-04	8.50003810e-03	-8560.61	Centrosomal protein of 97 kDa
Sunfish17026	2	3.82254016e-03	3.97648802e-02	-4511.38	Sushi repeat-containing protein SRPX
Sunfish17038	8	1.33243772e-04	2.72165110e-03	-7904.14	Serine/threonine-protein kinase SIK2
Sunfish17039	12	5.95157737e-04	8.94585966e-03	-12236.23	MORC family CW-type zinc finger protein 3
Sunfish17056	8	2.66820643e-04	4.72463441e-03	-7087.24	Na(+)/H(+) exchange regulatory cofactor NHE-RF3
Sunfish17064	7	2.29263175e-04	4.21384924e-03	-20044.62	Collagen alpha-1(IV) chain
Sunfish17065	63	0.00000000e+00	0.00000000e+00	-22151.88	Collagen alpha-2(IV) chain
Sunfish17071	57	1.44949942e-06	6.42732199e-05	-26138.43	Protein dopey-2
Sunfish17072	6	2.35593693e-03	2.72224548e-02	-7426.46	Sodium/myo-inositol cotransporter
Sunfish17088	12	1.11239268e-04	2.35818385e-03	-2758.21	Neuronal membrane glycoprotein M6-b
Sunfish17092	4	1.40980088e-04	2.84149640e-03	-5892.20	Epidermal growth factor-like protein 6
Sunfish17120	2	1.62139008e-03	2.03717039e-02	-10114.30	Disintegrin and metalloproteinase domain-containing protein 23
Sunfish17156	18	3.35530486e-05	8.97164682e-04	-5905.47	Nuclear pore glycoprotein p62
Sunfish17187	9	4.41505036e-04	7.01268149e-03	-5955.71	Nostrin
Sunfish17206	3	2.47688286e-03	2.84347222e-02	-4207.34	RNA-binding motif, single-stranded-interacting protein 1
Sunfish17235	13	2.70709344e-10	4.05758991e-08	-7369.71	Insulin-like growth factor 2 mRNA-binding protein 2
Sunfish17238	3	2.82815201e-03	3.15484211e-02	-2548.80	UPF0524 protein C3orf70 homolog B
Sunfish17240	16	4.96602093e-09	4.76111664e-07	-9598.89	SWI/SNF-related matrix-associated actin-dependent regulator of chromatin subfamily A-like protein 1
Sunfish17277	37	5.68429443e-04	8.64175162e-03	-31289.15	ATP-binding cassette sub-family A member 12
Sunfish17278	26	5.17711083e-08	3.60096820e-06	-9146.33	BRCA1-associated RING domain protein 1
Sunfish17282	13	1.19528403e-04	2.48441653e-03	-19301.16	Death-inducer obliterator 1
Sunfish17289	6	3.61028408e-03	3.78901806e-02	-22118.71	Bromodomain adjacent to zinc finger domain protein 2A
Sunfish17309	15	7.36456718e-05	1.70377661e-03	-7988.99	Solute carrier family 13 member 3
Sunfish17327	4	2.28795404e-03	2.66978146e-02	-6369.81	DnaJ homolog subfamily C member 11
Sunfish17336	9	2.88441111e-04	5.02387938e-03	-4967.57	Hydroxyacid oxidase 1
Sunfish17339	14	3.12079086e-04	5.33089187e-03	-7097.43	Leiomodin-3
Sunfish17349	18	3.83554521e-10	5.51592867e-08	-4665.27	Protein kinase C and casein kinase substrate in neurons protein 1
Sunfish17381	9	1.82399117e-05	5.34735924e-04	-4197.82	P2Y purinoceptor 1
Sunfish17417	10	1.86633621e-04	3.55941756e-03	-13869.33	Pleckstrin homology domain-containing family G member 5
Sunfish17418	6	1.21378511e-03	1.62683894e-02	-6892.38	Polynucleotide 5'-hydroxyl-kinase NOL9
Sunfish17421	6	4.73709942e-05	1.18061386e-03	-5108.18	Synaptotagmin-6
Sunfish17439	44	9.11864089e-05	2.01747560e-03	-51209.65	Basement membrane-specific heparan sulfate proteoglycan core protein
Sunfish17444	11	1.52973823e-05	4.61174907e-04	-8325.32	Tyrosine-protein phosphatase non-receptor type 12
Sunfish17462	14	9.37456388e-07	4.43396039e-05	-9564.77	Serine/threonine-protein phosphatase 6 regulatory ankyrin repeat subunit C
Sunfish17463	1	3.91779986e-05	1.01690795e-03	-2352.51	E3 ubiquitin-protein ligase NRDP1
Sunfish17478	82	8.80993056e-10	1.10300331e-07	-7354.23	G patch domain and KOW motifs-containing protein
Sunfish17486	8	2.24778097e-04	4.16015392e-03	-2805.62	Synaptophysin
Sunfish17498	10	5.16771429e-03	4.94113347e-02	-9163.57	Arf-GAP with GTPase, ANK repeat and PH domain-containing protein 1
Sunfish17568	45	2.07281303e-10	3.39367328e-08	-8034.00	Histone-lysine N-methyltransferase SETDB2
Sunfish17598	7	3.46508387e-03	3.66190889e-02	-5798.44	Arginine--tRNA ligase, cytoplasmic
Sunfish17611	4	1.70597722e-03	2.11596848e-02	-5520.39	Beta-galactoside alpha-2,6-sialyltransferase 1
Sunfish17614	4	3.40928275e-03	3.61730678e-02	-1573.24	H/ACA ribonucleoprotein complex subunit 2-like protein
Sunfish17635	23	2.50337651e-03	2.86461643e-02	-6782.10	Solute carrier family 23 member 1
Sunfish17639	6	6.46798666e-05	1.52621539e-03	-1292.78	Prefoldin subunit 1
Sunfish17645	14	1.91436717e-07	1.08944895e-05	-1078.01	NADH dehydrogenase [ubiquinone] 1 alpha subcomplex subunit 2
Sunfish17648	8	2.19161353e-04	4.09178092e-03	-7961.74	Rab proteins geranylgeranyltransferase component A 1
Sunfish17651	6	2.90539517e-08	2.10334799e-06	-4936.53	Calcium/calmodulin-dependent protein kinase type II subunit beta
Sunfish17677	6	1.59821027e-03	2.02478020e-02	-11928.31	Trafficking protein particle complex subunit 11
Sunfish17679	64	8.92067420e-10	1.10388157e-07	-8254.35	Protein Spindly-B
Sunfish17682	3	4.73767471e-03	4.64257222e-02	-5390.19	Histidine--tRNA ligase, cytoplasmic
Sunfish17700	31	2.49446241e-10	3.79229557e-08	-19385.93	CD109 antigen
Sunfish17703	16	1.91593697e-04	3.61514207e-03	-10711.03	Sentrin-specific protease 6
Sunfish17706	10	8.04947440e-06	2.63576943e-04	-13408.47	Interphotoreceptor matrix proteoglycan 1
Sunfish17720	8	1.48542972e-03	1.90686888e-02	-16582.89	G-protein coupled receptor 126
Sunfish17731	53	2.46802578e-13	9.72767792e-11	-18903.04	Serine/threonine-protein kinase MRCK beta
Sunfish17748	17	2.43770788e-07	1.34414960e-05	-17918.24	Kinase D-interacting substrate of 220 kDa
Sunfish17755	23	1.98254819e-08	1.51786172e-06	-8643.05	TATA box-binding protein-associated factor RNA polymerase I subunit B
Sunfish17807	11	2.94936282e-04	5.11190865e-03	-21807.30	Ras-responsive element-binding protein 1
Sunfish17827	4	6.66612133e-04	9.78494665e-03	-7243.50	NEDD8 ultimate buster 1
Sunfish17881	3	3.06346690e-03	3.31315191e-02	-5054.30	Pyridine nucleotide-disulfide oxidoreductase domain-containing protein 1
Sunfish17889	3	3.12939939e-03	3.36734766e-02	-33817.28	Cadherin EGF LAG seven-pass G-type receptor 2
Sunfish17894	18	1.13880612e-07	7.12892630e-06	-10590.15	Importin-8
Sunfish17896	10	1.37204412e-03	1.79377070e-02	-14070.01	Pleckstrin homology domain-containing family A member 5
Sunfish17916	6	2.92603713e-03	3.23689055e-02	-3457.33	Putative deoxyribose-phosphate aldolase
Sunfish17926	2	3.00451262e-03	3.28950857e-02	-3601.84	Heterogeneous nuclear ribonucleoprotein A1
Sunfish17943	5	5.42151443e-04	8.34960298e-03	-5756.50	Myosin-binding protein H
Sunfish17966	20	7.04339020e-08	4.68473491e-06	-8154.96	RNA-binding protein 10
Sunfish18000	10	3.09858520e-03	3.33756515e-02	-8427.68	Procollagen-lysine,2-oxoglutarate 5-dioxygenase 1
Sunfish18028	8	4.52841157e-03	4.51229924e-02	-7569.76	Lengsin
Sunfish18106	19	8.42060347e-06	2.72377089e-04	-11574.71	Ubiquitin-conjugating enzyme E2 O
Sunfish18168	21	1.02547248e-07	6.49587987e-06	-8442.72	Dynein intermediate chain 2, axonemal
Sunfish18174	15	8.93851527e-05	1.98588057e-03	-2251.44	Probable glutathione peroxidase 8
Sunfish18189	9	1.67485861e-04	3.28247613e-03	-5395.54	Lysosome membrane protein 2
Sunfish18199	13	1.55610374e-03	1.98086794e-02	-14668.39	Major facilitator superfamily domain-containing protein 10
Sunfish18223	24	4.16022161e-05	1.06939803e-03	-5629.66	72 kDa inositol polyphosphate 5-phosphatase
Sunfish18237	5	3.65717684e-03	3.82691012e-02	-8602.53	Scavenger receptor class F member 2
Sunfish18255	2	3.01115651e-03	3.29001310e-02	-8088.13	Serine/threonine-protein kinase TAO3
Sunfish18256	7	1.15212505e-03	1.55005244e-02	-2679.70	Sin3 histone deacetylase corepressor complex component SDS3
Sunfish18262	5	1.46619670e-03	1.89130488e-02	-3522.72	2-methoxy-6-polyprenyl-1,4-benzoquinol methylase, mitochondrial
Sunfish18352	18	9.46102011e-04	1.31613302e-02	-12280.61	Protein HIRA
Sunfish18379	17	1.38189946e-03	1.80443854e-02	-7650.18	Semaphorin-4C
Sunfish18394	4	3.96394468e-03	4.06791700e-02	-7448.96	Rho GTPase-activating protein 25
Sunfish18402	24	2.70737598e-05	7.42574618e-04	-7694.43	Beta-ureidopropionase
Sunfish18435	48	4.76729767e-13	1.74943385e-10	-4894.37	Arginine/serine-rich coiled-coil protein 2
Sunfish18436	72	5.19249127e-04	8.06693315e-03	-21970.10	Kinetochore-associated protein 1
Sunfish18446	19	3.49950357e-04	5.84642339e-03	-8772.89	Smoothelin
Sunfish18455	4	4.42563700e-03	4.42231258e-02	-17574.80	Ankyrin-1
Sunfish18457	3	2.64854998e-03	2.98263163e-02	-5375.79	Nodal homolog
Sunfish18463	3	1.39304354e-03	1.81453725e-02	-11382.76	AP-1 complex subunit beta-1
Sunfish18480	6	3.90401182e-03	4.01415399e-02	-14066.84	Protein phosphatase Slingshot homolog 1
Sunfish18543	11	2.52920919e-03	2.89106812e-02	-10603.30	Thrombospondin-4-B
Sunfish18568	15	0.00000000e+00	0.00000000e+00	-45193.53	Versican core protein
Sunfish18579	4	1.30572827e-06	5.91300434e-05	-3672.42	2-oxoisovalerate dehydrogenase subunit beta, mitochondrial
Sunfish18581	16	2.36478519e-06	9.75428062e-05	-15363.48	Inhibitor of Bruton tyrosine kinase
Sunfish18602	14	5.59863267e-12	1.41858688e-09	-18815.19	Regulating synaptic membrane exocytosis protein 2
Sunfish18643	13	1.03742020e-05	3.27603139e-04	-32616.90	Neural-cadherin
Sunfish18654	32	1.59568443e-03	2.02398971e-02	-15691.23	DENN domain-containing protein 4B
Sunfish18657	91	0.00000000e+00	0.00000000e+00	-48123.76	Calcium-transporting ATPase type 2C member 1
Sunfish18733	5	1.86323973e-03	2.27131697e-02	-7880.77	WD repeat-containing protein 34
Sunfish18740	3	4.06468034e-03	4.13936155e-02	-6772.81	Ras-specific guanine nucleotide-releasing factor RalGPS1
Sunfish18743	45	1.83317739e-09	2.05354461e-07	-11310.08	DENN domain-containing protein 1A
Sunfish18759	21	2.53838872e-09	2.75648294e-07	-3876.78	Serine/threonine-protein phosphatase 2A activator
Sunfish18789	15	1.07081115e-03	1.45910016e-02	-2945.49	Translocon-associated protein subunit beta
Sunfish18791	7	4.61397960e-03	4.57187811e-02	-9153.32	Serine/threonine-protein phosphatase 1 regulatory subunit 10
Sunfish18821	12	4.82286790e-03	4.71303583e-02	-7398.47	Poliovirus receptor-related protein 4
Sunfish18836	2	2.03197186e-03	2.44065965e-02	-2647.79	Serine/threonine-protein phosphatase PP1-beta catalytic subunit
Sunfish18855	16	1.73891980e-03	2.14433192e-02	-9079.52	Exocyst complex component 2
Sunfish18860	30	2.21583529e-10	3.51954018e-08	-36458.14	Desmoplakin
Sunfish18861	4	1.60673698e-03	2.03316230e-02	-2959.30	TBC1 domain family member 7
Sunfish18862	7	6.43994941e-04	9.58516666e-03	-6033.04	Phosphatase and actin regulator 1
Sunfish18925	14	1.49126758e-03	1.90975567e-02	-6385.20	Fetuin-B
Sunfish18945	25	6.61900632e-05	1.55495508e-03	-11968.59	Complement factor H
Sunfish18976	45	2.07027450e-03	2.47271169e-02	-4076.98	Apolipoprotein A-I
Sunfish18991	12	1.71671035e-04	3.33989609e-03	-9328.40	Serum response factor
Sunfish19006	18	2.51992672e-04	4.52990881e-03	-11428.84	Translation initiation factor IF-2, mitochondrial
Sunfish19013	14	2.64678398e-04	4.70234977e-03	-16342.33	Tau-tubulin kinase 1
Sunfish19061	47	2.33163627e-04	4.27078713e-03	-5811.60	Sperm-associated antigen 6
Sunfish19068	1	1.60732185e-03	2.03148683e-02	-3553.72	RAC-gamma serine/threonine-protein kinase
Sunfish19099	26	1.05138120e-13	5.08581763e-11	-17613.31	Regulating synaptic membrane exocytosis protein 1
Sunfish19135	11	2.35707963e-03	2.72061187e-02	-4691.67	Exosome complex component RRP45
Sunfish19166	3	4.32685862e-03	4.34400278e-02	-8899.81	Protocadherin-10
Sunfish19239	27	2.71614951e-08	2.00730993e-06	-20542.68	Protein RRP5 homolog
Sunfish19270	7	8.22947663e-04	1.17239746e-02	-10095.13	Transmembrane channel-like protein 6
Sunfish19298	7	2.02034139e-04	3.79867016e-03	-6220.52	Cyclic AMP-dependent transcription factor ATF-5
Sunfish19308	29	3.16110064e-03	3.39802354e-02	-19260.68	Alpha-2-macroglobulin
Sunfish19318	1	1.33471012e-12	3.94555142e-10	-12581.46	Sodium/potassium-transporting ATPase subunit alpha-1
Sunfish19325	18	4.44400040e-05	1.12602505e-03	-12060.84	Serine/threonine-protein kinase 11-interacting protein
Sunfish19340	20	4.65477989e-10	6.35079072e-08	-17932.04	Protein unc-80 homolog
Sunfish19356	14	5.19760668e-06	1.86238823e-04	-8939.73	MAGUK p55 subfamily member 4
Sunfish19381	27	1.29760839e-05	3.99108337e-04	-4638.14	Actin-binding Rho-activating protein
Sunfish19390	16	1.06871716e-04	2.28838793e-03	-2575.92	Protein MAK16 homolog
Sunfish19398	5	4.16802516e-04	6.73082302e-03	-12955.80	2-oxoglutarate dehydrogenase, mitochondrial
Sunfish19413	7	4.28255519e-03	4.31580988e-02	-6504.61	Adenylate kinase 8
Sunfish19414	9	1.69259090e-04	3.30505548e-03	-8018.94	Probable ATP-dependent RNA helicase DDX31
Sunfish19421	9	2.59792171e-03	2.94431127e-02	-5837.01	Serine/threonine-protein kinase Chk2
Sunfish19424	16	4.88835267e-08	3.42249007e-06	-14101.33	Protein O-mannosyl-transferase 1
Sunfish19439	14	1.46935989e-03	1.89080144e-02	-5134.57	Glycerol-3-phosphate dehydrogenase 1-like protein
Sunfish19508	7	2.57608253e-03	2.92579192e-02	-4188.04	Annexin A2-A
Sunfish19517	11	5.35054037e-06	1.90436290e-04	-18569.19	FH1/FH2 domain-containing protein 3
Sunfish19560	11	1.19749580e-06	5.46942073e-05	-12175.50	Trifunctional purine biosynthetic protein adenosine-3
Sunfish19575	14	4.93974795e-03	4.79205084e-02	-2954.33	Ubiquinone biosynthesis protein COQ9, mitochondrial
