# Supplementary material for: The genome of the largest bony fish, ocean sunfish (Mola mola), provides insights into its fast growth rate
Source: Gigascience. 2016 Sep 9;5(1):36. doi: 10.1186/s13742-016-0144-3 (PMC5016917; doi:10.1186/s13742-016-0144-3)
Supplement: Additional file 4: — Presence/absence of bone formation-related genes in the sunfish genome. (XLSX 14 kb) [file 13742_2016_144_MOESM4_ESM.xlsx]

## Sheet: Sunfish
Additonal File 4. Table S12. Presence/absence of bone formation-related genes in the sunfish genome
Gene name	Reference* protein ID / chromosomal location	Ocean sunfish gene ID	Ocean sunfish genomic locus
Proteoglycan-encoding genes
Fibronectin	NP_002017.1	Sunfish09957/ Sunfish00374
Leprecan	NP_001230175.1	Sunfish00689
Tuftelin	NP_064512.1	Sunfish11868/ Sunfish11255
Podocan	NP_714914.2	Sunfish12329
SLRP gene family
Fibromodulin	NP_002014.2	Sunfish01302
		Sunfish02602/ Sunfish01303
Prolargin	NP_002716.1	Sunfish01304
Opticin	NP_055174.1	Not found	Not found
Extracellular matrix protein 2	NP_001384.1	Sunfish11006
Asporin	NP_060150.4	Sunfish11005
Osteomodulin	NP_005005.1	Not found	Not found
Osteoglycin/Mimecan	NP_148935.1	Sunfish02593/ Sunfish11004
Decorin	NP_001911.1	SUNFISH_GLEAN_10018732
Lumican	NP_002336.1	SUNFISH_GLEAN_10018731
Keratocan	NP_008966.1	SUNFISH_GLEAN_10018730
Epiphycan	NP_004941.2	SUNFISH_GLEAN_10018729
ECM2L	LOC100509091	Sunfish17969
Biglycan	NP_001702.1	Sunfish17970
Lectican-HAPLN gene family
Hyaluronan and proteoglycan link protein 2	NP_068589.1	Sunfish07777
Brevican	NP_068767.3	Sunfish11272/ Sunfish07776
Versican	NP_004376.2	Sunfish18568/ Sunfish15592
Hyaluronan and proteoglycan link protein 1	NP_001875.1	Sunfish15591/ Sunfish18569
Aggrecan	NP_037359.3	Sunfish16354/ Sunfish01466
Hyaluronan and proteoglycan link protein 3	NP_839946.1	Sunfish00442/ Sunfish16353
Neurocan	NP_004377.2	Sunfish13530/ Sunfish06509
Hyaluronan and proteoglycan link protein 4	NP_075378.1	Sunfish13531
BMP signalling pathway
Bmp2	NP_001191.1	Sunfish02706
Bmp4	NP_001193.2	Sunfish09259
Bmp5	NP_066551.1	Sunfish01924
Bmp6	NP_001709.1	Sunfish05179
Bmp7	NP_001710.1	Sunfish02342
		Sunfish00795
Bmpr1a	NP_004320.2	Sunfish08140
Bmpr1b	NP_001243722.1	Sunfish03502
		Sunfish15253
Bmpr2	NP_001195.2	Sunfish14876
		Sunfish01474
Smad1	NP_001003688.1	Sunfish08506
Smad4	NP_005350.1	Sunfish15256
		Sunfish03526
		Sunfish18784
		Sunfish01366
Smad5	NP_001001419.1	Sunfish03382
Smad6	NP_005576.3	Sunfish00448
Smad7	NP_005895.1	SUNFISH_GLEAN_10014401
Smurf1	NP_065162.1	Sunfish12651
Smurf2	NP_073576.1	Sunfish06277
		Sunfish16163
Transcription factors
Osterix/sp7	NP_001166938.1	SUNFISH_GLEAN_10017193
Bapx1	NP_001180.1	Sunfish05879
LIM mineralised protein 1 (LMP-1)/mec-3 homolog/four and a half LIM domain containing	NP_005442.2	Sunfish03251
MITF	NP_937802.1	Sunfish17341
		Sunfish00741
NFATc1	NP_006153.2	Sunfish11176
		Sunfish07878
Msx1	NP_002439.2	Sunfish10877
Msx2	NP_002440.2	Sunfish04190
Hand1	NP_004812.1		scaffold102.1:404000-405250: fwd
Hand2	NP_068808.1	Sunfish08791
Runx2	NP_001019801.3	SUNFISH_GLEAN_10009694
Bone differentiation genes
Leptin & Leptin receptor	NP_002294.2	Sunfish13133
Leptin	NP_000221.1	Sunfish09187
MMPI/CLG/CLGN	NP_002412.1	MMP1 is a result of tandem duplication in tetrapods
Osteocalcin / Bglap	NP_954642.1	Sunfish08707
Fam20C	NP_064608.2	Sunfish07217 (20cb 1of2)
		Sunfish07023 (20cb 1of2)
		Sunfish12629 (20cb 2of2)
Bmp1	NP_001190.1	Sunfish14729 (bmp1a)
		Sunfish15199 (bmp1b)
Osteocrin	NP_937827.1		scaffold56.1:442632-442775: fwd
Osteopotentia homolog	NP_055098.1	Sunfish13584
Sost/Sclerostin	NP_079513.1	Sunfish10319
Phospho1	NP_001137276.1	Sunfish15858
Phospho2	NP_001008489.1	Sunfish07584
Secretory calcium-binding phosphoprotein genes
sparcl1	NP_001124077.1	Sunfish08603
spp1	NP_001002308.1	Sunfish15717
scpp1	NP_001138712.1	SUNFISH_GLEAN_10018118
scpp2	NP_001138715.2		scaffold3.1:18491218..18493262: fwd
scpp3a	NP_001032942.1		scaffold3.1:18496994..18497423: fwd
scpp3b	NP_001032943.1		scaffold3.1:18506257..18506780: fwd (3b1) scaffold3.1:18502804..18503312: fwd (3b2)
scpp3c	NP_001032944.1		scaffold3.1:18499628..18500127: fwd
scpp4	NP_001032945.1		scaffold3.1:18512011..18513919: fwd (pseudo)
scpp5	NP_001138708.1		scaffold3.1:18520327..18521731: fwd
scpp6	NP_001138709.1		Not found
scpp7	NP_001138711.1		Not found
scpp8	NP_001138716.1		Not found
scpp9	NP_001138717.1		Not found
scpp11a	chr10:15111329-15114691: rev (zebrafish)		Not found
scpp11b	chr10:15117108-15121287: fwd (zebrafish)		Not found
scpp12	chr5:9566972-9572925: rev (zebrafish)		Not found
fa93e10	NP_001139028.1		Not found
gsp37	chr5:9559675-9564026: rev (zebrafish)		Not found
*Reference protein refers to human, zebrafish or fugu proteins
