# Supplementary material for: The genome of the largest bony fish, ocean sunfish (Mola mola), provides insights into its fast growth rate
Source: Gigascience. 2016 Sep 9;5(1):36. doi: 10.1186/s13742-016-0144-3 (PMC5016917; doi:10.1186/s13742-016-0144-3)
Supplement: Additional file 5: — Gene IDs of 1690 one-to-one orthologues from the eight ray-finned fishes used for phylogenomic analysis and divergence time estimation. (XLSX 163 kb) [file 13742_2016_144_MOESM5_ESM.xlsx]

## Sheet: 1690_1-to-1
Additional File 5. Gene IDs of 1,690 one-to-one orthologues from the eight ray-finned fishes used for phylogenomic analysis and divergence time estimation (see Figure 1).
S. No.	Sunfish	Fugu	Tetraodon	Stickleback	Medaka	Tilapia	Zebrafish	Spotted Gar
1	Sunfish00017	ENSTRUG00000000994	ENSTNIG00000011370	ENSGACG00000016525	ENSORLG00000012932	ENSONIG00000002661	ENSDARG00000007982	ENSLOCG00000013415
2	Sunfish00040	ENSTRUG00000004535	ENSTNIG00000011360	ENSGACG00000016430	ENSORLG00000012429	ENSONIG00000002538	ENSDARG00000008936	ENSLOCG00000014673
3	Sunfish00051	ENSTRUG00000007941	ENSTNIG00000011350	ENSGACG00000016359	ENSORLG00000011955	ENSONIG00000002475	ENSDARG00000018814	ENSLOCG00000008062
4	Sunfish00053	ENSTRUG00000008527	ENSTNIG00000011348	ENSGACG00000016349	ENSORLG00000011887	ENSONIG00000002459	ENSDARG00000039892	ENSLOCG00000012081
5	Sunfish00061	ENSTRUG00000000271	ENSTNIG00000004661	ENSGACG00000016313	ENSORLG00000011762	ENSONIG00000017186	ENSDARG00000019484	ENSLOCG00000001307
6	Sunfish00069	ENSTRUG00000001481	ENSTNIG00000017714	ENSGACG00000016275	ENSORLG00000011528	ENSONIG00000017162	ENSDARG00000004861	ENSLOCG00000016054
7	Sunfish00071	ENSTRUG00000003155	ENSTNIG00000017711	ENSGACG00000016261	ENSORLG00000011484	ENSONIG00000017153	ENSDARG00000060854	ENSLOCG00000016039
8	Sunfish00086	ENSTRUG00000009391	ENSTNIG00000017695	ENSGACG00000016202	ENSORLG00000011080	ENSONIG00000017101	ENSDARG00000055120	ENSLOCG00000000768
9	Sunfish00087	ENSTRUG00000009301	ENSTNIG00000017694	ENSGACG00000016199	ENSORLG00000011067	ENSONIG00000017100	ENSDARG00000062785	ENSLOCG00000016655
10	Sunfish00091	ENSTRUG00000008674	ENSTNIG00000017691	ENSGACG00000016185	ENSORLG00000010975	ENSONIG00000017085	ENSDARG00000055151	ENSLOCG00000016700
11	Sunfish00092	ENSTRUG00000008315	ENSTNIG00000017690	ENSGACG00000016182	ENSORLG00000010960	ENSONIG00000017082	ENSDARG00000003829	ENSLOCG00000015454
12	Sunfish00097	ENSTRUG00000007780	ENSTNIG00000017685	ENSGACG00000016164	ENSORLG00000010850	ENSONIG00000017068	ENSDARG00000019144	ENSLOCG00000015475
13	Sunfish00099	ENSTRUG00000007430	ENSTNIG00000017683	ENSGACG00000016151	ENSORLG00000010803	ENSONIG00000017065	ENSDARG00000009640	ENSLOCG00000015486
14	Sunfish00100	ENSTRUG00000007383	ENSTNIG00000017682	ENSGACG00000016150	ENSORLG00000010768	ENSONIG00000017062	ENSDARG00000007141	ENSLOCG00000006198
15	Sunfish00101	ENSTRUG00000007200	ENSTNIG00000017681	ENSGACG00000016147	ENSORLG00000010757	ENSONIG00000017061	ENSDARG00000014994	ENSLOCG00000015481
16	Sunfish00109	ENSTRUG00000005350	ENSTNIG00000013788	ENSGACG00000016118	ENSORLG00000010499	ENSONIG00000017042	ENSDARG00000039466	ENSLOCG00000009247
17	Sunfish00117	ENSTRUG00000001641	ENSTNIG00000013795	ENSGACG00000016072	ENSORLG00000010208	ENSONIG00000005493	ENSDARG00000056549	ENSLOCG00000009150
18	Sunfish00126	ENSTRUG00000000759	ENSTNIG00000013802	ENSGACG00000016035	ENSORLG00000009979	ENSONIG00000005527	ENSDARG00000028469	ENSLOCG00000016813
19	Sunfish00128	ENSTRUG00000006935	ENSTNIG00000013804	ENSGACG00000016030	ENSORLG00000009913	ENSONIG00000005541	ENSDARG00000045936	ENSLOCG00000004578
20	Sunfish00129	ENSTRUG00000006760	ENSTNIG00000013805	ENSGACG00000016025	ENSORLG00000009881	ENSONIG00000005543	ENSDARG00000070006	ENSLOCG00000004562
21	Sunfish00131	ENSTRUG00000006300	ENSTNIG00000013807	ENSGACG00000016009	ENSORLG00000009848	ENSONIG00000005547	ENSDARG00000013931	ENSLOCG00000004520
22	Sunfish00135	ENSTRUG00000004959	ENSTNIG00000013811	ENSGACG00000015997	ENSORLG00000009762	ENSONIG00000005563	ENSDARG00000018904	ENSLOCG00000004415
23	Sunfish00148	ENSTRUG00000018253	ENSTNIG00000009280	ENSGACG00000015967	ENSORLG00000009515	ENSONIG00000005614	ENSDARG00000002304	ENSLOCG00000000923
24	Sunfish00149	ENSTRUG00000018249	ENSTNIG00000009281	ENSGACG00000015965	ENSORLG00000009505	ENSONIG00000005616	ENSDARG00000017093	ENSLOCG00000000943
25	Sunfish00153	ENSTRUG00000018211	ENSTNIG00000009284	ENSGACG00000015956	ENSORLG00000009476	ENSONIG00000005638	ENSDARG00000015399	ENSLOCG00000001042
26	Sunfish00161	ENSTRUG00000018180	ENSTNIG00000009290	ENSGACG00000015943	ENSORLG00000009360	ENSONIG00000005654	ENSDARG00000018283	ENSLOCG00000001258
27	Sunfish00174	ENSTRUG00000018028	ENSTNIG00000009301	ENSGACG00000015895	ENSORLG00000009011	ENSONIG00000005715	ENSDARG00000012002	ENSLOCG00000006410
28	Sunfish00176	ENSTRUG00000018012	ENSTNIG00000009303	ENSGACG00000015883	ENSORLG00000008959	ENSONIG00000005717	ENSDARG00000036344	ENSLOCG00000006495
29	Sunfish00190	ENSTRUG00000017930	ENSTNIG00000009317	ENSGACG00000015855	ENSORLG00000008731	ENSONIG00000005740	ENSDARG00000040532	ENSLOCG00000013450
30	Sunfish00210	ENSTRUG00000017723	ENSTNIG00000009336	ENSGACG00000015802	ENSORLG00000008091	ENSONIG00000005848	ENSDARG00000036179	ENSLOCG00000013657
31	Sunfish00221	ENSTRUG00000017588	ENSTNIG00000009345	ENSGACG00000015776	ENSORLG00000007853	ENSONIG00000005916	ENSDARG00000053946	ENSLOCG00000004169
32	Sunfish00224	ENSTRUG00000017561	ENSTNIG00000009348	ENSGACG00000015754	ENSORLG00000007801	ENSONIG00000005926	ENSDARG00000037084	ENSLOCG00000004083
33	Sunfish00225	ENSTRUG00000017559	ENSTNIG00000009349	ENSGACG00000015752	ENSORLG00000007654	ENSONIG00000005934	ENSDARG00000030585	ENSLOCG00000004063
34	Sunfish00227	ENSTRUG00000017551	ENSTNIG00000009351	ENSGACG00000015749	ENSORLG00000007627	ENSONIG00000005937	ENSDARG00000044220	ENSLOCG00000004002
35	Sunfish00239	ENSTRUG00000017470	ENSTNIG00000009361	ENSGACG00000015708	ENSORLG00000007355	ENSONIG00000005997	ENSDARG00000020252	ENSLOCG00000003960
36	Sunfish00241	ENSTRUG00000017462	ENSTNIG00000009362	ENSGACG00000015704	ENSORLG00000007327	ENSONIG00000006002	ENSDARG00000059438	ENSLOCG00000003930
37	Sunfish00243	ENSTRUG00000017448	ENSTNIG00000009364	ENSGACG00000015700	ENSORLG00000007260	ENSONIG00000006019	ENSDARG00000009170	ENSLOCG00000003894
38	Sunfish00249	ENSTRUG00000017414	ENSTNIG00000009369	ENSGACG00000015677	ENSORLG00000007093	ENSONIG00000006069	ENSDARG00000035751	ENSLOCG00000003606
39	Sunfish00250	ENSTRUG00000017412	ENSTNIG00000009370	ENSGACG00000015676	ENSORLG00000007045	ENSONIG00000006079	ENSDARG00000080006	ENSLOCG00000003585
40	Sunfish00251	ENSTRUG00000017407	ENSTNIG00000009371	ENSGACG00000015671	ENSORLG00000007031	ENSONIG00000006080	ENSDARG00000017006	ENSLOCG00000003559
41	Sunfish00253	ENSTRUG00000017398	ENSTNIG00000009373	ENSGACG00000015663	ENSORLG00000006978	ENSONIG00000006087	ENSDARG00000037362	ENSLOCG00000003510
42	Sunfish00255	ENSTRUG00000017392	ENSTNIG00000009375	ENSGACG00000015658	ENSORLG00000006916	ENSONIG00000006097	ENSDARG00000037363	ENSLOCG00000003366
43	Sunfish00260	ENSTRUG00000017386	ENSTNIG00000009378	ENSGACG00000015648	ENSORLG00000006838	ENSONIG00000006117	ENSDARG00000062165	ENSLOCG00000003233
44	Sunfish00262	ENSTRUG00000017376	ENSTNIG00000009380	ENSGACG00000015643	ENSORLG00000006792	ENSONIG00000006126	ENSDARG00000056557	ENSLOCG00000003198
45	Sunfish00264	ENSTRUG00000017301	ENSTNIG00000009382	ENSGACG00000015638	ENSORLG00000006737	ENSONIG00000006146	ENSDARG00000056587	ENSLOCG00000003133
46	Sunfish00271	ENSTRUG00000017294	ENSTNIG00000009389	ENSGACG00000015605	ENSORLG00000006545	ENSONIG00000006180	ENSDARG00000056648	ENSLOCG00000002809
47	Sunfish00280	ENSTRUG00000017286	ENSTNIG00000009395	ENSGACG00000015578	ENSORLG00000006399	ENSONIG00000006213	ENSDARG00000053405	ENSLOCG00000013722
48	Sunfish00286	ENSTRUG00000017280	ENSTNIG00000009401	ENSGACG00000015550	ENSORLG00000006227	ENSONIG00000006251	ENSDARG00000053362	ENSLOCG00000013772
49	Sunfish00294	ENSTRUG00000017272	ENSTNIG00000009408	ENSGACG00000015517	ENSORLG00000006071	ENSONIG00000002948	ENSDARG00000011615	ENSLOCG00000006281
50	Sunfish00299	ENSTRUG00000017267	ENSTNIG00000004259	ENSGACG00000015500	ENSORLG00000005909	ENSONIG00000002984	ENSDARG00000027322	ENSLOCG00000000316
51	Sunfish00305	ENSTRUG00000017261	ENSTNIG00000005752	ENSGACG00000015466	ENSORLG00000005804	ENSONIG00000003006	ENSDARG00000051889	ENSLOCG00000004457
52	Sunfish00312	ENSTRUG00000017255	ENSTNIG00000009412	ENSGACG00000015447	ENSORLG00000005689	ENSONIG00000003023	ENSDARG00000068187	ENSLOCG00000004540
53	Sunfish00315	ENSTRUG00000017252	ENSTNIG00000009415	ENSGACG00000015432	ENSORLG00000005580	ENSONIG00000003046	ENSDARG00000079012	ENSLOCG00000004667
54	Sunfish00318	ENSTRUG00000017249	ENSTNIG00000009418	ENSGACG00000015424	ENSORLG00000005520	ENSONIG00000003051	ENSDARG00000051853	ENSLOCG00000004743
55	Sunfish00343	ENSTRUG00000017223	ENSTNIG00000009446	ENSGACG00000015300	ENSORLG00000004938	ENSONIG00000003136	ENSDARG00000078751	ENSLOCG00000010014
56	Sunfish00357	ENSTRUG00000017191	ENSTNIG00000009465	ENSGACG00000015260	ENSORLG00000004456	ENSONIG00000003239	ENSDARG00000063264	ENSLOCG00000004624
57	Sunfish00362	ENSTRUG00000017185	ENSTNIG00000005457	ENSGACG00000015218	ENSORLG00000004393	ENSONIG00000003255	ENSDARG00000002402	ENSLOCG00000010907
58	Sunfish00373	ENSTRUG00000017153	ENSTNIG00000009478	ENSGACG00000015167	ENSORLG00000003873	ENSONIG00000003332	ENSDARG00000063100	ENSLOCG00000008596
59	Sunfish00382	ENSTRUG00000017117	ENSTNIG00000009484	ENSGACG00000015134	ENSORLG00000003717	ENSONIG00000003374	ENSDARG00000070643	ENSLOCG00000009633
60	Sunfish00415	ENSTRUG00000017013	ENSTNIG00000009514	ENSGACG00000015004	ENSORLG00000003082	ENSONIG00000000180	ENSDARG00000032103	ENSLOCG00000013351
61	Sunfish00417	ENSTRUG00000017006	ENSTNIG00000009516	ENSGACG00000014989	ENSORLG00000003045	ENSONIG00000000174	ENSDARG00000002571	ENSLOCG00000013334
62	Sunfish00420	ENSTRUG00000016995	ENSTNIG00000009519	ENSGACG00000016741	ENSORLG00000002956	ENSONIG00000000166	ENSDARG00000088709	ENSLOCG00000013314
63	Sunfish00434	ENSTRUG00000016921	ENSTNIG00000009532	ENSGACG00000016790	ENSORLG00000002351	ENSONIG00000013341	ENSDARG00000004785	ENSLOCG00000013176
64	Sunfish00461	ENSTRUG00000016762	ENSTNIG00000009559	ENSGACG00000016936	ENSORLG00000001847	ENSONIG00000005661	ENSDARG00000079440	ENSLOCG00000013967
65	Sunfish00472	ENSTRUG00000016631	ENSTNIG00000009571	ENSGACG00000017471	ENSORLG00000001486	ENSONIG00000005774	ENSDARG00000045928	ENSLOCG00000015026
66	Sunfish00476	ENSTRUG00000016599	ENSTNIG00000009574	ENSGACG00000017038	ENSORLG00000001536	ENSONIG00000005753	ENSDARG00000033872	ENSLOCG00000014997
67	Sunfish00493	ENSTRUG00000016367	ENSTNIG00000009591	ENSGACG00000017165	ENSORLG00000001259	ENSONIG00000005841	ENSDARG00000003495	ENSLOCG00000006317
68	Sunfish00501	ENSTRUG00000016316	ENSTNIG00000009596	ENSGACG00000017149	ENSORLG00000001106	ENSONIG00000005867	ENSDARG00000059792	ENSLOCG00000000857
69	Sunfish00509	ENSTRUG00000016194	ENSTNIG00000009605	ENSGACG00000017115	ENSORLG00000000946	ENSONIG00000020452	ENSDARG00000088593	ENSLOCG00000017322
70	Sunfish00522	ENSTRUG00000015766	ENSTNIG00000009616	ENSGACG00000017082	ENSORLG00000000776	ENSONIG00000007132	ENSDARG00000069975	ENSLOCG00000004817
71	Sunfish00524	ENSTRUG00000015686	ENSTNIG00000005247	ENSGACG00000017073	ENSORLG00000000727	ENSONIG00000007125	ENSDARG00000006889	ENSLOCG00000004698
72	Sunfish00540	ENSTRUG00000015510	ENSTNIG00000001644	ENSGACG00000017047	ENSORLG00000000006	ENSONIG00000007103	ENSDARG00000016038	ENSLOCG00000013803
73	Sunfish00568	ENSTRUG00000005929	ENSTNIG00000004548	ENSGACG00000003759	ENSORLG00000017264	ENSONIG00000010450	ENSDARG00000016514	ENSLOCG00000004339
74	Sunfish00582	ENSTRUG00000001254	ENSTNIG00000007550	ENSGACG00000016233	ENSORLG00000004559	ENSONIG00000007577	ENSDARG00000044225	ENSLOCG00000006756
75	Sunfish00615	ENSTRUG00000001926	ENSTNIG00000010593	ENSGACG00000003668	ENSORLG00000016733	ENSONIG00000010417	ENSDARG00000054533	ENSLOCG00000014384
76	Sunfish00616	ENSTRUG00000003784	ENSTNIG00000010594	ENSGACG00000005210	ENSORLG00000016710	ENSONIG00000010414	ENSDARG00000054540	ENSLOCG00000014398
77	Sunfish00622	ENSTRUG00000007322	ENSTNIG00000017491	ENSGACG00000000027	ENSORLG00000003191	ENSONIG00000000404	ENSDARG00000015911	ENSLOCG00000013582
78	Sunfish00640	ENSTRUG00000000276	ENSTNIG00000005896	ENSGACG00000011572	ENSORLG00000010336	ENSONIG00000008708	ENSDARG00000090301	ENSLOCG00000001685
79	Sunfish00667	ENSTRUG00000006080	ENSTNIG00000017493	ENSGACG00000011258	ENSORLG00000009492	ENSONIG00000003216	ENSDARG00000077004	ENSLOCG00000013719
80	Sunfish00682	ENSTRUG00000002405	ENSTNIG00000007391	ENSGACG00000011143	ENSORLG00000012890	ENSONIG00000003259	ENSDARG00000016551	ENSLOCG00000014026
81	Sunfish00683	ENSTRUG00000002716	ENSTNIG00000007390	ENSGACG00000011107	ENSORLG00000013206	ENSONIG00000003265	ENSDARG00000055620	ENSLOCG00000014020
82	Sunfish00690	ENSTRUG00000001287	ENSTNIG00000007384	ENSGACG00000010998	ENSORLG00000012418	ENSONIG00000003346	ENSDARG00000044569	ENSLOCG00000000886
83	Sunfish00697	ENSTRUG00000000091	ENSTNIG00000007379	ENSGACG00000010953	ENSORLG00000012176	ENSONIG00000003295	ENSDARG00000012204	ENSLOCG00000011838
84	Sunfish00699	ENSTRUG00000000103	ENSTNIG00000007378	ENSGACG00000010949	ENSORLG00000012126	ENSONIG00000003284	ENSDARG00000061000	ENSLOCG00000011868
85	Sunfish00700	ENSTRUG00000000115	ENSTNIG00000007377	ENSGACG00000010942	ENSORLG00000012106	ENSONIG00000003282	ENSDARG00000070214	ENSLOCG00000011890
86	Sunfish00701	ENSTRUG00000000149	ENSTNIG00000007375	ENSGACG00000010934	ENSORLG00000012080	ENSONIG00000020232	ENSDARG00000070213	ENSLOCG00000011908
87	Sunfish00705	ENSTRUG00000000167	ENSTNIG00000007372	ENSGACG00000010913	ENSORLG00000012048	ENSONIG00000020235	ENSDARG00000044573	ENSLOCG00000001073
88	Sunfish00706	ENSTRUG00000000172	ENSTNIG00000007371	ENSGACG00000010904	ENSORLG00000012025	ENSONIG00000020236	ENSDARG00000071208	ENSLOCG00000001126
89	Sunfish00712	ENSTRUG00000000576	ENSTNIG00000007368	ENSGACG00000010830	ENSORLG00000011752	ENSONIG00000020242	ENSDARG00000004018	ENSLOCG00000013737
90	Sunfish00731	ENSTRUG00000009592	ENSTNIG00000007353	ENSGACG00000011788	ENSORLG00000011004	ENSONIG00000020263	ENSDARG00000044191	ENSLOCG00000009958
91	Sunfish00744	ENSTRUG00000001088	ENSTNIG00000007363	ENSGACG00000011903	ENSORLG00000003165	ENSONIG00000020273	ENSDARG00000075297	ENSLOCG00000011105
92	Sunfish00754	ENSTRUG00000013941	ENSTNIG00000007332	ENSGACG00000012037	ENSORLG00000014273	ENSONIG00000020283	ENSDARG00000078585	ENSLOCG00000010888
93	Sunfish00775	ENSTRUG00000010773	ENSTNIG00000007309	ENSGACG00000010137	ENSORLG00000013852	ENSONIG00000020307	ENSDARG00000018840	ENSLOCG00000004284
94	Sunfish00796	ENSTRUG00000011042	ENSTNIG00000007092	ENSGACG00000009882	ENSORLG00000013438	ENSONIG00000020323	ENSDARG00000007196	ENSLOCG00000003469
95	Sunfish00798	ENSTRUG00000010855	ENSTNIG00000007094	ENSGACG00000009851	ENSORLG00000013394	ENSONIG00000020325	ENSDARG00000058220	ENSLOCG00000014552
96	Sunfish00808	ENSTRUG00000009601	ENSTNIG00000006681	ENSGACG00000009218	ENSORLG00000008192	ENSONIG00000020361	ENSDARG00000015394	ENSLOCG00000010342
97	Sunfish00810	ENSTRUG00000009312	ENSTNIG00000011139	ENSGACG00000009250	ENSORLG00000008157	ENSONIG00000020359	ENSDARG00000070674	ENSLOCG00000010311
98	Sunfish00817	ENSTRUG00000006769	ENSTNIG00000011132	ENSGACG00000009376	ENSORLG00000008029	ENSONIG00000020352	ENSDARG00000070698	ENSLOCG00000010195
99	Sunfish00819	ENSTRUG00000006212	ENSTNIG00000011130	ENSGACG00000009387	ENSORLG00000008000	ENSONIG00000020350	ENSDARG00000044914	ENSLOCG00000010157
100	Sunfish00831	ENSTRUG00000013693	ENSTNIG00000011116	ENSGACG00000009608	ENSORLG00000007736	ENSONIG00000020338	ENSDARG00000059327	ENSLOCG00000014539
101	Sunfish00835	ENSTRUG00000013951	ENSTNIG00000011112	ENSGACG00000009682	ENSORLG00000016863	ENSONIG00000020334	ENSDARG00000052304	ENSLOCG00000014560
102	Sunfish00864	ENSTRUG00000018378	ENSTNIG00000018268	ENSGACG00000005571	ENSORLG00000006745	ENSONIG00000006877	ENSDARG00000070435	ENSLOCG00000007021
103	Sunfish00865	ENSTRUG00000018380	ENSTNIG00000018267	ENSGACG00000005608	ENSORLG00000006755	ENSONIG00000006876	ENSDARG00000015807	ENSLOCG00000007029
104	Sunfish00869	ENSTRUG00000018396	ENSTNIG00000018265	ENSGACG00000005678	ENSORLG00000006833	ENSONIG00000006868	ENSDARG00000002365	ENSLOCG00000005366
105	Sunfish00870	ENSTRUG00000018409	ENSTNIG00000018263	ENSGACG00000005758	ENSORLG00000006870	ENSONIG00000006863	ENSDARG00000019004	ENSLOCG00000005337
106	Sunfish00879	ENSTRUG00000013676	ENSTNIG00000007070	ENSGACG00000005912	ENSORLG00000006206	ENSONIG00000006828	ENSDARG00000018984	ENSLOCG00000006186
107	Sunfish00889	ENSTRUG00000012051	ENSTNIG00000014834	ENSGACG00000006075	ENSORLG00000006021	ENSONIG00000006794	ENSDARG00000074337	ENSLOCG00000000816
108	Sunfish00892	ENSTRUG00000012482	ENSTNIG00000007034	ENSGACG00000006093	ENSORLG00000005920	ENSONIG00000011515	ENSDARG00000032603	ENSLOCG00000010322
109	Sunfish00899	ENSTRUG00000012733	ENSTNIG00000007040	ENSGACG00000006153	ENSORLG00000005814	ENSONIG00000011501	ENSDARG00000087346	ENSLOCG00000010384
110	Sunfish00902	ENSTRUG00000012941	ENSTNIG00000007044	ENSGACG00000006233	ENSORLG00000005758	ENSONIG00000011495	ENSDARG00000016753	ENSLOCG00000010108
111	Sunfish00904	ENSTRUG00000013246	ENSTNIG00000007046	ENSGACG00000006306	ENSORLG00000005670	ENSONIG00000011492	ENSDARG00000053066	ENSLOCG00000006292
112	Sunfish00923	ENSTRUG00000014681	ENSTNIG00000007061	ENSGACG00000006484	ENSORLG00000005353	ENSONIG00000005094	ENSDARG00000031388	ENSLOCG00000005825
113	Sunfish00946	ENSTRUG00000007056	ENSTNIG00000014814	ENSGACG00000007055	ENSORLG00000004747	ENSONIG00000014366	ENSDARG00000007955	ENSLOCG00000013871
114	Sunfish00951	ENSTRUG00000003240	ENSTNIG00000014807	ENSGACG00000007339	ENSORLG00000004519	ENSONIG00000014343	ENSDARG00000078008	ENSLOCG00000013924
115	Sunfish00953	ENSTRUG00000002553	ENSTNIG00000014810	ENSGACG00000007353	ENSORLG00000004476	ENSONIG00000014338	ENSDARG00000040113	ENSLOCG00000013931
116	Sunfish00959	ENSTRUG00000015450	ENSTNIG00000014802	ENSGACG00000001672	ENSORLG00000004400	ENSONIG00000014318	ENSDARG00000007130	ENSLOCG00000004468
117	Sunfish00962	ENSTRUG00000015274	ENSTNIG00000014799	ENSGACG00000001693	ENSORLG00000004327	ENSONIG00000014302	ENSDARG00000087247	ENSLOCG00000003792
118	Sunfish00963	ENSTRUG00000015254	ENSTNIG00000014798	ENSGACG00000001699	ENSORLG00000004285	ENSONIG00000014297	ENSDARG00000034826	ENSLOCG00000003827
119	Sunfish00970	ENSTRUG00000014924	ENSTNIG00000014791	ENSGACG00000007519	ENSORLG00000004174	ENSONIG00000004055	ENSDARG00000029795	ENSLOCG00000004121
120	Sunfish00971	ENSTRUG00000014807	ENSTNIG00000014790	ENSGACG00000007481	ENSORLG00000004155	ENSONIG00000004060	ENSDARG00000026398	ENSLOCG00000004155
121	Sunfish00976	ENSTRUG00000014579	ENSTNIG00000014782	ENSGACG00000007405	ENSORLG00000004004	ENSONIG00000003922	ENSDARG00000061889	ENSLOCG00000001524
122	Sunfish00986	ENSTRUG00000013942	ENSTNIG00000014772	ENSGACG00000001246	ENSORLG00000003883	ENSONIG00000003947	ENSDARG00000077434	ENSLOCG00000014503
123	Sunfish00993	ENSTRUG00000013682	ENSTNIG00000014767	ENSGACG00000001278	ENSORLG00000003803	ENSONIG00000003965	ENSDARG00000059613	ENSLOCG00000014239
124	Sunfish01010	ENSTRUG00000011306	ENSTNIG00000014750	ENSGACG00000012289	ENSORLG00000019016	ENSONIG00000004058	ENSDARG00000025094	ENSLOCG00000010944
125	Sunfish01011	ENSTRUG00000011180	ENSTNIG00000014749	ENSGACG00000012301	ENSORLG00000018998	ENSONIG00000004062	ENSDARG00000044199	ENSLOCG00000010938
126	Sunfish01025	ENSTRUG00000007858	ENSTNIG00000014740	ENSGACG00000010391	ENSORLG00000003315	ENSONIG00000004124	ENSDARG00000041991	ENSLOCG00000010672
127	Sunfish01038	ENSTRUG00000005837	ENSTNIG00000014732	ENSGACG00000001352	ENSORLG00000018979	ENSONIG00000004152	ENSDARG00000044182	ENSLOCG00000003134
128	Sunfish01069	ENSTRUG00000015103	ENSTNIG00000014710	ENSGACG00000001503	ENSORLG00000001827	ENSONIG00000014413	ENSDARG00000015422	ENSLOCG00000012595
129	Sunfish01124	ENSTRUG00000010028	ENSTNIG00000014655	ENSGACG00000001090	ENSORLG00000018287	ENSONIG00000018918	ENSDARG00000031216	ENSLOCG00000007667
130	Sunfish01137	ENSTRUG00000008904	ENSTNIG00000014647	ENSGACG00000001058	ENSORLG00000000258	ENSONIG00000018933	ENSDARG00000046006	ENSLOCG00000012654
131	Sunfish01138	ENSTRUG00000008833	ENSTNIG00000014646	ENSGACG00000001056	ENSORLG00000000269	ENSONIG00000018934	ENSDARG00000000229	ENSLOCG00000012648
132	Sunfish01155	ENSTRUG00000005496	ENSTNIG00000014631	ENSGACG00000000963	ENSORLG00000000603	ENSONIG00000018970	ENSDARG00000006963	ENSLOCG00000003099
133	Sunfish01170	ENSTRUG00000005043	ENSTNIG00000014616	ENSGACG00000000872	ENSORLG00000000994	ENSONIG00000019003	ENSDARG00000014770	ENSLOCG00000010739
134	Sunfish01171	ENSTRUG00000006202	ENSTNIG00000014615	ENSGACG00000000868	ENSORLG00000001033	ENSONIG00000019006	ENSDARG00000020607	ENSLOCG00000010724
135	Sunfish01174	ENSTRUG00000006411	ENSTNIG00000014614	ENSGACG00000000845	ENSORLG00000001070	ENSONIG00000019013	ENSDARG00000027065	ENSLOCG00000010786
136	Sunfish01189	ENSTRUG00000010327	ENSTNIG00000003225	ENSGACG00000000793	ENSORLG00000001377	ENSONIG00000019038	ENSDARG00000004696	ENSLOCG00000014535
137	Sunfish01199	ENSTRUG00000011346	ENSTNIG00000014598	ENSGACG00000000750	ENSORLG00000001509	ENSONIG00000019050	ENSDARG00000054250	ENSLOCG00000011083
138	Sunfish01207	ENSTRUG00000012309	ENSTNIG00000014590	ENSGACG00000000723	ENSORLG00000001606	ENSONIG00000019067	ENSDARG00000003818	ENSLOCG00000007652
139	Sunfish01261	ENSTRUG00000018517	ENSTNIG00000018240	ENSGACG00000000585	ENSORLG00000015209	ENSONIG00000019182	ENSDARG00000087937	ENSLOCG00000003932
140	Sunfish01265	ENSTRUG00000018501	ENSTNIG00000018244	ENSGACG00000000557	ENSORLG00000015144	ENSONIG00000019197	ENSDARG00000020840	ENSLOCG00000004250
141	Sunfish01274	ENSTRUG00000018458	ENSTNIG00000018253	ENSGACG00000000524	ENSORLG00000014837	ENSONIG00000019215	ENSDARG00000044924	ENSLOCG00000003644
142	Sunfish01277	ENSTRUG00000013576	ENSTNIG00000007073	ENSGACG00000000516	ENSORLG00000014804	ENSONIG00000019219	ENSDARG00000002912	ENSLOCG00000010160
143	Sunfish01285	ENSTRUG00000012744	ENSTNIG00000007080	ENSGACG00000000467	ENSORLG00000015520	ENSONIG00000019249	ENSDARG00000007207	ENSLOCG00000004671
144	Sunfish01307	ENSTRUG00000003687	ENSTNIG00000007288	ENSGACG00000000388	ENSORLG00000015745	ENSONIG00000019291	ENSDARG00000002552	ENSLOCG00000012245
145	Sunfish01308	ENSTRUG00000003468	ENSTNIG00000007287	ENSGACG00000000385	ENSORLG00000015754	ENSONIG00000019292	ENSDARG00000070600	ENSLOCG00000012243
146	Sunfish01311	ENSTRUG00000001407	ENSTNIG00000007285	ENSGACG00000000374	ENSORLG00000015797	ENSONIG00000019295	ENSDARG00000032161	ENSLOCG00000012180
147	Sunfish01314	ENSTRUG00000000892	ENSTNIG00000007283	ENSGACG00000000367	ENSORLG00000015849	ENSONIG00000019299	ENSDARG00000076120	ENSLOCG00000012157
148	Sunfish01318	ENSTRUG00000000776	ENSTNIG00000007279	ENSGACG00000000353	ENSORLG00000015900	ENSONIG00000019308	ENSDARG00000053205	ENSLOCG00000010689
149	Sunfish01322	ENSTRUG00000001922	ENSTNIG00000007275	ENSGACG00000000332	ENSORLG00000015965	ENSONIG00000019317	ENSDARG00000003526	ENSLOCG00000012319
150	Sunfish01362	ENSTRUG00000006396	ENSTNIG00000002938	ENSGACG00000003217	ENSORLG00000020851	ENSONIG00000001490	ENSDARG00000009133	ENSLOCG00000008426
151	Sunfish01398	ENSTRUG00000005662	ENSTNIG00000006325	ENSGACG00000020896	ENSORLG00000013812	ENSONIG00000007414	ENSDARG00000004301	ENSLOCG00000018023
152	Sunfish01402	ENSTRUG00000003798	ENSTNIG00000007630	ENSGACG00000020817	ENSORLG00000015515	ENSONIG00000013233	ENSDARG00000030213	ENSLOCG00000012440
153	Sunfish01420	ENSTRUG00000002867	ENSTNIG00000004564	ENSGACG00000012678	ENSORLG00000002716	ENSONIG00000008238	ENSDARG00000008292	ENSLOCG00000003369
154	Sunfish01429	ENSTRUG00000005377	ENSTNIG00000002561	ENSGACG00000005504	ENSORLG00000003000	ENSONIG00000017656	ENSDARG00000007691	ENSLOCG00000013339
155	Sunfish01438	ENSTRUG00000000105	ENSTNIG00000002836	ENSGACG00000000009	ENSORLG00000002910	ENSONIG00000018566	ENSDARG00000020232	ENSLOCG00000007763
156	Sunfish01451	ENSTRUG00000014499	ENSTNIG00000018781	ENSGACG00000017413	ENSORLG00000020051	ENSONIG00000006982	ENSDARG00000020473	ENSLOCG00000014146
157	Sunfish01452	ENSTRUG00000014459	ENSTNIG00000018780	ENSGACG00000017419	ENSORLG00000019973	ENSONIG00000006983	ENSDARG00000018241	ENSLOCG00000014150
158	Sunfish01455	ENSTRUG00000014331	ENSTNIG00000018777	ENSGACG00000017432	ENSORLG00000000178	ENSONIG00000006993	ENSDARG00000052118	ENSLOCG00000014158
159	Sunfish01457	ENSTRUG00000013665	ENSTNIG00000009814	ENSGACG00000017438	ENSORLG00000000149	ENSONIG00000006998	ENSDARG00000078888	ENSLOCG00000014170
160	Sunfish01460	ENSTRUG00000013486	ENSTNIG00000003951	ENSGACG00000017448	ENSORLG00000000123	ENSONIG00000007009	ENSDARG00000005374	ENSLOCG00000014183
161	Sunfish01517	ENSTRUG00000002546	ENSTNIG00000005224	ENSGACG00000003342	ENSORLG00000013250	ENSONIG00000000267	ENSDARG00000063466	ENSLOCG00000013988
162	Sunfish01540	ENSTRUG00000007148	ENSTNIG00000006309	ENSGACG00000019818	ENSORLG00000020088	ENSONIG00000000349	ENSDARG00000041600	ENSLOCG00000006399
163	Sunfish01542	ENSTRUG00000003059	ENSTNIG00000003176	ENSGACG00000002518	ENSORLG00000019266	ENSONIG00000009163	ENSDARG00000087554	ENSLOCG00000006690
164	Sunfish01556	ENSTRUG00000003647	ENSTNIG00000009861	ENSGACG00000011628	ENSORLG00000019526	ENSONIG00000001468	ENSDARG00000060853	ENSLOCG00000006648
165	Sunfish01565	ENSTRUG00000006648	ENSTNIG00000009853	ENSGACG00000011733	ENSORLG00000018576	ENSONIG00000001420	ENSDARG00000043797	ENSLOCG00000015811
166	Sunfish01596	ENSTRUG00000012470	ENSTNIG00000009825	ENSGACG00000012047	ENSORLG00000002371	ENSONIG00000001223	ENSDARG00000008502	ENSLOCG00000016017
167	Sunfish01606	ENSTRUG00000013107	ENSTNIG00000009818	ENSGACG00000012107	ENSORLG00000002196	ENSONIG00000001166	ENSDARG00000071357	ENSLOCG00000015753
168	Sunfish01619	ENSTRUG00000000873	ENSTNIG00000007445	ENSGACG00000000057	ENSORLG00000003827	ENSONIG00000001142	ENSDARG00000043562	ENSLOCG00000000024
169	Sunfish01628	ENSTRUG00000001316	ENSTNIG00000007452	ENSGACG00000001304	ENSORLG00000003945	ENSONIG00000001103	ENSDARG00000004460	ENSLOCG00000015410
170	Sunfish01657	ENSTRUG00000009126	ENSTNIG00000007471	ENSGACG00000010667	ENSORLG00000004629	ENSONIG00000000915	ENSDARG00000063059	ENSLOCG00000016405
171	Sunfish01658	ENSTRUG00000009436	ENSTNIG00000007472	ENSGACG00000010653	ENSORLG00000004654	ENSONIG00000000911	ENSDARG00000063078	ENSLOCG00000016413
172	Sunfish01670	ENSTRUG00000001501	ENSTNIG00000017002	ENSGACG00000010424	ENSORLG00000001049	ENSONIG00000000835	ENSDARG00000057719	ENSLOCG00000015787
173	Sunfish01694	ENSTRUG00000004081	ENSTNIG00000017021	ENSGACG00000010233	ENSORLG00000005147	ENSONIG00000000737	ENSDARG00000071082	ENSLOCG00000008546
174	Sunfish01708	ENSTRUG00000009022	ENSTNIG00000017032	ENSGACG00000009958	ENSORLG00000005355	ENSONIG00000000607	ENSDARG00000043334	ENSLOCG00000006632
175	Sunfish01729	ENSTRUG00000001948	ENSTNIG00000013342	ENSGACG00000009631	ENSORLG00000005690	ENSONIG00000000507	ENSDARG00000019834	ENSLOCG00000007911
176	Sunfish01737	ENSTRUG00000006171	ENSTNIG00000013334	ENSGACG00000009543	ENSORLG00000005885	ENSONIG00000000443	ENSDARG00000078044	ENSLOCG00000007541
177	Sunfish01740	ENSTRUG00000006658	ENSTNIG00000013331	ENSGACG00000009468	ENSORLG00000005934	ENSONIG00000000434	ENSDARG00000056235	ENSLOCG00000012355
178	Sunfish01755	ENSTRUG00000009851	ENSTNIG00000013318	ENSGACG00000009236	ENSORLG00000006231	ENSONIG00000000386	ENSDARG00000071018	ENSLOCG00000006145
179	Sunfish01756	ENSTRUG00000010020	ENSTNIG00000013317	ENSGACG00000009195	ENSORLG00000006251	ENSONIG00000000381	ENSDARG00000071021	ENSLOCG00000006215
180	Sunfish01767	ENSTRUG00000011427	ENSTNIG00000008619	ENSGACG00000009115	ENSORLG00000006378	ENSONIG00000000354	ENSDARG00000017298	ENSLOCG00000016011
181	Sunfish01770	ENSTRUG00000011738	ENSTNIG00000008622	ENSGACG00000009043	ENSORLG00000006472	ENSONIG00000000347	ENSDARG00000019451	ENSLOCG00000015998
182	Sunfish01781	ENSTRUG00000004424	ENSTNIG00000008629	ENSGACG00000008811	ENSORLG00000006667	ENSONIG00000018522	ENSDARG00000074059	ENSLOCG00000004786
183	Sunfish01795	ENSTRUG00000008473	ENSTNIG00000008641	ENSGACG00000008478	ENSORLG00000006850	ENSONIG00000018499	ENSDARG00000006911	ENSLOCG00000005351
184	Sunfish01796	ENSTRUG00000008648	ENSTNIG00000008642	ENSGACG00000008460	ENSORLG00000006864	ENSONIG00000018498	ENSDARG00000031915	ENSLOCG00000005437
185	Sunfish01818	ENSTRUG00000012754	ENSTNIG00000008663	ENSGACG00000008020	ENSORLG00000007337	ENSONIG00000018442	ENSDARG00000057374	ENSLOCG00000012590
186	Sunfish01824	ENSTRUG00000013280	ENSTNIG00000008667	ENSGACG00000007905	ENSORLG00000007436	ENSONIG00000018419	ENSDARG00000074759	ENSLOCG00000009307
187	Sunfish01836	ENSTRUG00000005705	ENSTNIG00000008679	ENSGACG00000007680	ENSORLG00000007607	ENSONIG00000018365	ENSDARG00000074415	ENSLOCG00000008863
188	Sunfish01839	ENSTRUG00000006008	ENSTNIG00000008683	ENSGACG00000007647	ENSORLG00000007646	ENSONIG00000018358	ENSDARG00000075394	ENSLOCG00000008921
189	Sunfish01861	ENSTRUG00000011539	ENSTNIG00000016517	ENSGACG00000007296	ENSORLG00000008478	ENSONIG00000009510	ENSDARG00000074686	ENSLOCG00000012705
190	Sunfish01880	ENSTRUG00000013446	ENSTNIG00000016531	ENSGACG00000006956	ENSORLG00000009035	ENSONIG00000009581	ENSDARG00000069329	ENSLOCG00000004137
191	Sunfish01889	ENSTRUG00000013493	ENSTNIG00000008668	ENSGACG00000006785	ENSORLG00000009168	ENSONIG00000009596	ENSDARG00000001578	ENSLOCG00000004265
192	Sunfish01899	ENSTRUG00000014592	ENSTNIG00000016545	ENSGACG00000006647	ENSORLG00000009445	ENSONIG00000009649	ENSDARG00000029928	ENSLOCG00000004509
193	Sunfish01909	ENSTRUG00000014885	ENSTNIG00000016556	ENSGACG00000006526	ENSORLG00000009650	ENSONIG00000009672	ENSDARG00000063187	ENSLOCG00000016869
194	Sunfish01915	ENSTRUG00000015144	ENSTNIG00000016561	ENSGACG00000006384	ENSORLG00000009800	ENSONIG00000009700	ENSDARG00000013095	ENSLOCG00000016888
195	Sunfish01917	ENSTRUG00000015226	ENSTNIG00000016562	ENSGACG00000006367	ENSORLG00000009811	ENSONIG00000009705	ENSDARG00000039066	ENSLOCG00000016896
196	Sunfish01918	ENSTRUG00000015250	ENSTNIG00000016564	ENSGACG00000006327	ENSORLG00000009846	ENSONIG00000009708	ENSDARG00000024979	ENSLOCG00000016898
197	Sunfish01930	ENSTRUG00000015723	ENSTNIG00000016576	ENSGACG00000006105	ENSORLG00000010147	ENSONIG00000009753	ENSDARG00000052721	ENSLOCG00000017003
198	Sunfish01937	ENSTRUG00000015962	ENSTNIG00000016581	ENSGACG00000005964	ENSORLG00000010302	ENSONIG00000009770	ENSDARG00000052307	ENSLOCG00000017055
199	Sunfish01944	ENSTRUG00000016338	ENSTNIG00000016591	ENSGACG00000005813	ENSORLG00000010603	ENSONIG00000009797	ENSDARG00000053303	ENSLOCG00000016223
200	Sunfish01945	ENSTRUG00000016354	ENSTNIG00000016592	ENSGACG00000005781	ENSORLG00000010639	ENSONIG00000009801	ENSDARG00000069044	ENSLOCG00000016235
201	Sunfish01972	ENSTRUG00000004028	ENSTNIG00000003076	ENSGACG00000002459	ENSORLG00000007711	ENSONIG00000014020	ENSDARG00000038985	ENSLOCG00000011639
202	Sunfish02030	ENSTRUG00000006754	ENSTNIG00000011254	ENSGACG00000014486	ENSORLG00000001318	ENSONIG00000009677	ENSDARG00000052223	ENSLOCG00000000823
203	Sunfish02066	ENSTRUG00000014419	ENSTNIG00000008319	ENSGACG00000014503	ENSORLG00000006502	ENSONIG00000000932	ENSDARG00000075989	ENSLOCG00000009169
204	Sunfish02093	ENSTRUG00000000144	ENSTNIG00000011266	ENSGACG00000014559	ENSORLG00000001470	ENSONIG00000009730	ENSDARG00000003599	ENSLOCG00000011210
205	Sunfish02101	ENSTRUG00000000851	ENSTNIG00000006500	ENSGACG00000015017	ENSORLG00000018477	ENSONIG00000009346	ENSDARG00000034358	ENSLOCG00000011268
206	Sunfish02109	ENSTRUG00000007228	ENSTNIG00000015147	ENSGACG00000007599	ENSORLG00000005828	ENSONIG00000002466	ENSDARG00000011553	ENSLOCG00000011269
207	Sunfish02114	ENSTRUG00000008034	ENSTNIG00000015151	ENSGACG00000007530	ENSORLG00000005757	ENSONIG00000002451	ENSDARG00000039931	ENSLOCG00000006983
208	Sunfish02123	ENSTRUG00000009673	ENSTNIG00000015159	ENSGACG00000007356	ENSORLG00000005525	ENSONIG00000002400	ENSDARG00000037324	ENSLOCG00000007252
209	Sunfish02134	ENSTRUG00000011071	ENSTNIG00000015170	ENSGACG00000007229	ENSORLG00000005259	ENSONIG00000002362	ENSDARG00000037017	ENSLOCG00000006740
210	Sunfish02136	ENSTRUG00000011899	ENSTNIG00000015172	ENSGACG00000007164	ENSORLG00000005212	ENSONIG00000002336	ENSDARG00000015343	ENSLOCG00000006643
211	Sunfish02159	ENSTRUG00000014138	ENSTNIG00000005681	ENSGACG00000006807	ENSORLG00000004707	ENSONIG00000002184	ENSDARG00000038643	ENSLOCG00000014541
212	Sunfish02174	ENSTRUG00000014886	ENSTNIG00000011977	ENSGACG00000006567	ENSORLG00000004450	ENSONIG00000002110	ENSDARG00000009557	ENSLOCG00000005279
213	Sunfish02175	ENSTRUG00000014931	ENSTNIG00000011978	ENSGACG00000006547	ENSORLG00000004402	ENSONIG00000002106	ENSDARG00000017953	ENSLOCG00000005255
214	Sunfish02187	ENSTRUG00000010777	ENSTNIG00000004162	ENSGACG00000004681	ENSORLG00000000933	ENSONIG00000009214	ENSDARG00000011958	ENSLOCG00000001069
215	Sunfish02195	ENSTRUG00000008862	ENSTNIG00000010872	ENSGACG00000004605	ENSORLG00000000780	ENSONIG00000009329	ENSDARG00000088899	ENSLOCG00000000654
216	Sunfish02201	ENSTRUG00000007552	ENSTNIG00000010880	ENSGACG00000004467	ENSORLG00000000655	ENSONIG00000009299	ENSDARG00000033832	ENSLOCG00000010444
217	Sunfish02233	ENSTRUG00000009295	ENSTNIG00000012015	ENSGACG00000006063	ENSORLG00000003494	ENSONIG00000001915	ENSDARG00000063370	ENSLOCG00000001397
218	Sunfish02235	ENSTRUG00000002676	ENSTNIG00000012013	ENSGACG00000006117	ENSORLG00000003548	ENSONIG00000001927	ENSDARG00000053047	ENSLOCG00000007205
219	Sunfish02257	ENSTRUG00000015441	ENSTNIG00000011995	ENSGACG00000006365	ENSORLG00000004109	ENSONIG00000002035	ENSDARG00000009549	ENSLOCG00000004534
220	Sunfish02264	ENSTRUG00000007631	ENSTNIG00000005081	ENSGACG00000005848	ENSORLG00000003270	ENSONIG00000001792	ENSDARG00000011672	ENSLOCG00000014325
221	Sunfish02276	ENSTRUG00000010272	ENSTNIG00000012031	ENSGACG00000005730	ENSORLG00000002914	ENSONIG00000001696	ENSDARG00000006900	ENSLOCG00000014390
222	Sunfish02283	ENSTRUG00000011024	ENSTNIG00000006050	ENSGACG00000005656	ENSORLG00000002728	ENSONIG00000001669	ENSDARG00000055763	ENSLOCG00000014244
223	Sunfish02326	ENSTRUG00000008597	ENSTNIG00000017935	ENSGACG00000011183	ENSORLG00000011261	ENSONIG00000017190	ENSDARG00000002483	ENSLOCG00000014046
224	Sunfish02368	ENSTRUG00000002089	ENSTNIG00000002987	ENSGACG00000003177	ENSORLG00000013059	ENSONIG00000019473	ENSDARG00000091831	ENSLOCG00000002659
225	Sunfish02384	ENSTRUG00000001204	ENSTNIG00000007670	ENSGACG00000001796	ENSORLG00000013137	ENSONIG00000013942	ENSDARG00000039215	ENSLOCG00000013132
226	Sunfish02385	ENSTRUG00000001054	ENSTNIG00000007669	ENSGACG00000001782	ENSORLG00000013076	ENSONIG00000013939	ENSDARG00000077870	ENSLOCG00000013708
227	Sunfish02448	ENSTRUG00000005386	ENSTNIG00000006516	ENSGACG00000013165	ENSORLG00000002099	ENSONIG00000000525	ENSDARG00000017659	ENSLOCG00000014256
228	Sunfish02449	ENSTRUG00000005479	ENSTNIG00000006517	ENSGACG00000012683	ENSORLG00000019952	ENSONIG00000017312	ENSDARG00000017986	ENSLOCG00000003214
229	Sunfish02489	ENSTRUG00000002976	ENSTNIG00000003278	ENSGACG00000012633	ENSORLG00000018951	ENSONIG00000017961	ENSDARG00000053087	ENSLOCG00000005606
230	Sunfish02493	ENSTRUG00000010525	ENSTNIG00000003761	ENSGACG00000013335	ENSORLG00000019279	ENSONIG00000018001	ENSDARG00000075333	ENSLOCG00000014341
231	Sunfish02496	ENSTRUG00000009784	ENSTNIG00000003763	ENSGACG00000013289	ENSORLG00000019430	ENSONIG00000017984	ENSDARG00000011510	ENSLOCG00000003000
232	Sunfish02513	ENSTRUG00000014837	ENSTNIG00000011912	ENSGACG00000003739	ENSORLG00000001208	ENSONIG00000009161	ENSDARG00000078998	ENSLOCG00000013665
233	Sunfish02520	ENSTRUG00000006877	ENSTNIG00000005010	ENSGACG00000004087	ENSORLG00000001578	ENSONIG00000009098	ENSDARG00000024895	ENSLOCG00000014548
234	Sunfish02567	ENSTRUG00000004880	ENSTNIG00000005839	ENSGACG00000002604	ENSORLG00000009717	ENSONIG00000017398	ENSDARG00000062699	ENSLOCG00000005053
235	Sunfish02573	ENSTRUG00000005255	ENSTNIG00000017880	ENSGACG00000002624	ENSORLG00000009767	ENSONIG00000017395	ENSDARG00000011049	ENSLOCG00000005002
236	Sunfish02590	ENSTRUG00000010887	ENSTNIG00000017899	ENSGACG00000002777	ENSORLG00000010260	ENSONIG00000017324	ENSDARG00000070894	ENSLOCG00000013212
237	Sunfish02595	ENSTRUG00000011085	ENSTNIG00000017903	ENSGACG00000002792	ENSORLG00000010322	ENSONIG00000017314	ENSDARG00000002597	ENSLOCG00000007519
238	Sunfish02596	ENSTRUG00000011352	ENSTNIG00000017904	ENSGACG00000002797	ENSORLG00000010370	ENSONIG00000017310	ENSDARG00000041853	ENSLOCG00000006562
239	Sunfish02618	ENSTRUG00000011580	ENSTNIG00000017919	ENSGACG00000002941	ENSORLG00000010877	ENSONIG00000017240	ENSDARG00000042477	ENSLOCG00000011160
240	Sunfish02619	ENSTRUG00000011566	ENSTNIG00000017920	ENSGACG00000002961	ENSORLG00000010890	ENSONIG00000017238	ENSDARG00000041306	ENSLOCG00000011170
241	Sunfish02643	ENSTRUG00000016641	ENSTNIG00000007151	ENSGACG00000003869	ENSORLG00000013648	ENSONIG00000019224	ENSDARG00000038635	ENSLOCG00000006104
242	Sunfish02664	ENSTRUG00000004343	ENSTNIG00000009707	ENSGACG00000005093	ENSORLG00000015845	ENSONIG00000001169	ENSDARG00000018047	ENSLOCG00000009093
243	Sunfish02667	ENSTRUG00000003908	ENSTNIG00000009705	ENSGACG00000005162	ENSORLG00000015825	ENSONIG00000001163	ENSDARG00000043561	ENSLOCG00000009015
244	Sunfish02683	ENSTRUG00000018090	ENSTNIG00000009691	ENSGACG00000005556	ENSORLG00000010455	ENSONIG00000001055	ENSDARG00000060484	ENSLOCG00000016178
245	Sunfish02691	ENSTRUG00000003501	ENSTNIG00000009685	ENSGACG00000012322	ENSORLG00000010169	ENSONIG00000001025	ENSDARG00000059233	ENSLOCG00000015816
246	Sunfish02693	ENSTRUG00000004300	ENSTNIG00000009682	ENSGACG00000012341	ENSORLG00000010129	ENSONIG00000001021	ENSDARG00000060554	ENSLOCG00000016626
247	Sunfish02700	ENSTRUG00000005866	ENSTNIG00000010720	ENSGACG00000012401	ENSORLG00000010030	ENSONIG00000000996	ENSDARG00000087688	ENSLOCG00000016613
248	Sunfish02701	ENSTRUG00000005999	ENSTNIG00000010721	ENSGACG00000012406	ENSORLG00000010021	ENSONIG00000000992	ENSDARG00000068179	ENSLOCG00000016468
249	Sunfish02705	ENSTRUG00000007385	ENSTNIG00000006792	ENSGACG00000012478	ENSORLG00000009834	ENSONIG00000000961	ENSDARG00000052652	ENSLOCG00000016445
250	Sunfish02740	ENSTRUG00000012406	ENSTNIG00000010975	ENSGACG00000012875	ENSORLG00000017525	ENSONIG00000000819	ENSDARG00000010478	ENSLOCG00000011504
251	Sunfish02751	ENSTRUG00000013062	ENSTNIG00000010966	ENSGACG00000012969	ENSORLG00000018032	ENSONIG00000000764	ENSDARG00000070433	ENSLOCG00000012325
252	Sunfish02754	ENSTRUG00000013163	ENSTNIG00000010963	ENSGACG00000012992	ENSORLG00000018040	ENSONIG00000000754	ENSDARG00000078652	ENSLOCG00000012337
253	Sunfish02770	ENSTRUG00000014338	ENSTNIG00000010948	ENSGACG00000013160	ENSORLG00000017118	ENSONIG00000000693	ENSDARG00000007869	ENSLOCG00000016786
254	Sunfish02772	ENSTRUG00000014457	ENSTNIG00000010947	ENSGACG00000013187	ENSORLG00000017103	ENSONIG00000000683	ENSDARG00000029157	ENSLOCG00000017274
255	Sunfish02775	ENSTRUG00000014590	ENSTNIG00000010944	ENSGACG00000013248	ENSORLG00000017063	ENSONIG00000000674	ENSDARG00000069427	ENSLOCG00000017263
256	Sunfish02789	ENSTRUG00000014987	ENSTNIG00000016298	ENSGACG00000013322	ENSORLG00000016944	ENSONIG00000000631	ENSDARG00000009607	ENSLOCG00000017086
257	Sunfish02808	ENSTRUG00000015765	ENSTNIG00000016309	ENSGACG00000011162	ENSORLG00000016709	ENSONIG00000000513	ENSDARG00000032117	ENSLOCG00000016473
258	Sunfish02809	ENSTRUG00000015913	ENSTNIG00000001205	ENSGACG00000011134	ENSORLG00000016642	ENSONIG00000020744	ENSDARG00000018921	ENSLOCG00000018002
259	Sunfish02812	ENSTRUG00000015918	ENSTNIG00000016312	ENSGACG00000011115	ENSORLG00000016637	ENSONIG00000000500	ENSDARG00000017740	ENSLOCG00000016596
260	Sunfish02821	ENSTRUG00000016173	ENSTNIG00000016321	ENSGACG00000011008	ENSORLG00000016537	ENSONIG00000000459	ENSDARG00000036776	ENSLOCG00000016225
261	Sunfish02822	ENSTRUG00000002784	ENSTNIG00000016322	ENSGACG00000010973	ENSORLG00000016520	ENSONIG00000000452	ENSDARG00000025522	ENSLOCG00000016226
262	Sunfish02826	ENSTRUG00000003990	ENSTNIG00000016327	ENSGACG00000010932	ENSORLG00000016484	ENSONIG00000000436	ENSDARG00000012397	ENSLOCG00000016233
263	Sunfish02831	ENSTRUG00000005341	ENSTNIG00000004176	ENSGACG00000010874	ENSORLG00000016421	ENSONIG00000015353	ENSDARG00000013705	ENSLOCG00000015826
264	Sunfish02833	ENSTRUG00000005696	ENSTNIG00000016332	ENSGACG00000010859	ENSORLG00000016398	ENSONIG00000015343	ENSDARG00000015860	ENSLOCG00000016765
265	Sunfish02834	ENSTRUG00000006102	ENSTNIG00000016333	ENSGACG00000010817	ENSORLG00000016384	ENSONIG00000015340	ENSDARG00000002745	ENSLOCG00000016762
266	Sunfish02843	ENSTRUG00000007272	ENSTNIG00000016341	ENSGACG00000010719	ENSORLG00000016311	ENSONIG00000015317	ENSDARG00000091418	ENSLOCG00000016735
267	Sunfish02845	ENSTRUG00000007639	ENSTNIG00000016343	ENSGACG00000010680	ENSORLG00000016283	ENSONIG00000015313	ENSDARG00000014004	ENSLOCG00000016732
268	Sunfish02863	ENSTRUG00000010849	ENSTNIG00000016359	ENSGACG00000010441	ENSORLG00000017494	ENSONIG00000015252	ENSDARG00000041397	ENSLOCG00000010473
269	Sunfish02869	ENSTRUG00000008896	ENSTNIG00000012273	ENSGACG00000010318	ENSORLG00000017441	ENSONIG00000013579	ENSDARG00000063020	ENSLOCG00000009274
270	Sunfish02870	ENSTRUG00000011584	ENSTNIG00000016365	ENSGACG00000010299	ENSORLG00000017437	ENSONIG00000013573	ENSDARG00000009689	ENSLOCG00000009284
271	Sunfish02875	ENSTRUG00000012217	ENSTNIG00000016370	ENSGACG00000010266	ENSORLG00000017362	ENSONIG00000013551	ENSDARG00000060260	ENSLOCG00000000791
272	Sunfish02885	ENSTRUG00000013890	ENSTNIG00000016378	ENSGACG00000010140	ENSORLG00000014947	ENSONIG00000013518	ENSDARG00000055158	ENSLOCG00000016698
273	Sunfish02889	ENSTRUG00000014212	ENSTNIG00000016382	ENSGACG00000010088	ENSORLG00000013543	ENSONIG00000013501	ENSDARG00000069318	ENSLOCG00000016682
274	Sunfish02891	ENSTRUG00000014490	ENSTNIG00000016384	ENSGACG00000011280	ENSORLG00000013691	ENSONIG00000013486	ENSDARG00000019529	ENSLOCG00000015798
275	Sunfish02894	ENSTRUG00000014718	ENSTNIG00000016387	ENSGACG00000011352	ENSORLG00000013778	ENSONIG00000013477	ENSDARG00000042623	ENSLOCG00000015790
276	Sunfish02910	ENSTRUG00000018412	ENSTNIG00000012246	ENSGACG00000011539	ENSORLG00000014040	ENSONIG00000013431	ENSDARG00000041226	ENSLOCG00000017152
277	Sunfish02913	ENSTRUG00000018400	ENSTNIG00000012249	ENSGACG00000011589	ENSORLG00000014066	ENSONIG00000013424	ENSDARG00000006044	ENSLOCG00000016120
278	Sunfish02926	ENSTRUG00000018322	ENSTNIG00000012258	ENSGACG00000011656	ENSORLG00000014264	ENSONIG00000013401	ENSDARG00000059044	ENSLOCG00000016158
279	Sunfish02949	ENSTRUG00000009117	ENSTNIG00000014858	ENSGACG00000016631	ENSORLG00000003892	ENSONIG00000018467	ENSDARG00000043012	ENSLOCG00000002353
280	Sunfish02962	ENSTRUG00000004521	ENSTNIG00000006137	ENSGACG00000016570	ENSORLG00000003581	ENSONIG00000018413	ENSDARG00000038978	ENSLOCG00000003800
281	Sunfish02966	ENSTRUG00000005338	ENSTNIG00000003985	ENSGACG00000016551	ENSORLG00000003442	ENSONIG00000018371	ENSDARG00000016163	ENSLOCG00000003680
282	Sunfish02972	ENSTRUG00000007137	ENSTNIG00000006383	ENSGACG00000016497	ENSORLG00000003172	ENSONIG00000018357	ENSDARG00000038900	ENSLOCG00000003500
283	Sunfish03002	ENSTRUG00000000940	ENSTNIG00000006342	ENSGACG00000017667	ENSORLG00000002475	ENSONIG00000015090	ENSDARG00000077533	ENSLOCG00000000938
284	Sunfish03003	ENSTRUG00000001019	ENSTNIG00000006341	ENSGACG00000017665	ENSORLG00000002457	ENSONIG00000015087	ENSDARG00000061636	ENSLOCG00000000922
285	Sunfish03015	ENSTRUG00000002047	ENSTNIG00000017609	ENSGACG00000014381	ENSORLG00000012708	ENSONIG00000009035	ENSDARG00000031715	ENSLOCG00000005468
286	Sunfish03016	ENSTRUG00000003592	ENSTNIG00000017610	ENSGACG00000014377	ENSORLG00000012680	ENSONIG00000009037	ENSDARG00000006818	ENSLOCG00000002977
287	Sunfish03026	ENSTRUG00000006204	ENSTNIG00000017618	ENSGACG00000014303	ENSORLG00000013099	ENSONIG00000016661	ENSDARG00000068323	ENSLOCG00000002232
288	Sunfish03060	ENSTRUG00000012741	ENSTNIG00000018151	ENSGACG00000014614	ENSORLG00000005432	ENSONIG00000001656	ENSDARG00000012709	ENSLOCG00000001098
289	Sunfish03062	ENSTRUG00000012510	ENSTNIG00000018148	ENSGACG00000014602	ENSORLG00000005359	ENSONIG00000001668	ENSDARG00000010381	ENSLOCG00000001809
290	Sunfish03099	ENSTRUG00000004093	ENSTNIG00000003372	ENSGACG00000014911	ENSORLG00000013410	ENSONIG00000016625	ENSDARG00000039098	ENSLOCG00000005132
291	Sunfish03118	ENSTRUG00000001004	ENSTNIG00000003433	ENSGACG00000017928	ENSORLG00000004308	ENSONIG00000004951	ENSDARG00000043976	ENSLOCG00000009715
292	Sunfish03126	ENSTRUG00000009761	ENSTNIG00000014212	ENSGACG00000017960	ENSORLG00000004469	ENSONIG00000004901	ENSDARG00000043031	ENSLOCG00000012873
293	Sunfish03148	ENSTRUG00000005079	ENSTNIG00000014230	ENSGACG00000018023	ENSORLG00000004942	ENSONIG00000013050	ENSDARG00000062397	ENSLOCG00000010994
294	Sunfish03151	ENSTRUG00000004035	ENSTNIG00000014233	ENSGACG00000018033	ENSORLG00000005005	ENSONIG00000013045	ENSDARG00000015404	ENSLOCG00000010965
295	Sunfish03161	ENSTRUG00000000225	ENSTNIG00000010504	ENSGACG00000018062	ENSORLG00000005129	ENSONIG00000013006	ENSDARG00000044094	ENSLOCG00000010084
296	Sunfish03165	ENSTRUG00000000550	ENSTNIG00000010510	ENSGACG00000018103	ENSORLG00000005276	ENSONIG00000012984	ENSDARG00000041619	ENSLOCG00000009758
297	Sunfish03179	ENSTRUG00000001335	ENSTNIG00000009677	ENSGACG00000018144	ENSORLG00000005505	ENSONIG00000012957	ENSDARG00000038870	ENSLOCG00000009410
298	Sunfish03183	ENSTRUG00000002128	ENSTNIG00000008930	ENSGACG00000018149	ENSORLG00000005539	ENSONIG00000012946	ENSDARG00000001788	ENSLOCG00000006652
299	Sunfish03185	ENSTRUG00000002626	ENSTNIG00000008931	ENSGACG00000018159	ENSORLG00000005583	ENSONIG00000012940	ENSDARG00000019963	ENSLOCG00000010830
300	Sunfish03196	ENSTRUG00000007086	ENSTNIG00000008943	ENSGACG00000018200	ENSORLG00000005988	ENSONIG00000017916	ENSDARG00000037307	ENSLOCG00000010571
301	Sunfish03205	ENSTRUG00000008421	ENSTNIG00000008952	ENSGACG00000018221	ENSORLG00000006087	ENSONIG00000017896	ENSDARG00000042233	ENSLOCG00000013663
302	Sunfish03206	ENSTRUG00000008545	ENSTNIG00000008953	ENSGACG00000018224	ENSORLG00000006098	ENSONIG00000017893	ENSDARG00000071872	ENSLOCG00000013659
303	Sunfish03208	ENSTRUG00000008824	ENSTNIG00000008955	ENSGACG00000018231	ENSORLG00000006120	ENSONIG00000017887	ENSDARG00000062795	ENSLOCG00000013647
304	Sunfish03223	ENSTRUG00000009931	ENSTNIG00000000346	ENSGACG00000018271	ENSORLG00000006261	ENSONIG00000020582	ENSDARG00000030608	ENSLOCG00000017483
305	Sunfish03231	ENSTRUG00000008583	ENSTNIG00000008977	ENSGACG00000018296	ENSORLG00000006464	ENSONIG00000017826	ENSDARG00000062581	ENSLOCG00000014807
306	Sunfish03232	ENSTRUG00000007674	ENSTNIG00000008978	ENSGACG00000018300	ENSORLG00000006513	ENSONIG00000017818	ENSDARG00000037498	ENSLOCG00000014528
307	Sunfish03237	ENSTRUG00000007398	ENSTNIG00000008982	ENSGACG00000018315	ENSORLG00000006538	ENSONIG00000017812	ENSDARG00000035609	ENSLOCG00000014745
308	Sunfish03239	ENSTRUG00000007159	ENSTNIG00000008984	ENSGACG00000018318	ENSORLG00000006559	ENSONIG00000017807	ENSDARG00000007628	ENSLOCG00000012031
309	Sunfish03240	ENSTRUG00000006992	ENSTNIG00000008985	ENSGACG00000018319	ENSORLG00000006569	ENSONIG00000017805	ENSDARG00000005273	ENSLOCG00000012027
310	Sunfish03242	ENSTRUG00000005382	ENSTNIG00000008988	ENSGACG00000018325	ENSORLG00000006630	ENSONIG00000017789	ENSDARG00000057423	ENSLOCG00000011987
311	Sunfish03245	ENSTRUG00000004445	ENSTNIG00000008991	ENSGACG00000018334	ENSORLG00000006688	ENSONIG00000017785	ENSDARG00000042269	ENSLOCG00000011956
312	Sunfish03258	ENSTRUG00000000768	ENSTNIG00000009000	ENSGACG00000018357	ENSORLG00000006999	ENSONIG00000017747	ENSDARG00000043359	ENSLOCG00000012143
313	Sunfish03264	ENSTRUG00000012192	ENSTNIG00000009005	ENSGACG00000018383	ENSORLG00000007117	ENSONIG00000017715	ENSDARG00000023988	ENSLOCG00000011815
314	Sunfish03267	ENSTRUG00000011631	ENSTNIG00000009008	ENSGACG00000018391	ENSORLG00000007191	ENSONIG00000017702	ENSDARG00000077846	ENSLOCG00000011845
315	Sunfish03271	ENSTRUG00000011344	ENSTNIG00000005613	ENSGACG00000018413	ENSORLG00000007256	ENSONIG00000017697	ENSDARG00000068582	ENSLOCG00000011884
316	Sunfish03272	ENSTRUG00000011219	ENSTNIG00000005614	ENSGACG00000018417	ENSORLG00000007289	ENSONIG00000017695	ENSDARG00000052374	ENSLOCG00000011889
317	Sunfish03281	ENSTRUG00000010364	ENSTNIG00000017070	ENSGACG00000018440	ENSORLG00000007398	ENSONIG00000017671	ENSDARG00000044334	ENSLOCG00000009212
318	Sunfish03296	ENSTRUG00000005389	ENSTNIG00000019596	ENSGACG00000018484	ENSORLG00000007738	ENSONIG00000020576	ENSDARG00000016318	ENSLOCG00000018303
319	Sunfish03298	ENSTRUG00000003384	ENSTNIG00000003229	ENSGACG00000018487	ENSORLG00000007842	ENSONIG00000017589	ENSDARG00000036375	ENSLOCG00000009856
320	Sunfish03307	ENSTRUG00000002675	ENSTNIG00000015788	ENSGACG00000018503	ENSORLG00000008040	ENSONIG00000017569	ENSDARG00000004078	ENSLOCG00000014514
321	Sunfish03311	ENSTRUG00000004128	ENSTNIG00000001147	ENSGACG00000018509	ENSORLG00000008068	ENSONIG00000017564	ENSDARG00000015628	ENSLOCG00000014526
322	Sunfish03315	ENSTRUG00000005544	ENSTNIG00000015782	ENSGACG00000018527	ENSORLG00000008254	ENSONIG00000017537	ENSDARG00000028740	ENSLOCG00000014640
323	Sunfish03316	ENSTRUG00000005879	ENSTNIG00000015781	ENSGACG00000018529	ENSORLG00000008272	ENSONIG00000017534	ENSDARG00000015314	ENSLOCG00000014627
324	Sunfish03318	ENSTRUG00000006157	ENSTNIG00000015780	ENSGACG00000018533	ENSORLG00000008324	ENSONIG00000017529	ENSDARG00000061746	ENSLOCG00000014608
325	Sunfish03342	ENSTRUG00000008679	ENSTNIG00000004215	ENSGACG00000018601	ENSORLG00000010166	ENSONIG00000017619	ENSDARG00000037097	ENSLOCG00000013912
326	Sunfish03345	ENSTRUG00000007961	ENSTNIG00000004218	ENSGACG00000018700	ENSORLG00000009541	ENSONIG00000015782	ENSDARG00000029088	ENSLOCG00000012397
327	Sunfish03363	ENSTRUG00000003876	ENSTNIG00000005908	ENSGACG00000018642	ENSORLG00000009891	ENSONIG00000017581	ENSDARG00000004046	ENSLOCG00000015079
328	Sunfish03364	ENSTRUG00000003211	ENSTNIG00000005904	ENSGACG00000018634	ENSORLG00000009917	ENSONIG00000017584	ENSDARG00000008884	ENSLOCG00000015083
329	Sunfish03365	ENSTRUG00000002550	ENSTNIG00000005905	ENSGACG00000018631	ENSORLG00000009949	ENSONIG00000017588	ENSDARG00000036500	ENSLOCG00000015090
330	Sunfish03366	ENSTRUG00000004621	ENSTNIG00000005906	ENSGACG00000018626	ENSORLG00000009968	ENSONIG00000017590	ENSDARG00000028614	ENSLOCG00000015092
331	Sunfish03382	ENSTRUG00000001329	ENSTNIG00000003701	ENSGACG00000018718	ENSORLG00000009395	ENSONIG00000015791	ENSDARG00000037238	ENSLOCG00000011514
332	Sunfish03392	ENSTRUG00000006148	ENSTNIG00000010122	ENSGACG00000018745	ENSORLG00000009046	ENSONIG00000015828	ENSDARG00000057394	ENSLOCG00000015358
333	Sunfish03396	ENSTRUG00000006241	ENSTNIG00000010123	ENSGACG00000018752	ENSORLG00000009006	ENSONIG00000015834	ENSDARG00000037514	ENSLOCG00000012055
334	Sunfish03406	ENSTRUG00000013960	ENSTNIG00000011812	ENSGACG00000020344	ENSORLG00000009227	ENSONIG00000004433	ENSDARG00000037655	ENSLOCG00000013613
335	Sunfish03430	ENSTRUG00000016187	ENSTNIG00000001952	ENSGACG00000012764	ENSORLG00000014831	ENSONIG00000011161	ENSDARG00000020986	ENSLOCG00000001719
336	Sunfish03448	ENSTRUG00000016339	ENSTNIG00000011479	ENSGACG00000012542	ENSORLG00000014563	ENSONIG00000011059	ENSDARG00000023526	ENSLOCG00000005005
337	Sunfish03453	ENSTRUG00000016389	ENSTNIG00000011484	ENSGACG00000012483	ENSORLG00000014443	ENSONIG00000011039	ENSDARG00000001968	ENSLOCG00000015676
338	Sunfish03458	ENSTRUG00000016510	ENSTNIG00000011490	ENSGACG00000012418	ENSORLG00000014240	ENSONIG00000011021	ENSDARG00000021209	ENSLOCG00000014981
339	Sunfish03460	ENSTRUG00000016527	ENSTNIG00000018850	ENSGACG00000012410	ENSORLG00000014206	ENSONIG00000011012	ENSDARG00000011027	ENSLOCG00000014985
340	Sunfish03463	ENSTRUG00000016585	ENSTNIG00000018851	ENSGACG00000012399	ENSORLG00000014110	ENSONIG00000011011	ENSDARG00000041358	ENSLOCG00000014999
341	Sunfish03487	ENSTRUG00000016048	ENSTNIG00000011457	ENSGACG00000013548	ENSORLG00000018550	ENSONIG00000015990	ENSDARG00000058425	ENSLOCG00000001637
342	Sunfish03495	ENSTRUG00000003980	ENSTNIG00000015808	ENSGACG00000007821	ENSORLG00000005669	ENSONIG00000014912	ENSDARG00000011487	ENSLOCG00000009866
343	Sunfish03528	ENSTRUG00000011940	ENSTNIG00000003194	ENSGACG00000007420	ENSORLG00000004971	ENSONIG00000015039	ENSDARG00000046022	ENSLOCG00000008936
344	Sunfish03529	ENSTRUG00000012022	ENSTNIG00000003195	ENSGACG00000007406	ENSORLG00000004946	ENSONIG00000015041	ENSDARG00000013375	ENSLOCG00000008945
345	Sunfish03546	ENSTRUG00000013119	ENSTNIG00000017592	ENSGACG00000007252	ENSORLG00000004766	ENSONIG00000015084	ENSDARG00000021288	ENSLOCG00000007562
346	Sunfish03547	ENSTRUG00000013228	ENSTNIG00000017593	ENSGACG00000007218	ENSORLG00000004740	ENSONIG00000015086	ENSDARG00000019130	ENSLOCG00000007594
347	Sunfish03549	ENSTRUG00000013545	ENSTNIG00000017595	ENSGACG00000007191	ENSORLG00000004643	ENSONIG00000015095	ENSDARG00000032761	ENSLOCG00000007665
348	Sunfish03562	ENSTRUG00000002925	ENSTNIG00000012958	ENSGACG00000016353	ENSORLG00000019599	ENSONIG00000004291	ENSDARG00000056517	ENSLOCG00000011610
349	Sunfish03569	ENSTRUG00000014364	ENSTNIG00000012953	ENSGACG00000016847	ENSORLG00000011369	ENSONIG00000004238	ENSDARG00000019353	ENSLOCG00000011666
350	Sunfish03589	ENSTRUG00000010184	ENSTNIG00000013076	ENSGACG00000016757	ENSORLG00000010941	ENSONIG00000001483	ENSDARG00000071906	ENSLOCG00000009547
351	Sunfish03592	ENSTRUG00000009831	ENSTNIG00000013073	ENSGACG00000016749	ENSORLG00000020418	ENSONIG00000001446	ENSDARG00000014139	ENSLOCG00000002628
352	Sunfish03618	ENSTRUG00000007428	ENSTNIG00000013050	ENSGACG00000016676	ENSORLG00000020060	ENSONIG00000001363	ENSDARG00000041332	ENSLOCG00000012912
353	Sunfish03619	ENSTRUG00000007380	ENSTNIG00000013049	ENSGACG00000016673	ENSORLG00000020070	ENSONIG00000001354	ENSDARG00000059911	ENSLOCG00000002959
354	Sunfish03627	ENSTRUG00000005344	ENSTNIG00000013042	ENSGACG00000016634	ENSORLG00000020124	ENSONIG00000001287	ENSDARG00000040198	ENSLOCG00000007998
355	Sunfish03630	ENSTRUG00000016171	ENSTNIG00000013039	ENSGACG00000016587	ENSORLG00000020221	ENSONIG00000001247	ENSDARG00000038834	ENSLOCG00000008102
356	Sunfish03644	ENSTRUG00000015645	ENSTNIG00000013027	ENSGACG00000016498	ENSORLG00000020601	ENSONIG00000001127	ENSDARG00000055455	ENSLOCG00000013615
357	Sunfish03647	ENSTRUG00000015611	ENSTNIG00000013025	ENSGACG00000016488	ENSORLG00000020593	ENSONIG00000001109	ENSDARG00000004402	ENSLOCG00000011759
358	Sunfish03655	ENSTRUG00000015501	ENSTNIG00000005123	ENSGACG00000016470	ENSORLG00000000190	ENSONIG00000020949	ENSDARG00000074535	ENSLOCG00000012193
359	Sunfish03657	ENSTRUG00000015376	ENSTNIG00000007399	ENSGACG00000016452	ENSORLG00000000214	ENSONIG00000001059	ENSDARG00000056647	ENSLOCG00000012130
360	Sunfish03659	ENSTRUG00000015332	ENSTNIG00000007397	ENSGACG00000016443	ENSORLG00000000230	ENSONIG00000001054	ENSDARG00000053691	ENSLOCG00000010983
361	Sunfish03709	ENSTRUG00000008631	ENSTNIG00000004894	ENSGACG00000016234	ENSORLG00000020579	ENSONIG00000000070	ENSDARG00000012592	ENSLOCG00000011424
362	Sunfish03734	ENSTRUG00000001431	ENSTNIG00000010794	ENSGACG00000020281	ENSORLG00000010687	ENSONIG00000001755	ENSDARG00000043662	ENSLOCG00000002236
363	Sunfish03743	ENSTRUG00000004160	ENSTNIG00000010786	ENSGACG00000020289	ENSORLG00000010554	ENSONIG00000001791	ENSDARG00000005462	ENSLOCG00000013822
364	Sunfish03744	ENSTRUG00000002305	ENSTNIG00000010785	ENSGACG00000020290	ENSORLG00000010448	ENSONIG00000001798	ENSDARG00000012892	ENSLOCG00000013808
365	Sunfish03750	ENSTRUG00000006002	ENSTNIG00000010781	ENSGACG00000020296	ENSORLG00000010312	ENSONIG00000001825	ENSDARG00000031475	ENSLOCG00000013734
366	Sunfish03774	ENSTRUG00000011480	ENSTNIG00000011836	ENSGACG00000020304	ENSORLG00000009698	ENSONIG00000001964	ENSDARG00000008247	ENSLOCG00000004823
367	Sunfish03797	ENSTRUG00000013796	ENSTNIG00000011814	ENSGACG00000020342	ENSORLG00000009278	ENSONIG00000004447	ENSDARG00000039316	ENSLOCG00000014979
368	Sunfish03810	ENSTRUG00000014496	ENSTNIG00000011803	ENSGACG00000020354	ENSORLG00000009082	ENSONIG00000004395	ENSDARG00000043154	ENSLOCG00000006138
369	Sunfish03816	ENSTRUG00000014593	ENSTNIG00000011800	ENSGACG00000020359	ENSORLG00000008996	ENSONIG00000004386	ENSDARG00000035352	ENSLOCG00000001838
370	Sunfish03825	ENSTRUG00000015122	ENSTNIG00000011794	ENSGACG00000020367	ENSORLG00000008692	ENSONIG00000004348	ENSDARG00000037503	ENSLOCG00000014546
371	Sunfish03830	ENSTRUG00000015525	ENSTNIG00000004380	ENSGACG00000020375	ENSORLG00000008510	ENSONIG00000004321	ENSDARG00000004616	ENSLOCG00000007628
372	Sunfish03831	ENSTRUG00000015574	ENSTNIG00000011789	ENSGACG00000020376	ENSORLG00000008459	ENSONIG00000004320	ENSDARG00000012432	ENSLOCG00000007600
373	Sunfish03832	ENSTRUG00000015603	ENSTNIG00000011788	ENSGACG00000020377	ENSORLG00000008417	ENSONIG00000004304	ENSDARG00000035330	ENSLOCG00000014847
374	Sunfish03838	ENSTRUG00000015980	ENSTNIG00000011782	ENSGACG00000020383	ENSORLG00000008219	ENSONIG00000004258	ENSDARG00000060282	ENSLOCG00000007891
375	Sunfish03859	ENSTRUG00000016439	ENSTNIG00000011763	ENSGACG00000020403	ENSORLG00000007792	ENSONIG00000004167	ENSDARG00000014802	ENSLOCG00000013902
376	Sunfish03876	ENSTRUG00000016617	ENSTNIG00000011747	ENSGACG00000020412	ENSORLG00000007506	ENSONIG00000005385	ENSDARG00000061061	ENSLOCG00000003785
377	Sunfish03890	ENSTRUG00000016735	ENSTNIG00000010053	ENSGACG00000020711	ENSORLG00000007208	ENSONIG00000005275	ENSDARG00000086463	ENSLOCG00000015414
378	Sunfish03891	ENSTRUG00000016743	ENSTNIG00000010052	ENSGACG00000020710	ENSORLG00000007184	ENSONIG00000005269	ENSDARG00000060249	ENSLOCG00000015409
379	Sunfish03915	ENSTRUG00000016892	ENSTNIG00000010029	ENSGACG00000020684	ENSORLG00000006664	ENSONIG00000005163	ENSDARG00000035735	ENSLOCG00000004253
380	Sunfish03922	ENSTRUG00000016916	ENSTNIG00000010023	ENSGACG00000020678	ENSORLG00000006589	ENSONIG00000005145	ENSDARG00000069013	ENSLOCG00000003488
381	Sunfish03930	ENSTRUG00000016946	ENSTNIG00000010014	ENSGACG00000020667	ENSORLG00000006406	ENSONIG00000005108	ENSDARG00000027153	ENSLOCG00000003872
382	Sunfish03932	ENSTRUG00000016950	ENSTNIG00000010012	ENSGACG00000020665	ENSORLG00000006393	ENSONIG00000005102	ENSDARG00000008155	ENSLOCG00000003761
383	Sunfish03938	ENSTRUG00000017003	ENSTNIG00000010007	ENSGACG00000020659	ENSORLG00000006189	ENSONIG00000005006	ENSDARG00000056005	ENSLOCG00000012551
384	Sunfish03985	ENSTRUG00000004709	ENSTNIG00000009967	ENSGACG00000020604	ENSORLG00000004936	ENSONIG00000004802	ENSDARG00000069157	ENSLOCG00000007117
385	Sunfish03994	ENSTRUG00000011207	ENSTNIG00000009960	ENSGACG00000020595	ENSORLG00000004700	ENSONIG00000004769	ENSDARG00000057021	ENSLOCG00000008718
386	Sunfish03997	ENSTRUG00000011021	ENSTNIG00000009958	ENSGACG00000020594	ENSORLG00000004658	ENSONIG00000004760	ENSDARG00000056985	ENSLOCG00000008770
387	Sunfish04020	ENSTRUG00000006907	ENSTNIG00000009940	ENSGACG00000020575	ENSORLG00000004320	ENSONIG00000004667	ENSDARG00000025011	ENSLOCG00000009230
388	Sunfish04031	ENSTRUG00000002073	ENSTNIG00000009928	ENSGACG00000020565	ENSORLG00000004047	ENSONIG00000012597	ENSDARG00000078658	ENSLOCG00000008519
389	Sunfish04034	ENSTRUG00000001196	ENSTNIG00000009925	ENSGACG00000020562	ENSORLG00000003956	ENSONIG00000012614	ENSDARG00000021938	ENSLOCG00000008478
390	Sunfish04042	ENSTRUG00000000121	ENSTNIG00000009918	ENSGACG00000020554	ENSORLG00000003709	ENSONIG00000012648	ENSDARG00000055969	ENSLOCG00000008321
391	Sunfish04068	ENSTRUG00000014195	ENSTNIG00000016153	ENSGACG00000020507	ENSORLG00000003011	ENSONIG00000005502	ENSDARG00000025567	ENSLOCG00000004088
392	Sunfish04071	ENSTRUG00000014105	ENSTNIG00000016151	ENSGACG00000020454	ENSORLG00000002230	ENSONIG00000008615	ENSDARG00000069184	ENSLOCG00000009340
393	Sunfish04073	ENSTRUG00000014010	ENSTNIG00000016150	ENSGACG00000020456	ENSORLG00000002261	ENSONIG00000008623	ENSDARG00000044492	ENSLOCG00000009305
394	Sunfish04074	ENSTRUG00000013909	ENSTNIG00000016149	ENSGACG00000020457	ENSORLG00000002282	ENSONIG00000008627	ENSDARG00000002609	ENSLOCG00000009293
395	Sunfish04109	ENSTRUG00000010228	ENSTNIG00000016119	ENSGACG00000020494	ENSORLG00000002860	ENSONIG00000008750	ENSDARG00000021252	ENSLOCG00000004174
396	Sunfish04132	ENSTRUG00000008878	ENSTNIG00000016100	ENSGACG00000000166	ENSORLG00000000903	ENSONIG00000017282	ENSDARG00000094863	ENSLOCG00000010169
397	Sunfish04140	ENSTRUG00000008007	ENSTNIG00000016092	ENSGACG00000020884	ENSORLG00000000961	ENSONIG00000017266	ENSDARG00000003151	ENSLOCG00000010241
398	Sunfish04143	ENSTRUG00000007625	ENSTNIG00000016090	ENSGACG00000020883	ENSORLG00000000991	ENSONIG00000017252	ENSDARG00000045132	ENSLOCG00000010266
399	Sunfish04166	ENSTRUG00000006533	ENSTNIG00000018196	ENSGACG00000020739	ENSORLG00000001267	ENSONIG00000008436	ENSDARG00000053665	ENSLOCG00000010690
400	Sunfish04175	ENSTRUG00000008965	ENSTNIG00000018204	ENSGACG00000020730	ENSORLG00000001471	ENSONIG00000008463	ENSDARG00000020122	ENSLOCG00000010565
401	Sunfish04180	ENSTRUG00000006257	ENSTNIG00000018210	ENSGACG00000020724	ENSORLG00000001576	ENSONIG00000008486	ENSDARG00000007279	ENSLOCG00000010498
402	Sunfish04189	ENSTRUG00000003700	ENSTNIG00000018217	ENSGACG00000020717	ENSORLG00000001678	ENSONIG00000008512	ENSDARG00000038917	ENSLOCG00000010392
403	Sunfish04199	ENSTRUG00000009937	ENSTNIG00000018227	ENSGACG00000020436	ENSORLG00000001843	ENSONIG00000008534	ENSDARG00000020645	ENSLOCG00000014920
404	Sunfish04223	ENSTRUG00000007072	ENSTNIG00000007645	ENSGACG00000020759	ENSORLG00000014475	ENSONIG00000017385	ENSDARG00000035152	ENSLOCG00000001756
405	Sunfish04224	ENSTRUG00000006863	ENSTNIG00000007644	ENSGACG00000020863	ENSORLG00000014211	ENSONIG00000017347	ENSDARG00000075650	ENSLOCG00000004966
406	Sunfish04227	ENSTRUG00000006227	ENSTNIG00000007642	ENSGACG00000020794	ENSORLG00000014092	ENSONIG00000017342	ENSDARG00000058985	ENSLOCG00000004938
407	Sunfish04231	ENSTRUG00000005659	ENSTNIG00000007639	ENSGACG00000020795	ENSORLG00000014063	ENSONIG00000017337	ENSDARG00000054191	ENSLOCG00000013865
408	Sunfish04257	ENSTRUG00000018264	ENSTNIG00000002749	ENSGACG00000006507	ENSORLG00000015183	ENSONIG00000011383	ENSDARG00000043960	ENSLOCG00000016992
409	Sunfish04280	ENSTRUG00000006239	ENSTNIG00000005160	ENSGACG00000006171	ENSORLG00000017976	ENSONIG00000011338	ENSDARG00000017988	ENSLOCG00000016968
410	Sunfish04286	ENSTRUG00000005867	ENSTNIG00000005581	ENSGACG00000006251	ENSORLG00000017940	ENSONIG00000001600	ENSDARG00000020469	ENSLOCG00000016953
411	Sunfish04327	ENSTRUG00000001455	ENSTNIG00000019174	ENSGACG00000004482	ENSORLG00000016161	ENSONIG00000001293	ENSDARG00000030106	ENSLOCG00000015955
412	Sunfish04333	ENSTRUG00000003113	ENSTNIG00000019169	ENSGACG00000004427	ENSORLG00000016211	ENSONIG00000001307	ENSDARG00000042005	ENSLOCG00000015972
413	Sunfish04337	ENSTRUG00000004602	ENSTNIG00000005997	ENSGACG00000004386	ENSORLG00000016227	ENSONIG00000001330	ENSDARG00000044417	ENSLOCG00000016410
414	Sunfish04340	ENSTRUG00000004871	ENSTNIG00000019167	ENSGACG00000004335	ENSORLG00000015803	ENSONIG00000001336	ENSDARG00000013659	ENSLOCG00000016414
415	Sunfish04351	ENSTRUG00000005010	ENSTNIG00000019159	ENSGACG00000006877	ENSORLG00000017584	ENSONIG00000018308	ENSDARG00000063211	ENSLOCG00000017989
416	Sunfish04355	ENSTRUG00000004069	ENSTNIG00000019156	ENSGACG00000006840	ENSORLG00000017601	ENSONIG00000018313	ENSDARG00000063242	ENSLOCG00000015756
417	Sunfish04376	ENSTRUG00000001680	ENSTNIG00000019130	ENSGACG00000007169	ENSORLG00000017635	ENSONIG00000005564	ENSDARG00000046106	ENSLOCG00000016323
418	Sunfish04379	ENSTRUG00000001365	ENSTNIG00000019127	ENSGACG00000007215	ENSORLG00000017625	ENSONIG00000005572	ENSDARG00000015201	ENSLOCG00000017009
419	Sunfish04413	ENSTRUG00000017978	ENSTNIG00000012221	ENSGACG00000013530	ENSORLG00000011892	ENSONIG00000005936	ENSDARG00000029150	ENSLOCG00000016396
420	Sunfish04415	ENSTRUG00000017958	ENSTNIG00000012223	ENSGACG00000008569	ENSORLG00000011844	ENSONIG00000005931	ENSDARG00000005827	ENSLOCG00000014165
421	Sunfish04416	ENSTRUG00000017947	ENSTNIG00000012224	ENSGACG00000008522	ENSORLG00000011809	ENSONIG00000005924	ENSDARG00000011175	ENSLOCG00000014159
422	Sunfish04425	ENSTRUG00000004305	ENSTNIG00000012231	ENSGACG00000008404	ENSORLG00000011562	ENSONIG00000005891	ENSDARG00000026811	ENSLOCG00000016002
423	Sunfish04427	ENSTRUG00000004688	ENSTNIG00000002461	ENSGACG00000008368	ENSORLG00000011514	ENSONIG00000005887	ENSDARG00000018153	ENSLOCG00000017187
424	Sunfish04435	ENSTRUG00000017785	ENSTNIG00000016406	ENSGACG00000008200	ENSORLG00000011394	ENSONIG00000005853	ENSDARG00000040180	ENSLOCG00000016927
425	Sunfish04449	ENSTRUG00000017817	ENSTNIG00000016413	ENSGACG00000007742	ENSORLG00000010827	ENSONIG00000005776	ENSDARG00000027916	ENSLOCG00000012412
426	Sunfish04456	ENSTRUG00000005421	ENSTNIG00000016391	ENSGACG00000013521	ENSORLG00000011916	ENSONIG00000005942	ENSDARG00000007886	ENSLOCG00000016398
427	Sunfish04461	ENSTRUG00000006678	ENSTNIG00000016399	ENSGACG00000010062	ENSORLG00000012052	ENSONIG00000005979	ENSDARG00000052465	ENSLOCG00000016394
428	Sunfish04470	ENSTRUG00000017956	ENSTNIG00000010754	ENSGACG00000009984	ENSORLG00000012149	ENSONIG00000006018	ENSDARG00000027017	ENSLOCG00000016361
429	Sunfish04472	ENSTRUG00000017976	ENSTNIG00000010756	ENSGACG00000009942	ENSORLG00000012191	ENSONIG00000006035	ENSDARG00000019300	ENSLOCG00000016358
430	Sunfish04473	ENSTRUG00000017983	ENSTNIG00000010757	ENSGACG00000009925	ENSORLG00000012213	ENSONIG00000006041	ENSDARG00000013542	ENSLOCG00000016357
431	Sunfish04476	ENSTRUG00000018004	ENSTNIG00000004183	ENSGACG00000009865	ENSORLG00000012284	ENSONIG00000006052	ENSDARG00000019253	ENSLOCG00000016348
432	Sunfish04479	ENSTRUG00000018045	ENSTNIG00000004180	ENSGACG00000009847	ENSORLG00000012341	ENSONIG00000006068	ENSDARG00000056089	ENSLOCG00000016035
433	Sunfish04490	ENSTRUG00000018154	ENSTNIG00000003117	ENSGACG00000009681	ENSORLG00000012561	ENSONIG00000006112	ENSDARG00000006397	ENSLOCG00000017194
434	Sunfish04491	ENSTRUG00000018167	ENSTNIG00000003116	ENSGACG00000009670	ENSORLG00000012611	ENSONIG00000006119	ENSDARG00000061040	ENSLOCG00000017196
435	Sunfish04495	ENSTRUG00000018198	ENSTNIG00000012311	ENSGACG00000009616	ENSORLG00000012666	ENSONIG00000014668	ENSDARG00000022763	ENSLOCG00000016657
436	Sunfish04536	ENSTRUG00000012088	ENSTNIG00000010276	ENSGACG00000020761	ENSORLG00000014498	ENSONIG00000009452	ENSDARG00000030914	ENSLOCG00000001667
437	Sunfish04592	ENSTRUG00000016305	ENSTNIG00000004476	ENSGACG00000008361	ENSORLG00000008353	ENSONIG00000004996	ENSDARG00000069324	ENSLOCG00000004547
438	Sunfish04598	ENSTRUG00000016169	ENSTNIG00000019492	ENSGACG00000008722	ENSORLG00000008230	ENSONIG00000004976	ENSDARG00000075067	ENSLOCG00000004610
439	Sunfish04599	ENSTRUG00000016141	ENSTNIG00000005566	ENSGACG00000008685	ENSORLG00000008200	ENSONIG00000004970	ENSDARG00000026654	ENSLOCG00000004641
440	Sunfish04609	ENSTRUG00000016046	ENSTNIG00000005561	ENSGACG00000008602	ENSORLG00000008096	ENSONIG00000008177	ENSDARG00000010610	ENSLOCG00000005448
441	Sunfish04612	ENSTRUG00000015906	ENSTNIG00000003460	ENSGACG00000008504	ENSORLG00000008036	ENSONIG00000008153	ENSDARG00000026180	ENSLOCG00000005409
442	Sunfish04617	ENSTRUG00000015850	ENSTNIG00000017965	ENSGACG00000008439	ENSORLG00000007948	ENSONIG00000008146	ENSDARG00000030913	ENSLOCG00000004458
443	Sunfish04623	ENSTRUG00000015591	ENSTNIG00000019276	ENSGACG00000008883	ENSORLG00000007798	ENSONIG00000008118	ENSDARG00000040314	ENSLOCG00000004152
444	Sunfish04628	ENSTRUG00000015439	ENSTNIG00000019280	ENSGACG00000008993	ENSORLG00000007707	ENSONIG00000006254	ENSDARG00000040571	ENSLOCG00000003975
445	Sunfish04631	ENSTRUG00000015255	ENSTNIG00000007790	ENSGACG00000009029	ENSORLG00000007639	ENSONIG00000006228	ENSDARG00000056134	ENSLOCG00000003445
446	Sunfish04636	ENSTRUG00000014993	ENSTNIG00000007787	ENSGACG00000009072	ENSORLG00000007593	ENSONIG00000006200	ENSDARG00000026753	ENSLOCG00000002001
447	Sunfish04640	ENSTRUG00000014820	ENSTNIG00000007784	ENSGACG00000009097	ENSORLG00000007560	ENSONIG00000006174	ENSDARG00000076650	ENSLOCG00000002144
448	Sunfish04693	ENSTRUG00000011269	ENSTNIG00000007744	ENSGACG00000009668	ENSORLG00000006781	ENSONIG00000003676	ENSDARG00000018973	ENSLOCG00000014846
449	Sunfish04707	ENSTRUG00000009703	ENSTNIG00000007732	ENSGACG00000009838	ENSORLG00000006536	ENSONIG00000003761	ENSDARG00000018890	ENSLOCG00000014661
450	Sunfish04710	ENSTRUG00000009244	ENSTNIG00000007729	ENSGACG00000009864	ENSORLG00000006487	ENSONIG00000003772	ENSDARG00000063624	ENSLOCG00000003778
451	Sunfish04721	ENSTRUG00000008241	ENSTNIG00000007719	ENSGACG00000009951	ENSORLG00000006360	ENSONIG00000003804	ENSDARG00000063596	ENSLOCG00000001485
452	Sunfish04730	ENSTRUG00000006532	ENSTNIG00000007709	ENSGACG00000010105	ENSORLG00000006226	ENSONIG00000003628	ENSDARG00000023190	ENSLOCG00000003608
453	Sunfish04732	ENSTRUG00000006919	ENSTNIG00000007707	ENSGACG00000010151	ENSORLG00000006114	ENSONIG00000003617	ENSDARG00000038882	ENSLOCG00000003657
454	Sunfish04769	ENSTRUG00000003849	ENSTNIG00000016181	ENSGACG00000010582	ENSORLG00000005216	ENSONIG00000011133	ENSDARG00000042658	ENSLOCG00000005041
455	Sunfish04777	ENSTRUG00000006768	ENSTNIG00000016190	ENSGACG00000010730	ENSORLG00000005115	ENSONIG00000011100	ENSDARG00000087717	ENSLOCG00000004438
456	Sunfish04781	ENSTRUG00000006510	ENSTNIG00000016192	ENSGACG00000010789	ENSORLG00000005054	ENSONIG00000011092	ENSDARG00000027602	ENSLOCG00000014614
457	Sunfish04789	ENSTRUG00000004127	ENSTNIG00000016197	ENSGACG00000010850	ENSORLG00000004884	ENSONIG00000013132	ENSDARG00000057973	ENSLOCG00000006434
458	Sunfish04797	ENSTRUG00000001410	ENSTNIG00000016219	ENSGACG00000010966	ENSORLG00000004701	ENSONIG00000013150	ENSDARG00000033978	ENSLOCG00000006137
459	Sunfish04800	ENSTRUG00000001972	ENSTNIG00000016222	ENSGACG00000011002	ENSORLG00000004656	ENSONIG00000013154	ENSDARG00000030945	ENSLOCG00000006063
460	Sunfish04806	ENSTRUG00000004933	ENSTNIG00000016227	ENSGACG00000011119	ENSORLG00000004489	ENSONIG00000013165	ENSDARG00000031562	ENSLOCG00000005887
461	Sunfish04807	ENSTRUG00000005366	ENSTNIG00000016228	ENSGACG00000011157	ENSORLG00000004449	ENSONIG00000013167	ENSDARG00000003963	ENSLOCG00000005871
462	Sunfish04808	ENSTRUG00000005563	ENSTNIG00000016229	ENSGACG00000011167	ENSORLG00000004422	ENSONIG00000013168	ENSDARG00000045626	ENSLOCG00000005850
463	Sunfish04824	ENSTRUG00000006835	ENSTNIG00000016247	ENSGACG00000011346	ENSORLG00000004165	ENSONIG00000016862	ENSDARG00000056964	ENSLOCG00000009577
464	Sunfish04831	ENSTRUG00000003281	ENSTNIG00000016252	ENSGACG00000011405	ENSORLG00000004046	ENSONIG00000016891	ENSDARG00000060723	ENSLOCG00000007988
465	Sunfish04872	ENSTRUG00000014640	ENSTNIG00000019028	ENSGACG00000011821	ENSORLG00000003252	ENSONIG00000005648	ENSDARG00000074969	ENSLOCG00000008974
466	Sunfish04879	ENSTRUG00000014316	ENSTNIG00000019033	ENSGACG00000011922	ENSORLG00000003093	ENSONIG00000005680	ENSDARG00000012336	ENSLOCG00000008824
467	Sunfish04880	ENSTRUG00000014306	ENSTNIG00000019034	ENSGACG00000011929	ENSORLG00000003019	ENSONIG00000005686	ENSDARG00000004363	ENSLOCG00000008837
468	Sunfish04883	ENSTRUG00000014127	ENSTNIG00000019037	ENSGACG00000011950	ENSORLG00000003001	ENSONIG00000005688	ENSDARG00000090687	ENSLOCG00000008911
469	Sunfish04891	ENSTRUG00000013845	ENSTNIG00000003054	ENSGACG00000012006	ENSORLG00000002854	ENSONIG00000005708	ENSDARG00000037884	ENSLOCG00000005884
470	Sunfish04905	ENSTRUG00000012207	ENSTNIG00000019047	ENSGACG00000012176	ENSORLG00000002616	ENSONIG00000005737	ENSDARG00000021584	ENSLOCG00000005476
471	Sunfish04910	ENSTRUG00000011848	ENSTNIG00000016295	ENSGACG00000012258	ENSORLG00000002506	ENSONIG00000005756	ENSDARG00000061338	ENSLOCG00000000770
472	Sunfish04917	ENSTRUG00000010539	ENSTNIG00000016288	ENSGACG00000013085	ENSORLG00000002308	ENSONIG00000004067	ENSDARG00000061168	ENSLOCG00000014928
473	Sunfish04919	ENSTRUG00000010277	ENSTNIG00000016286	ENSGACG00000013044	ENSORLG00000002285	ENSONIG00000004059	ENSDARG00000020454	ENSLOCG00000014197
474	Sunfish04921	ENSTRUG00000010128	ENSTNIG00000016284	ENSGACG00000013023	ENSORLG00000002244	ENSONIG00000004051	ENSDARG00000040362	ENSLOCG00000014200
475	Sunfish04923	ENSTRUG00000009864	ENSTNIG00000016282	ENSGACG00000013006	ENSORLG00000002201	ENSONIG00000004037	ENSDARG00000020405	ENSLOCG00000014212
476	Sunfish04926	ENSTRUG00000009689	ENSTNIG00000000238	ENSGACG00000012986	ENSORLG00000011161	ENSONIG00000004023	ENSDARG00000040557	ENSLOCG00000014220
477	Sunfish04949	ENSTRUG00000016097	ENSTNIG00000019000	ENSGACG00000012697	ENSORLG00000001404	ENSONIG00000005874	ENSDARG00000027803	ENSLOCG00000004073
478	Sunfish04951	ENSTRUG00000016130	ENSTNIG00000018998	ENSGACG00000012689	ENSORLG00000001370	ENSONIG00000005871	ENSDARG00000088898	ENSLOCG00000004017
479	Sunfish04955	ENSTRUG00000016261	ENSTNIG00000018994	ENSGACG00000012634	ENSORLG00000001433	ENSONIG00000007663	ENSDARG00000079479	ENSLOCG00000017723
480	Sunfish04969	ENSTRUG00000007207	ENSTNIG00000018981	ENSGACG00000012419	ENSORLG00000001581	ENSONIG00000007722	ENSDARG00000055965	ENSLOCG00000014748
481	Sunfish04995	ENSTRUG00000011125	ENSTNIG00000014288	ENSGACG00000005426	ENSORLG00000009785	ENSONIG00000010868	ENSDARG00000076834	ENSLOCG00000007159
482	Sunfish05004	ENSTRUG00000012804	ENSTNIG00000014294	ENSGACG00000005523	ENSORLG00000009595	ENSONIG00000010817	ENSDARG00000060549	ENSLOCG00000008900
483	Sunfish05022	ENSTRUG00000009483	ENSTNIG00000014310	ENSGACG00000000261	ENSORLG00000009135	ENSONIG00000014639	ENSDARG00000016864	ENSLOCG00000004136
484	Sunfish05037	ENSTRUG00000007925	ENSTNIG00000014321	ENSGACG00000005639	ENSORLG00000020203	ENSONIG00000020788	ENSDARG00000042180	ENSLOCG00000017389
485	Sunfish05038	ENSTRUG00000007179	ENSTNIG00000014322	ENSGACG00000005645	ENSORLG00000015529	ENSONIG00000007924	ENSDARG00000075253	ENSLOCG00000004421
486	Sunfish05042	ENSTRUG00000006438	ENSTNIG00000014325	ENSGACG00000005684	ENSORLG00000015424	ENSONIG00000007949	ENSDARG00000043451	ENSLOCG00000004495
487	Sunfish05058	ENSTRUG00000001653	ENSTNIG00000014337	ENSGACG00000005843	ENSORLG00000008795	ENSONIG00000016647	ENSDARG00000011955	ENSLOCG00000014507
488	Sunfish05062	ENSTRUG00000002621	ENSTNIG00000017115	ENSGACG00000004128	ENSORLG00000011101	ENSONIG00000006085	ENSDARG00000038359	ENSLOCG00000011003
489	Sunfish05068	ENSTRUG00000006716	ENSTNIG00000017122	ENSGACG00000004252	ENSORLG00000011406	ENSONIG00000006115	ENSDARG00000014433	ENSLOCG00000011144
490	Sunfish05072	ENSTRUG00000007339	ENSTNIG00000017127	ENSGACG00000004303	ENSORLG00000011504	ENSONIG00000006132	ENSDARG00000041337	ENSLOCG00000005686
491	Sunfish05077	ENSTRUG00000007800	ENSTNIG00000017132	ENSGACG00000004365	ENSORLG00000011643	ENSONIG00000006145	ENSDARG00000063573	ENSLOCG00000011337
492	Sunfish05081	ENSTRUG00000008542	ENSTNIG00000017135	ENSGACG00000004445	ENSORLG00000011729	ENSONIG00000006157	ENSDARG00000071724	ENSLOCG00000011283
493	Sunfish05084	ENSTRUG00000009006	ENSTNIG00000017138	ENSGACG00000004505	ENSORLG00000019066	ENSONIG00000006165	ENSDARG00000071727	ENSLOCG00000011245
494	Sunfish05088	ENSTRUG00000010232	ENSTNIG00000017142	ENSGACG00000004595	ENSORLG00000011783	ENSONIG00000006202	ENSDARG00000059961	ENSLOCG00000009059
495	Sunfish05091	ENSTRUG00000010602	ENSTNIG00000017145	ENSGACG00000004664	ENSORLG00000012164	ENSONIG00000006209	ENSDARG00000052330	ENSLOCG00000010245
496	Sunfish05100	ENSTRUG00000007474	ENSTNIG00000013670	ENSGACG00000004804	ENSORLG00000012427	ENSONIG00000006294	ENSDARG00000041997	ENSLOCG00000012008
497	Sunfish05104	ENSTRUG00000008327	ENSTNIG00000013667	ENSGACG00000004845	ENSORLG00000012529	ENSONIG00000006312	ENSDARG00000040310	ENSLOCG00000012136
498	Sunfish05120	ENSTRUG00000013360	ENSTNIG00000013655	ENSGACG00000004967	ENSORLG00000012700	ENSONIG00000006367	ENSDARG00000045463	ENSLOCG00000011940
499	Sunfish05133	ENSTRUG00000005810	ENSTNIG00000008145	ENSGACG00000002512	ENSORLG00000007272	ENSONIG00000014419	ENSDARG00000018491	ENSLOCG00000013319
500	Sunfish05137	ENSTRUG00000004011	ENSTNIG00000008141	ENSGACG00000002494	ENSORLG00000007215	ENSONIG00000014436	ENSDARG00000006010	ENSLOCG00000011803
501	Sunfish05151	ENSTRUG00000000253	ENSTNIG00000008129	ENSGACG00000002435	ENSORLG00000007060	ENSONIG00000014484	ENSDARG00000038043	ENSLOCG00000013429
502	Sunfish05154	ENSTRUG00000000198	ENSTNIG00000008126	ENSGACG00000002422	ENSORLG00000006996	ENSONIG00000014490	ENSDARG00000071565	ENSLOCG00000013459
503	Sunfish05158	ENSTRUG00000001228	ENSTNIG00000005742	ENSGACG00000002411	ENSORLG00000006906	ENSONIG00000014498	ENSDARG00000016794	ENSLOCG00000004016
504	Sunfish05172	ENSTRUG00000005798	ENSTNIG00000005737	ENSGACG00000002334	ENSORLG00000006633	ENSONIG00000014538	ENSDARG00000059279	ENSLOCG00000013190
505	Sunfish05175	ENSTRUG00000005900	ENSTNIG00000003766	ENSGACG00000002326	ENSORLG00000006583	ENSONIG00000014545	ENSDARG00000045437	ENSLOCG00000013210
506	Sunfish05198	ENSTRUG00000006998	ENSTNIG00000018969	ENSGACG00000002095	ENSORLG00000005835	ENSONIG00000004719	ENSDARG00000071492	ENSLOCG00000009707
507	Sunfish05234	ENSTRUG00000010615	ENSTNIG00000008730	ENSGACG00000001814	ENSORLG00000004991	ENSONIG00000003630	ENSDARG00000019976	ENSLOCG00000012273
508	Sunfish05244	ENSTRUG00000011837	ENSTNIG00000008722	ENSGACG00000001722	ENSORLG00000004776	ENSONIG00000003659	ENSDARG00000013965	ENSLOCG00000000655
509	Sunfish05253	ENSTRUG00000003432	ENSTNIG00000008711	ENSGACG00000001662	ENSORLG00000004493	ENSONIG00000003743	ENSDARG00000055381	ENSLOCG00000007374
510	Sunfish05339	ENSTRUG00000010084	ENSTNIG00000002483	ENSGACG00000000589	ENSORLG00000020105	ENSONIG00000007471	ENSDARG00000002303	ENSLOCG00000016512
511	Sunfish05340	ENSTRUG00000010216	ENSTNIG00000002482	ENSGACG00000000590	ENSORLG00000020116	ENSONIG00000007470	ENSDARG00000025073	ENSLOCG00000016509
512	Sunfish05349	ENSTRUG00000009880	ENSTNIG00000002484	ENSGACG00000000586	ENSORLG00000020093	ENSONIG00000007474	ENSDARG00000075434	ENSLOCG00000016515
513	Sunfish05383	ENSTRUG00000005935	ENSTNIG00000006486	ENSGACG00000000706	ENSORLG00000017477	ENSONIG00000018030	ENSDARG00000017841	ENSLOCG00000016171
514	Sunfish05388	ENSTRUG00000006772	ENSTNIG00000018717	ENSGACG00000000712	ENSORLG00000017348	ENSONIG00000018022	ENSDARG00000094646	ENSLOCG00000016174
515	Sunfish05399	ENSTRUG00000006848	ENSTNIG00000018726	ENSGACG00000000732	ENSORLG00000017220	ENSONIG00000017985	ENSDARG00000045790	ENSLOCG00000016974
516	Sunfish05405	ENSTRUG00000007693	ENSTNIG00000004452	ENSGACG00000001086	ENSORLG00000017184	ENSONIG00000017996	ENSDARG00000045493	ENSLOCG00000016184
517	Sunfish05421	ENSTRUG00000010586	ENSTNIG00000012638	ENSGACG00000020109	ENSORLG00000017134	ENSONIG00000017924	ENSDARG00000045514	ENSLOCG00000015681
518	Sunfish05425	ENSTRUG00000011933	ENSTNIG00000012644	ENSGACG00000020094	ENSORLG00000016894	ENSONIG00000017904	ENSDARG00000034173	ENSLOCG00000015666
519	Sunfish05453	ENSTRUG00000014649	ENSTNIG00000019706	ENSGACG00000020049	ENSORLG00000016526	ENSONIG00000017820	ENSDARG00000002174	ENSLOCG00000016560
520	Sunfish05455	ENSTRUG00000014743	ENSTNIG00000012668	ENSGACG00000020051	ENSORLG00000016542	ENSONIG00000017822	ENSDARG00000006011	ENSLOCG00000017034
521	Sunfish05484	ENSTRUG00000016219	ENSTNIG00000011403	ENSGACG00000019970	ENSORLG00000015996	ENSONIG00000000094	ENSDARG00000009262	ENSLOCG00000015119
522	Sunfish05488	ENSTRUG00000015957	ENSTNIG00000011399	ENSGACG00000019956	ENSORLG00000016082	ENSONIG00000000089	ENSDARG00000034300	ENSLOCG00000016023
523	Sunfish05498	ENSTRUG00000016246	ENSTNIG00000011404	ENSGACG00000019995	ENSORLG00000016236	ENSONIG00000000080	ENSDARG00000013000	ENSLOCG00000016312
524	Sunfish05512	ENSTRUG00000011461	ENSTNIG00000011414	ENSGACG00000019879	ENSORLG00000015767	ENSONIG00000000034	ENSDARG00000045560	ENSLOCG00000015188
525	Sunfish05522	ENSTRUG00000012595	ENSTNIG00000011422	ENSGACG00000019858	ENSORLG00000015623	ENSONIG00000011392	ENSDARG00000090778	ENSLOCG00000015129
526	Sunfish05564	ENSTRUG00000015806	ENSTNIG00000014967	ENSGACG00000019732	ENSORLG00000014567	ENSONIG00000011594	ENSDARG00000034823	ENSLOCG00000015612
527	Sunfish05575	ENSTRUG00000016137	ENSTNIG00000007582	ENSGACG00000019702	ENSORLG00000014357	ENSONIG00000011655	ENSDARG00000002952	ENSLOCG00000015973
528	Sunfish05582	ENSTRUG00000016461	ENSTNIG00000007576	ENSGACG00000019685	ENSORLG00000013893	ENSONIG00000011702	ENSDARG00000018618	ENSLOCG00000016190
529	Sunfish05583	ENSTRUG00000016471	ENSTNIG00000001482	ENSGACG00000019683	ENSORLG00000013879	ENSONIG00000011705	ENSDARG00000045874	ENSLOCG00000016192
530	Sunfish05591	ENSTRUG00000016522	ENSTNIG00000018608	ENSGACG00000019663	ENSORLG00000013709	ENSONIG00000011725	ENSDARG00000034894	ENSLOCG00000016647
531	Sunfish05592	ENSTRUG00000016533	ENSTNIG00000018609	ENSGACG00000019662	ENSORLG00000013678	ENSONIG00000011728	ENSDARG00000058688	ENSLOCG00000016643
532	Sunfish05604	ENSTRUG00000016583	ENSTNIG00000018479	ENSGACG00000018812	ENSORLG00000013489	ENSONIG00000011755	ENSDARG00000015921	ENSLOCG00000015280
533	Sunfish05606	ENSTRUG00000016606	ENSTNIG00000018482	ENSGACG00000018815	ENSORLG00000013384	ENSONIG00000011765	ENSDARG00000011764	ENSLOCG00000015297
534	Sunfish05634	ENSTRUG00000016764	ENSTNIG00000018504	ENSGACG00000018860	ENSORLG00000013088	ENSONIG00000016844	ENSDARG00000045691	ENSLOCG00000001409
535	Sunfish05651	ENSTRUG00000002297	ENSTNIG00000018520	ENSGACG00000018917	ENSORLG00000010504	ENSONIG00000021154	ENSDARG00000068701	ENSLOCG00000017907
536	Sunfish05654	ENSTRUG00000003695	ENSTNIG00000018523	ENSGACG00000018923	ENSORLG00000010596	ENSONIG00000016768	ENSDARG00000024874	ENSLOCG00000015916
537	Sunfish05660	ENSTRUG00000007183	ENSTNIG00000018530	ENSGACG00000018945	ENSORLG00000010977	ENSONIG00000016730	ENSDARG00000039340	ENSLOCG00000015946
538	Sunfish05679	ENSTRUG00000001489	ENSTNIG00000006772	ENSGACG00000019001	ENSORLG00000011536	ENSONIG00000009785	ENSDARG00000055129	ENSLOCG00000016042
539	Sunfish05691	ENSTRUG00000009595	ENSTNIG00000007250	ENSGACG00000019321	ENSORLG00000012911	ENSONIG00000012004	ENSDARG00000062957	ENSLOCG00000015081
540	Sunfish05698	ENSTRUG00000007948	ENSTNIG00000005412	ENSGACG00000019340	ENSORLG00000011953	ENSONIG00000011989	ENSDARG00000034375	ENSLOCG00000015041
541	Sunfish05719	ENSTRUG00000003969	ENSTNIG00000012716	ENSGACG00000003151	ENSORLG00000008885	ENSONIG00000014123	ENSDARG00000016496	ENSLOCG00000004124
542	Sunfish05728	ENSTRUG00000005777	ENSTNIG00000012705	ENSGACG00000003081	ENSORLG00000008758	ENSONIG00000014139	ENSDARG00000031637	ENSLOCG00000004336
543	Sunfish05733	ENSTRUG00000007870	ENSTNIG00000012698	ENSGACG00000002998	ENSORLG00000008640	ENSONIG00000014175	ENSDARG00000057939	ENSLOCG00000004932
544	Sunfish05742	ENSTRUG00000008796	ENSTNIG00000004026	ENSGACG00000002969	ENSORLG00000008498	ENSONIG00000014187	ENSDARG00000003941	ENSLOCG00000017812
545	Sunfish05745	ENSTRUG00000009064	ENSTNIG00000010105	ENSGACG00000002922	ENSORLG00000008457	ENSONIG00000014195	ENSDARG00000062460	ENSLOCG00000004656
546	Sunfish05749	ENSTRUG00000009440	ENSTNIG00000010108	ENSGACG00000002896	ENSORLG00000008390	ENSONIG00000014208	ENSDARG00000057624	ENSLOCG00000004575
547	Sunfish05751	ENSTRUG00000009591	ENSTNIG00000010109	ENSGACG00000002879	ENSORLG00000008348	ENSONIG00000014215	ENSDARG00000063474	ENSLOCG00000004389
548	Sunfish05753	ENSTRUG00000010275	ENSTNIG00000010111	ENSGACG00000002845	ENSORLG00000008271	ENSONIG00000014224	ENSDARG00000071692	ENSLOCG00000004272
549	Sunfish05759	ENSTRUG00000012298	ENSTNIG00000008189	ENSGACG00000002803	ENSORLG00000008056	ENSONIG00000014272	ENSDARG00000014259	ENSLOCG00000003941
550	Sunfish05765	ENSTRUG00000001532	ENSTNIG00000008183	ENSGACG00000002767	ENSORLG00000007967	ENSONIG00000014296	ENSDARG00000007320	ENSLOCG00000003754
551	Sunfish05766	ENSTRUG00000001687	ENSTNIG00000008182	ENSGACG00000002765	ENSORLG00000007986	ENSONIG00000014298	ENSDARG00000058730	ENSLOCG00000003738
552	Sunfish05775	ENSTRUG00000004799	ENSTNIG00000008175	ENSGACG00000002710	ENSORLG00000007825	ENSONIG00000014320	ENSDARG00000063032	ENSLOCG00000003566
553	Sunfish05780	ENSTRUG00000002974	ENSTNIG00000008171	ENSGACG00000002693	ENSORLG00000007780	ENSONIG00000014339	ENSDARG00000074601	ENSLOCG00000003482
554	Sunfish05783	ENSTRUG00000010074	ENSTNIG00000008167	ENSGACG00000002670	ENSORLG00000007742	ENSONIG00000014345	ENSDARG00000058821	ENSLOCG00000013571
555	Sunfish05785	ENSTRUG00000009282	ENSTNIG00000008165	ENSGACG00000002643	ENSORLG00000007700	ENSONIG00000014352	ENSDARG00000045399	ENSLOCG00000013549
556	Sunfish05787	ENSTRUG00000009001	ENSTNIG00000008163	ENSGACG00000002631	ENSORLG00000007657	ENSONIG00000014356	ENSDARG00000076066	ENSLOCG00000013527
557	Sunfish05791	ENSTRUG00000008523	ENSTNIG00000008160	ENSGACG00000002603	ENSORLG00000007544	ENSONIG00000014365	ENSDARG00000014527	ENSLOCG00000001784
558	Sunfish05792	ENSTRUG00000008380	ENSTNIG00000008159	ENSGACG00000002599	ENSORLG00000007505	ENSONIG00000014370	ENSDARG00000058162	ENSLOCG00000001818
559	Sunfish05800	ENSTRUG00000006757	ENSTNIG00000008149	ENSGACG00000002536	ENSORLG00000007364	ENSONIG00000014403	ENSDARG00000045123	ENSLOCG00000008846
560	Sunfish05843	ENSTRUG00000017853	ENSTNIG00000012180	ENSGACG00000000588	ENSORLG00000013759	ENSONIG00000006557	ENSDARG00000074386	ENSLOCG00000012826
561	Sunfish05851	ENSTRUG00000017759	ENSTNIG00000008693	ENSGACG00000005557	ENSORLG00000013455	ENSONIG00000006606	ENSDARG00000087226	ENSLOCG00000012888
562	Sunfish05874	ENSTRUG00000014527	ENSTNIG00000015726	ENSGACG00000016398	ENSORLG00000000527	ENSONIG00000002357	ENSDARG00000035761	ENSLOCG00000013075
563	Sunfish05878	ENSTRUG00000014460	ENSTNIG00000015730	ENSGACG00000016381	ENSORLG00000000578	ENSONIG00000002372	ENSDARG00000037640	ENSLOCG00000013333
564	Sunfish05883	ENSTRUG00000014303	ENSTNIG00000015734	ENSGACG00000017557	ENSORLG00000000624	ENSONIG00000002384	ENSDARG00000019236	ENSLOCG00000012126
565	Sunfish05884	ENSTRUG00000014154	ENSTNIG00000015735	ENSGACG00000017554	ENSORLG00000000650	ENSONIG00000002389	ENSDARG00000057272	ENSLOCG00000012479
566	Sunfish05891	ENSTRUG00000013635	ENSTNIG00000015741	ENSGACG00000017521	ENSORLG00000000713	ENSONIG00000002416	ENSDARG00000071669	ENSLOCG00000009281
567	Sunfish05899	ENSTRUG00000012496	ENSTNIG00000015748	ENSGACG00000017486	ENSORLG00000000812	ENSONIG00000002476	ENSDARG00000026682	ENSLOCG00000015318
568	Sunfish05901	ENSTRUG00000012144	ENSTNIG00000015750	ENSGACG00000017483	ENSORLG00000000842	ENSONIG00000002479	ENSDARG00000004433	ENSLOCG00000015322
569	Sunfish05916	ENSTRUG00000010830	ENSTNIG00000015761	ENSGACG00000017441	ENSORLG00000000997	ENSONIG00000002528	ENSDARG00000010721	ENSLOCG00000015233
570	Sunfish05923	ENSTRUG00000010438	ENSTNIG00000015767	ENSGACG00000017424	ENSORLG00000001054	ENSONIG00000002551	ENSDARG00000073911	ENSLOCG00000015244
571	Sunfish05929	ENSTRUG00000009475	ENSTNIG00000015771	ENSGACG00000017379	ENSORLG00000001151	ENSONIG00000002575	ENSDARG00000010625	ENSLOCG00000015260
572	Sunfish05937	ENSTRUG00000011990	ENSTNIG00000016863	ENSGACG00000017334	ENSORLG00000001343	ENSONIG00000002624	ENSDARG00000015759	ENSLOCG00000015294
573	Sunfish05946	ENSTRUG00000001745	ENSTNIG00000016854	ENSGACG00000017306	ENSORLG00000001478	ENSONIG00000002655	ENSDARG00000022132	ENSLOCG00000015313
574	Sunfish05956	ENSTRUG00000006031	ENSTNIG00000016844	ENSGACG00000017237	ENSORLG00000001692	ENSONIG00000002700	ENSDARG00000014244	ENSLOCG00000015142
575	Sunfish05990	ENSTRUG00000012254	ENSTNIG00000016819	ENSGACG00000017040	ENSORLG00000002092	ENSONIG00000005453	ENSDARG00000004270	ENSLOCG00000000849
576	Sunfish05997	ENSTRUG00000012649	ENSTNIG00000016813	ENSGACG00000017018	ENSORLG00000002178	ENSONIG00000005437	ENSDARG00000015649	ENSLOCG00000015061
577	Sunfish06002	ENSTRUG00000013070	ENSTNIG00000016806	ENSGACG00000016980	ENSORLG00000002256	ENSONIG00000005400	ENSDARG00000025033	ENSLOCG00000001157
578	Sunfish06026	ENSTRUG00000014574	ENSTNIG00000016792	ENSGACG00000017605	ENSORLG00000002790	ENSONIG00000005277	ENSDARG00000014793	ENSLOCG00000000924
579	Sunfish06048	ENSTRUG00000008100	ENSTNIG00000016777	ENSGACG00000017692	ENSORLG00000003051	ENSONIG00000005209	ENSDARG00000033556	ENSLOCG00000013908
580	Sunfish06078	ENSTRUG00000011799	ENSTNIG00000013120	ENSGACG00000017851	ENSORLG00000003749	ENSONIG00000005067	ENSDARG00000032929	ENSLOCG00000007888
581	Sunfish06109	ENSTRUG00000006141	ENSTNIG00000003339	ENSGACG00000007053	ENSORLG00000012593	ENSONIG00000005518	ENSDARG00000079848	ENSLOCG00000003174
582	Sunfish06127	ENSTRUG00000000505	ENSTNIG00000011731	ENSGACG00000006808	ENSORLG00000013098	ENSONIG00000005436	ENSDARG00000027418	ENSLOCG00000003274
583	Sunfish06150	ENSTRUG00000007690	ENSTNIG00000010320	ENSGACG00000006586	ENSORLG00000013548	ENSONIG00000005335	ENSDARG00000054632	ENSLOCG00000002563
584	Sunfish06156	ENSTRUG00000006706	ENSTNIG00000010315	ENSGACG00000006546	ENSORLG00000014647	ENSONIG00000005321	ENSDARG00000078983	ENSLOCG00000002758
585	Sunfish06157	ENSTRUG00000006352	ENSTNIG00000010314	ENSGACG00000006518	ENSORLG00000014625	ENSONIG00000005317	ENSDARG00000017126	ENSLOCG00000002885
586	Sunfish06190	ENSTRUG00000001740	ENSTNIG00000005759	ENSGACG00000006407	ENSORLG00000014359	ENSONIG00000005226	ENSDARG00000025504	ENSLOCG00000001011
587	Sunfish06193	ENSTRUG00000008244	ENSTNIG00000006180	ENSGACG00000006344	ENSORLG00000014216	ENSONIG00000005214	ENSDARG00000040984	ENSLOCG00000000950
588	Sunfish06235	ENSTRUG00000002717	ENSTNIG00000014121	ENSGACG00000006247	ENSORLG00000016351	ENSONIG00000018194	ENSDARG00000026068	ENSLOCG00000006678
589	Sunfish06314	ENSTRUG00000014584	ENSTNIG00000011151	ENSGACG00000005871	ENSORLG00000016682	ENSONIG00000006543	ENSDARG00000061185	ENSLOCG00000006527
590	Sunfish06319	ENSTRUG00000013372	ENSTNIG00000014016	ENSGACG00000005811	ENSORLG00000016625	ENSONIG00000006566	ENSDARG00000060207	ENSLOCG00000005718
591	Sunfish06326	ENSTRUG00000013806	ENSTNIG00000011169	ENSGACG00000005008	ENSORLG00000016590	ENSONIG00000006591	ENSDARG00000062757	ENSLOCG00000008037
592	Sunfish06345	ENSTRUG00000012623	ENSTNIG00000014007	ENSGACG00000005502	ENSORLG00000017320	ENSONIG00000006255	ENSDARG00000020679	ENSLOCG00000006106
593	Sunfish06346	ENSTRUG00000012690	ENSTNIG00000014008	ENSGACG00000005531	ENSORLG00000017315	ENSONIG00000006259	ENSDARG00000018698	ENSLOCG00000006077
594	Sunfish06373	ENSTRUG00000012465	ENSTNIG00000006948	ENSGACG00000016172	ENSORLG00000010533	ENSONIG00000018611	ENSDARG00000058734	ENSLOCG00000006005
595	Sunfish06376	ENSTRUG00000012683	ENSTNIG00000006951	ENSGACG00000016188	ENSORLG00000010485	ENSONIG00000018614	ENSDARG00000022213	ENSLOCG00000006084
596	Sunfish06385	ENSTRUG00000001708	ENSTNIG00000006959	ENSGACG00000015702	ENSORLG00000004877	ENSONIG00000010599	ENSDARG00000006705	ENSLOCG00000005077
597	Sunfish06386	ENSTRUG00000002246	ENSTNIG00000006960	ENSGACG00000015696	ENSORLG00000004899	ENSONIG00000010596	ENSDARG00000019489	ENSLOCG00000005057
598	Sunfish06408	ENSTRUG00000007199	ENSTNIG00000006976	ENSGACG00000015607	ENSORLG00000008579	ENSONIG00000010534	ENSDARG00000020289	ENSLOCG00000004184
599	Sunfish06411	ENSTRUG00000007567	ENSTNIG00000006978	ENSGACG00000015601	ENSORLG00000008669	ENSONIG00000010528	ENSDARG00000015252	ENSLOCG00000004247
600	Sunfish06426	ENSTRUG00000009395	ENSTNIG00000011063	ENSGACG00000015554	ENSORLG00000005325	ENSONIG00000010497	ENSDARG00000052606	ENSLOCG00000002604
601	Sunfish06428	ENSTRUG00000009783	ENSTNIG00000011065	ENSGACG00000015538	ENSORLG00000005579	ENSONIG00000010492	ENSDARG00000035858	ENSLOCG00000002533
602	Sunfish06449	ENSTRUG00000000282	ENSTNIG00000011084	ENSGACG00000015471	ENSORLG00000013981	ENSONIG00000010430	ENSDARG00000016084	ENSLOCG00000004257
603	Sunfish06454	ENSTRUG00000000411	ENSTNIG00000011087	ENSGACG00000015455	ENSORLG00000014074	ENSONIG00000010410	ENSDARG00000038743	ENSLOCG00000004368
604	Sunfish06462	ENSTRUG00000001227	ENSTNIG00000011094	ENSGACG00000015425	ENSORLG00000014320	ENSONIG00000010384	ENSDARG00000019715	ENSLOCG00000007621
605	Sunfish06467	ENSTRUG00000004455	ENSTNIG00000011098	ENSGACG00000015397	ENSORLG00000014526	ENSONIG00000010339	ENSDARG00000062630	ENSLOCG00000007428
606	Sunfish06492	ENSTRUG00000009045	ENSTNIG00000015318	ENSGACG00000015255	ENSORLG00000015301	ENSONIG00000010198	ENSDARG00000021107	ENSLOCG00000005835
607	Sunfish06494	ENSTRUG00000009166	ENSTNIG00000015316	ENSGACG00000015236	ENSORLG00000015349	ENSONIG00000010194	ENSDARG00000015254	ENSLOCG00000001367
608	Sunfish06497	ENSTRUG00000009472	ENSTNIG00000015314	ENSGACG00000015230	ENSORLG00000015383	ENSONIG00000010188	ENSDARG00000090115	ENSLOCG00000005192
609	Sunfish06500	ENSTRUG00000009891	ENSTNIG00000015311	ENSGACG00000015219	ENSORLG00000015419	ENSONIG00000010176	ENSDARG00000046074	ENSLOCG00000005072
610	Sunfish06508	ENSTRUG00000010352	ENSTNIG00000015306	ENSGACG00000015189	ENSORLG00000015475	ENSONIG00000010158	ENSDARG00000003470	ENSLOCG00000004848
611	Sunfish06516	ENSTRUG00000011765	ENSTNIG00000015299	ENSGACG00000015154	ENSORLG00000015621	ENSONIG00000010129	ENSDARG00000053101	ENSLOCG00000007860
612	Sunfish06528	ENSTRUG00000014274	ENSTNIG00000015289	ENSGACG00000015073	ENSORLG00000015764	ENSONIG00000010075	ENSDARG00000053155	ENSLOCG00000005922
613	Sunfish06534	ENSTRUG00000008855	ENSTNIG00000015272	ENSGACG00000013900	ENSORLG00000016010	ENSONIG00000009975	ENSDARG00000027957	ENSLOCG00000009371
614	Sunfish06545	ENSTRUG00000016876	ENSTNIG00000016005	ENSGACG00000004350	ENSORLG00000003802	ENSONIG00000008639	ENSDARG00000071087	ENSLOCG00000015627
615	Sunfish06550	ENSTRUG00000016922	ENSTNIG00000016010	ENSGACG00000004439	ENSORLG00000003925	ENSONIG00000008620	ENSDARG00000016415	ENSLOCG00000015702
616	Sunfish06559	ENSTRUG00000016957	ENSTNIG00000016018	ENSGACG00000010174	ENSORLG00000004114	ENSONIG00000008566	ENSDARG00000045527	ENSLOCG00000015757
617	Sunfish06565	ENSTRUG00000016979	ENSTNIG00000016024	ENSGACG00000010077	ENSORLG00000004304	ENSONIG00000008537	ENSDARG00000062949	ENSLOCG00000015006
618	Sunfish06566	ENSTRUG00000016985	ENSTNIG00000016025	ENSGACG00000010067	ENSORLG00000004360	ENSONIG00000008526	ENSDARG00000003570	ENSLOCG00000015012
619	Sunfish06567	ENSTRUG00000016990	ENSTNIG00000016027	ENSGACG00000010054	ENSORLG00000004396	ENSONIG00000008523	ENSDARG00000028517	ENSLOCG00000015822
620	Sunfish06581	ENSTRUG00000017047	ENSTNIG00000016038	ENSGACG00000009918	ENSORLG00000004665	ENSONIG00000008466	ENSDARG00000006025	ENSLOCG00000002759
621	Sunfish06587	ENSTRUG00000017064	ENSTNIG00000016044	ENSGACG00000009849	ENSORLG00000004830	ENSONIG00000008445	ENSDARG00000054259	ENSLOCG00000002896
622	Sunfish06590	ENSTRUG00000017078	ENSTNIG00000016047	ENSGACG00000009783	ENSORLG00000004883	ENSONIG00000008434	ENSDARG00000051931	ENSLOCG00000014625
623	Sunfish06624	ENSTRUG00000010592	ENSTNIG00000013693	ENSGACG00000006260	ENSORLG00000005056	ENSONIG00000008398	ENSDARG00000017034	ENSLOCG00000013097
624	Sunfish06630	ENSTRUG00000011531	ENSTNIG00000013689	ENSGACG00000005974	ENSORLG00000005632	ENSONIG00000008305	ENSDARG00000067796	ENSLOCG00000014110
625	Sunfish06645	ENSTRUG00000013147	ENSTNIG00000004167	ENSGACG00000005752	ENSORLG00000005962	ENSONIG00000008252	ENSDARG00000029432	ENSLOCG00000006755
626	Sunfish06653	ENSTRUG00000018117	ENSTNIG00000004345	ENSGACG00000003049	ENSORLG00000010940	ENSONIG00000015817	ENSDARG00000017960	ENSLOCG00000000674
627	Sunfish06665	ENSTRUG00000017653	ENSTNIG00000006392	ENSGACG00000002883	ENSORLG00000010560	ENSONIG00000015853	ENSDARG00000060575	ENSLOCG00000012547
628	Sunfish06708	ENSTRUG00000009971	ENSTNIG00000019413	ENSGACG00000002546	ENSORLG00000009625	ENSONIG00000016022	ENSDARG00000078425	ENSLOCG00000008099
629	Sunfish06713	ENSTRUG00000010515	ENSTNIG00000019410	ENSGACG00000002522	ENSORLG00000009565	ENSONIG00000016031	ENSDARG00000075883	ENSLOCG00000008177
630	Sunfish06715	ENSTRUG00000010600	ENSTNIG00000006575	ENSGACG00000002502	ENSORLG00000009544	ENSONIG00000016035	ENSDARG00000076780	ENSLOCG00000008211
631	Sunfish06729	ENSTRUG00000012179	ENSTNIG00000019399	ENSGACG00000002428	ENSORLG00000009307	ENSONIG00000016071	ENSDARG00000005284	ENSLOCG00000005464
632	Sunfish06739	ENSTRUG00000007269	ENSTNIG00000008635	ENSGACG00000008616	ENSORLG00000006779	ENSONIG00000018509	ENSDARG00000033320	ENSLOCG00000005214
633	Sunfish06746	ENSTRUG00000013488	ENSTNIG00000013151	ENSGACG00000002304	ENSORLG00000008958	ENSONIG00000016129	ENSDARG00000071269	ENSLOCG00000004942
634	Sunfish06780	ENSTRUG00000011579	ENSTNIG00000004989	ENSGACG00000006114	ENSORLG00000004440	ENSONIG00000016270	ENSDARG00000074169	ENSLOCG00000012286
635	Sunfish06786	ENSTRUG00000010668	ENSTNIG00000006620	ENSGACG00000006221	ENSORLG00000013878	ENSONIG00000016287	ENSDARG00000055652	ENSLOCG00000012637
636	Sunfish06796	ENSTRUG00000013700	ENSTNIG00000011573	ENSGACG00000006391	ENSORLG00000004597	ENSONIG00000016327	ENSDARG00000079128	ENSLOCG00000011368
637	Sunfish06798	ENSTRUG00000013322	ENSTNIG00000011575	ENSGACG00000006460	ENSORLG00000004690	ENSONIG00000016335	ENSDARG00000045070	ENSLOCG00000011968
638	Sunfish06807	ENSTRUG00000012299	ENSTNIG00000018897	ENSGACG00000006580	ENSORLG00000004816	ENSONIG00000016376	ENSDARG00000061020	ENSLOCG00000012041
639	Sunfish06819	ENSTRUG00000009642	ENSTNIG00000018910	ENSGACG00000006794	ENSORLG00000005165	ENSONIG00000016433	ENSDARG00000063268	ENSLOCG00000005895
640	Sunfish06829	ENSTRUG00000005619	ENSTNIG00000018920	ENSGACG00000006910	ENSORLG00000005441	ENSONIG00000016461	ENSDARG00000015315	ENSLOCG00000011995
641	Sunfish06830	ENSTRUG00000005247	ENSTNIG00000018921	ENSGACG00000006989	ENSORLG00000005467	ENSONIG00000016465	ENSDARG00000088877	ENSLOCG00000012004
642	Sunfish06836	ENSTRUG00000001512	ENSTNIG00000018925	ENSGACG00000007059	ENSORLG00000005591	ENSONIG00000011587	ENSDARG00000038215	ENSLOCG00000011688
643	Sunfish06845	ENSTRUG00000004859	ENSTNIG00000018933	ENSGACG00000007172	ENSORLG00000005720	ENSONIG00000011535	ENSDARG00000057531	ENSLOCG00000012716
644	Sunfish06907	ENSTRUG00000014115	ENSTNIG00000012792	ENSGACG00000008223	ENSORLG00000007096	ENSONIG00000020033	ENSDARG00000061372	ENSLOCG00000003874
645	Sunfish06913	ENSTRUG00000014332	ENSTNIG00000012798	ENSGACG00000008270	ENSORLG00000007171	ENSONIG00000020028	ENSDARG00000076748	ENSLOCG00000008971
646	Sunfish06928	ENSTRUG00000014951	ENSTNIG00000012811	ENSGACG00000008436	ENSORLG00000007430	ENSONIG00000020013	ENSDARG00000045273	ENSLOCG00000003210
647	Sunfish06938	ENSTRUG00000015409	ENSTNIG00000012822	ENSGACG00000009036	ENSORLG00000007637	ENSONIG00000019988	ENSDARG00000056328	ENSLOCG00000003444
648	Sunfish06940	ENSTRUG00000015465	ENSTNIG00000012824	ENSGACG00000009028	ENSORLG00000007647	ENSONIG00000019987	ENSDARG00000087040	ENSLOCG00000003471
649	Sunfish06942	ENSTRUG00000015505	ENSTNIG00000012826	ENSGACG00000009003	ENSORLG00000007670	ENSONIG00000019984	ENSDARG00000025507	ENSLOCG00000003515
650	Sunfish06950	ENSTRUG00000015599	ENSTNIG00000012830	ENSGACG00000008933	ENSORLG00000007757	ENSONIG00000019961	ENSDARG00000018285	ENSLOCG00000003794
651	Sunfish06951	ENSTRUG00000015652	ENSTNIG00000012831	ENSGACG00000008924	ENSORLG00000007764	ENSONIG00000019959	ENSDARG00000015722	ENSLOCG00000003769
652	Sunfish06969	ENSTRUG00000016382	ENSTNIG00000012846	ENSGACG00000008529	ENSORLG00000008227	ENSONIG00000019926	ENSDARG00000032459	ENSLOCG00000012864
653	Sunfish06981	ENSTRUG00000016473	ENSTNIG00000012854	ENSGACG00000009898	ENSORLG00000004282	ENSONIG00000019905	ENSDARG00000079166	ENSLOCG00000012317
654	Sunfish06984	ENSTRUG00000016555	ENSTNIG00000012856	ENSGACG00000009888	ENSORLG00000004116	ENSONIG00000019897	ENSDARG00000014626	ENSLOCG00000013312
655	Sunfish06986	ENSTRUG00000016561	ENSTNIG00000012858	ENSGACG00000009872	ENSORLG00000004096	ENSONIG00000019895	ENSDARG00000031770	ENSLOCG00000013296
656	Sunfish06991	ENSTRUG00000016660	ENSTNIG00000012862	ENSGACG00000009745	ENSORLG00000003858	ENSONIG00000019872	ENSDARG00000012094	ENSLOCG00000012407
657	Sunfish07015	ENSTRUG00000016803	ENSTNIG00000012884	ENSGACG00000009459	ENSORLG00000003430	ENSONIG00000019830	ENSDARG00000056559	ENSLOCG00000008536
658	Sunfish07026	ENSTRUG00000016869	ENSTNIG00000012899	ENSGACG00000009266	ENSORLG00000003200	ENSONIG00000019804	ENSDARG00000056270	ENSLOCG00000008821
659	Sunfish07038	ENSTRUG00000016899	ENSTNIG00000012907	ENSGACG00000009185	ENSORLG00000003089	ENSONIG00000019789	ENSDARG00000029695	ENSLOCG00000005241
660	Sunfish07040	ENSTRUG00000016890	ENSTNIG00000012906	ENSGACG00000009191	ENSORLG00000003112	ENSONIG00000019791	ENSDARG00000003167	ENSLOCG00000005213
661	Sunfish07080	ENSTRUG00000017090	ENSTNIG00000004698	ENSGACG00000004948	ENSORLG00000020350	ENSONIG00000019720	ENSDARG00000020041	ENSLOCG00000002839
662	Sunfish07090	ENSTRUG00000017128	ENSTNIG00000004992	ENSGACG00000005706	ENSORLG00000002370	ENSONIG00000019745	ENSDARG00000009870	ENSLOCG00000003968
663	Sunfish07122	ENSTRUG00000002567	ENSTNIG00000011523	ENSGACG00000005315	ENSORLG00000020371	ENSONIG00000019667	ENSDARG00000009624	ENSLOCG00000011810
664	Sunfish07137	ENSTRUG00000005672	ENSTNIG00000011513	ENSGACG00000005046	ENSORLG00000020762	ENSONIG00000019599	ENSDARG00000031261	ENSLOCG00000011509
665	Sunfish07145	ENSTRUG00000002402	ENSTNIG00000004171	ENSGACG00000005901	ENSORLG00000020741	ENSONIG00000019586	ENSDARG00000077243	ENSLOCG00000010918
666	Sunfish07199	ENSTRUG00000010937	ENSTNIG00000011939	ENSGACG00000012264	ENSORLG00000009696	ENSONIG00000002249	ENSDARG00000042077	ENSLOCG00000013326
667	Sunfish07225	ENSTRUG00000006826	ENSTNIG00000018009	ENSGACG00000011905	ENSORLG00000009261	ENSONIG00000002326	ENSDARG00000077291	ENSLOCG00000008889
668	Sunfish07242	ENSTRUG00000001932	ENSTNIG00000017993	ENSGACG00000011720	ENSORLG00000008981	ENSONIG00000017177	ENSDARG00000036994	ENSLOCG00000013855
669	Sunfish07258	ENSTRUG00000016116	ENSTNIG00000017980	ENSGACG00000011550	ENSORLG00000008699	ENSONIG00000017140	ENSDARG00000052426	ENSLOCG00000008136
670	Sunfish07332	ENSTRUG00000018007	ENSTNIG00000009787	ENSGACG00000010926	ENSORLG00000007554	ENSONIG00000005362	ENSDARG00000005567	ENSLOCG00000013055
671	Sunfish07359	ENSTRUG00000011324	ENSTNIG00000010431	ENSGACG00000010637	ENSORLG00000007217	ENSONIG00000002023	ENSDARG00000025086	ENSLOCG00000014013
672	Sunfish07366	ENSTRUG00000011749	ENSTNIG00000010437	ENSGACG00000010562	ENSORLG00000007152	ENSONIG00000001996	ENSDARG00000020960	ENSLOCG00000013943
673	Sunfish07379	ENSTRUG00000013288	ENSTNIG00000010450	ENSGACG00000010356	ENSORLG00000006915	ENSONIG00000001946	ENSDARG00000074551	ENSLOCG00000008961
674	Sunfish07380	ENSTRUG00000013412	ENSTNIG00000010451	ENSGACG00000010327	ENSORLG00000006865	ENSONIG00000001945	ENSDARG00000043105	ENSLOCG00000008949
675	Sunfish07386	ENSTRUG00000014236	ENSTNIG00000018546	ENSGACG00000010217	ENSORLG00000006698	ENSONIG00000001905	ENSDARG00000006240	ENSLOCG00000008584
676	Sunfish07387	ENSTRUG00000014432	ENSTNIG00000018548	ENSGACG00000010206	ENSORLG00000006649	ENSONIG00000020939	ENSDARG00000014303	ENSLOCG00000005906
677	Sunfish07412	ENSTRUG00000008132	ENSTNIG00000018567	ENSGACG00000013741	ENSORLG00000005582	ENSONIG00000001574	ENSDARG00000030756	ENSLOCG00000007421
678	Sunfish07423	ENSTRUG00000010719	ENSTNIG00000018572	ENSGACG00000013839	ENSORLG00000005379	ENSONIG00000001538	ENSDARG00000014420	ENSLOCG00000007647
679	Sunfish07432	ENSTRUG00000011330	ENSTNIG00000018578	ENSGACG00000013930	ENSORLG00000005189	ENSONIG00000001454	ENSDARG00000010918	ENSLOCG00000007714
680	Sunfish07435	ENSTRUG00000011652	ENSTNIG00000018581	ENSGACG00000013957	ENSORLG00000005149	ENSONIG00000001439	ENSDARG00000079802	ENSLOCG00000007662
681	Sunfish07436	ENSTRUG00000011724	ENSTNIG00000018582	ENSGACG00000013960	ENSORLG00000005137	ENSONIG00000001428	ENSDARG00000004796	ENSLOCG00000007626
682	Sunfish07444	ENSTRUG00000012304	ENSTNIG00000018590	ENSGACG00000014004	ENSORLG00000005018	ENSONIG00000020934	ENSDARG00000059610	ENSLOCG00000018099
683	Sunfish07445	ENSTRUG00000012319	ENSTNIG00000018591	ENSGACG00000014005	ENSORLG00000005008	ENSONIG00000001399	ENSDARG00000079264	ENSLOCG00000003707
684	Sunfish07460	ENSTRUG00000007487	ENSTNIG00000012298	ENSGACG00000009285	ENSORLG00000012971	ENSONIG00000014718	ENSDARG00000030092	ENSLOCG00000000868
685	Sunfish07467	ENSTRUG00000006781	ENSTNIG00000012293	ENSGACG00000009228	ENSORLG00000013092	ENSONIG00000014737	ENSDARG00000042187	ENSLOCG00000013202
686	Sunfish07471	ENSTRUG00000005967	ENSTNIG00000012290	ENSGACG00000009066	ENSORLG00000013195	ENSONIG00000013244	ENSDARG00000017891	ENSLOCG00000016197
687	Sunfish07472	ENSTRUG00000005604	ENSTNIG00000012289	ENSGACG00000009052	ENSORLG00000013226	ENSONIG00000013255	ENSDARG00000007127	ENSLOCG00000016193
688	Sunfish07473	ENSTRUG00000005409	ENSTNIG00000012288	ENSGACG00000009045	ENSORLG00000013240	ENSONIG00000013259	ENSDARG00000042642	ENSLOCG00000016191
689	Sunfish07474	ENSTRUG00000005242	ENSTNIG00000012287	ENSGACG00000009000	ENSORLG00000013261	ENSONIG00000013263	ENSDARG00000042644	ENSLOCG00000016188
690	Sunfish07479	ENSTRUG00000001893	ENSTNIG00000012282	ENSGACG00000008934	ENSORLG00000013426	ENSONIG00000013281	ENSDARG00000017107	ENSLOCG00000016602
691	Sunfish07480	ENSTRUG00000001761	ENSTNIG00000012281	ENSGACG00000008921	ENSORLG00000013433	ENSONIG00000013287	ENSDARG00000008678	ENSLOCG00000016603
692	Sunfish07484	ENSTRUG00000001205	ENSTNIG00000012277	ENSGACG00000008895	ENSORLG00000013484	ENSONIG00000013301	ENSDARG00000020693	ENSLOCG00000016607
693	Sunfish07492	ENSTRUG00000008533	ENSTNIG00000012269	ENSGACG00000008833	ENSORLG00000014790	ENSONIG00000013318	ENSDARG00000045910	ENSLOCG00000016260
694	Sunfish07506	ENSTRUG00000002592	ENSTNIG00000003406	ENSGACG00000014550	ENSORLG00000018934	ENSONIG00000003437	ENSDARG00000001969	ENSLOCG00000007397
695	Sunfish07515	ENSTRUG00000007354	ENSTNIG00000007028	ENSGACG00000014422	ENSORLG00000000203	ENSONIG00000007321	ENSDARG00000019732	ENSLOCG00000006180
696	Sunfish07544	ENSTRUG00000002275	ENSTNIG00000006695	ENSGACG00000013982	ENSORLG00000019464	ENSONIG00000013812	ENSDARG00000006494	ENSLOCG00000012745
697	Sunfish07558	ENSTRUG00000001105	ENSTNIG00000004997	ENSGACG00000014193	ENSORLG00000020275	ENSONIG00000005417	ENSDARG00000008224	ENSLOCG00000005504
698	Sunfish07574	ENSTRUG00000003928	ENSTNIG00000010127	ENSGACG00000014264	ENSORLG00000015429	ENSONIG00000003199	ENSDARG00000015564	ENSLOCG00000005014
699	Sunfish07581	ENSTRUG00000003083	ENSTNIG00000010131	ENSGACG00000014291	ENSORLG00000015343	ENSONIG00000003175	ENSDARG00000054423	ENSLOCG00000005997
700	Sunfish07596	ENSTRUG00000009024	ENSTNIG00000011893	ENSGACG00000014873	ENSORLG00000015054	ENSONIG00000003132	ENSDARG00000008100	ENSLOCG00000001884
701	Sunfish07622	ENSTRUG00000015431	ENSTNIG00000011920	ENSGACG00000014734	ENSORLG00000014699	ENSONIG00000002975	ENSDARG00000039882	ENSLOCG00000014474
702	Sunfish07634	ENSTRUG00000000989	ENSTNIG00000011932	ENSGACG00000014674	ENSORLG00000014421	ENSONIG00000002935	ENSDARG00000026039	ENSLOCG00000014628
703	Sunfish07639	ENSTRUG00000003282	ENSTNIG00000011927	ENSGACG00000014624	ENSORLG00000014262	ENSONIG00000002903	ENSDARG00000076618	ENSLOCG00000014600
704	Sunfish07645	ENSTRUG00000015783	ENSTNIG00000010524	ENSGACG00000014575	ENSORLG00000014171	ENSONIG00000002890	ENSDARG00000058255	ENSLOCG00000001969
705	Sunfish07661	ENSTRUG00000008950	ENSTNIG00000004257	ENSGACG00000016702	ENSORLG00000013827	ENSONIG00000002831	ENSDARG00000074319	ENSLOCG00000007283
706	Sunfish07667	ENSTRUG00000009719	ENSTNIG00000013610	ENSGACG00000016685	ENSORLG00000013747	ENSONIG00000002813	ENSDARG00000026862	ENSLOCG00000007183
707	Sunfish07673	ENSTRUG00000010165	ENSTNIG00000006605	ENSGACG00000016670	ENSORLG00000013688	ENSONIG00000002793	ENSDARG00000017676	ENSLOCG00000007073
708	Sunfish07674	ENSTRUG00000010732	ENSTNIG00000006606	ENSGACG00000016648	ENSORLG00000013637	ENSONIG00000002790	ENSDARG00000053010	ENSLOCG00000007060
709	Sunfish07692	ENSTRUG00000014539	ENSTNIG00000012802	ENSGACG00000008320	ENSORLG00000007228	ENSONIG00000020024	ENSDARG00000055653	ENSLOCG00000002301
710	Sunfish07748	ENSTRUG00000009771	ENSTNIG00000011661	ENSGACG00000012989	ENSORLG00000016458	ENSONIG00000008693	ENSDARG00000007257	ENSLOCG00000006591
711	Sunfish07756	ENSTRUG00000008541	ENSTNIG00000011654	ENSGACG00000012908	ENSORLG00000016548	ENSONIG00000006511	ENSDARG00000010995	ENSLOCG00000011101
712	Sunfish07783	ENSTRUG00000004414	ENSTNIG00000012986	ENSGACG00000001711	ENSORLG00000015536	ENSONIG00000006727	ENSDARG00000076931	ENSLOCG00000001789
713	Sunfish07787	ENSTRUG00000003671	ENSTNIG00000012989	ENSGACG00000001692	ENSORLG00000015502	ENSONIG00000006717	ENSDARG00000070795	ENSLOCG00000001869
714	Sunfish07804	ENSTRUG00000000784	ENSTNIG00000006169	ENSGACG00000013516	ENSORLG00000015802	ENSONIG00000006656	ENSDARG00000020890	ENSLOCG00000007811
715	Sunfish07822	ENSTRUG00000005667	ENSTNIG00000005154	ENSGACG00000012706	ENSORLG00000016760	ENSONIG00000006593	ENSDARG00000005150	ENSLOCG00000002483
716	Sunfish07834	ENSTRUG00000007306	ENSTNIG00000001194	ENSGACG00000017748	ENSORLG00000015388	ENSONIG00000020957	ENSDARG00000021141	ENSLOCG00000018337
717	Sunfish07849	ENSTRUG00000013304	ENSTNIG00000006471	ENSGACG00000003796	ENSORLG00000004142	ENSONIG00000020792	ENSDARG00000010941	ENSLOCG00000018322
718	Sunfish07850	ENSTRUG00000013318	ENSTNIG00000006470	ENSGACG00000003799	ENSORLG00000003646	ENSONIG00000007956	ENSDARG00000070832	ENSLOCG00000001112
719	Sunfish07853	ENSTRUG00000013520	ENSTNIG00000006467	ENSGACG00000003836	ENSORLG00000003701	ENSONIG00000007962	ENSDARG00000069583	ENSLOCG00000004094
720	Sunfish07904	ENSTRUG00000006110	ENSTNIG00000011674	ENSGACG00000004406	ENSORLG00000003576	ENSONIG00000016505	ENSDARG00000058528	ENSLOCG00000001271
721	Sunfish07928	ENSTRUG00000017358	ENSTNIG00000019088	ENSGACG00000005864	ENSORLG00000006033	ENSONIG00000007262	ENSDARG00000039914	ENSLOCG00000003537
722	Sunfish07929	ENSTRUG00000017360	ENSTNIG00000019089	ENSGACG00000005967	ENSORLG00000006016	ENSONIG00000007257	ENSDARG00000039913	ENSLOCG00000003521
723	Sunfish07939	ENSTRUG00000003520	ENSTNIG00000019094	ENSGACG00000006037	ENSORLG00000005845	ENSONIG00000007226	ENSDARG00000014571	ENSLOCG00000001383
724	Sunfish07947	ENSTRUG00000004125	ENSTNIG00000019100	ENSGACG00000006087	ENSORLG00000005748	ENSONIG00000020751	ENSDARG00000043371	ENSLOCG00000001699
725	Sunfish07953	ENSTRUG00000005123	ENSTNIG00000019105	ENSGACG00000006161	ENSORLG00000005696	ENSONIG00000007208	ENSDARG00000040277	ENSLOCG00000009995
726	Sunfish07956	ENSTRUG00000005740	ENSTNIG00000019108	ENSGACG00000006206	ENSORLG00000005628	ENSONIG00000007201	ENSDARG00000017190	ENSLOCG00000010046
727	Sunfish07980	ENSTRUG00000006843	ENSTNIG00000003742	ENSGACG00000006552	ENSORLG00000005170	ENSONIG00000007117	ENSDARG00000074646	ENSLOCG00000008808
728	Sunfish07986	ENSTRUG00000008068	ENSTNIG00000007218	ENSGACG00000006614	ENSORLG00000005085	ENSONIG00000007082	ENSDARG00000004219	ENSLOCG00000008899
729	Sunfish08017	ENSTRUG00000012469	ENSTNIG00000009645	ENSGACG00000007081	ENSORLG00000004604	ENSONIG00000006812	ENSDARG00000040930	ENSLOCG00000009183
730	Sunfish08025	ENSTRUG00000013148	ENSTNIG00000009651	ENSGACG00000007170	ENSORLG00000004505	ENSONIG00000006780	ENSDARG00000059760	ENSLOCG00000003956
731	Sunfish08030	ENSTRUG00000013346	ENSTNIG00000009658	ENSGACG00000007225	ENSORLG00000004425	ENSONIG00000006769	ENSDARG00000069820	ENSLOCG00000003822
732	Sunfish08042	ENSTRUG00000014214	ENSTNIG00000009670	ENSGACG00000007389	ENSORLG00000019855	ENSONIG00000006730	ENSDARG00000034907	ENSLOCG00000018278
733	Sunfish08067	ENSTRUG00000001755	ENSTNIG00000005515	ENSGACG00000002189	ENSORLG00000001782	ENSONIG00000009158	ENSDARG00000030957	ENSLOCG00000016640
734	Sunfish08095	ENSTRUG00000005673	ENSTNIG00000009883	ENSGACG00000003961	ENSORLG00000020273	ENSONIG00000002942	ENSDARG00000000551	ENSLOCG00000016041
735	Sunfish08140	ENSTRUG00000011026	ENSTNIG00000018688	ENSGACG00000011543	ENSORLG00000002596	ENSONIG00000016072	ENSDARG00000019728	ENSLOCG00000012466
736	Sunfish08158	ENSTRUG00000003885	ENSTNIG00000013372	ENSGACG00000001354	ENSORLG00000003030	ENSONIG00000007089	ENSDARG00000017422	ENSLOCG00000016798
737	Sunfish08167	ENSTRUG00000003016	ENSTNIG00000013379	ENSGACG00000012246	ENSORLG00000003187	ENSONIG00000007112	ENSDARG00000063411	ENSLOCG00000016718
738	Sunfish08171	ENSTRUG00000003502	ENSTNIG00000013383	ENSGACG00000012266	ENSORLG00000003250	ENSONIG00000007123	ENSDARG00000020449	ENSLOCG00000016712
739	Sunfish08176	ENSTRUG00000004807	ENSTNIG00000013387	ENSGACG00000012336	ENSORLG00000003350	ENSONIG00000007141	ENSDARG00000070164	ENSLOCG00000016483
740	Sunfish08182	ENSTRUG00000000350	ENSTNIG00000003738	ENSGACG00000003897	ENSORLG00000000987	ENSONIG00000013166	ENSDARG00000057738	ENSLOCG00000009470
741	Sunfish08231	ENSTRUG00000005368	ENSTNIG00000004022	ENSGACG00000002936	ENSORLG00000000700	ENSONIG00000014834	ENSDARG00000060089	ENSLOCG00000007169
742	Sunfish08236	ENSTRUG00000011588	ENSTNIG00000002666	ENSGACG00000002981	ENSORLG00000000827	ENSONIG00000010391	ENSDARG00000052775	ENSLOCG00000016574
743	Sunfish08242	ENSTRUG00000006581	ENSTNIG00000002722	ENSGACG00000003012	ENSORLG00000000890	ENSONIG00000010382	ENSDARG00000077469	ENSLOCG00000016558
744	Sunfish08251	ENSTRUG00000017800	ENSTNIG00000003548	ENSGACG00000003087	ENSORLG00000014307	ENSONIG00000010363	ENSDARG00000028748	ENSLOCG00000011244
745	Sunfish08256	ENSTRUG00000017831	ENSTNIG00000002977	ENSGACG00000003199	ENSORLG00000014157	ENSONIG00000010343	ENSDARG00000039701	ENSLOCG00000009698
746	Sunfish08263	ENSTRUG00000017861	ENSTNIG00000013084	ENSGACG00000003253	ENSORLG00000014050	ENSONIG00000010329	ENSDARG00000061375	ENSLOCG00000011521
747	Sunfish08267	ENSTRUG00000017903	ENSTNIG00000013086	ENSGACG00000003302	ENSORLG00000013924	ENSONIG00000010318	ENSDARG00000061400	ENSLOCG00000011491
748	Sunfish08280	ENSTRUG00000017737	ENSTNIG00000013098	ENSGACG00000003677	ENSORLG00000013638	ENSONIG00000010256	ENSDARG00000059936	ENSLOCG00000011296
749	Sunfish08287	ENSTRUG00000017695	ENSTNIG00000013105	ENSGACG00000003516	ENSORLG00000013480	ENSONIG00000010235	ENSDARG00000006729	ENSLOCG00000016195
750	Sunfish08290	ENSTRUG00000017662	ENSTNIG00000013108	ENSGACG00000003465	ENSORLG00000013345	ENSONIG00000010219	ENSDARG00000067798	ENSLOCG00000008720
751	Sunfish08291	ENSTRUG00000017644	ENSTNIG00000003308	ENSGACG00000003447	ENSORLG00000013317	ENSONIG00000010215	ENSDARG00000075245	ENSLOCG00000008740
752	Sunfish08292	ENSTRUG00000017610	ENSTNIG00000013415	ENSGACG00000003443	ENSORLG00000013277	ENSONIG00000010192	ENSDARG00000058115	ENSLOCG00000008752
753	Sunfish08294	ENSTRUG00000017539	ENSTNIG00000013419	ENSGACG00000003758	ENSORLG00000013081	ENSONIG00000010163	ENSDARG00000060168	ENSLOCG00000012984
754	Sunfish08302	ENSTRUG00000000908	ENSTNIG00000013424	ENSGACG00000004104	ENSORLG00000012882	ENSONIG00000010147	ENSDARG00000062568	ENSLOCG00000015874
755	Sunfish08317	ENSTRUG00000002915	ENSTNIG00000016656	ENSGACG00000004285	ENSORLG00000012519	ENSONIG00000010103	ENSDARG00000023627	ENSLOCG00000015898
756	Sunfish08336	ENSTRUG00000000176	ENSTNIG00000016642	ENSGACG00000004513	ENSORLG00000012104	ENSONIG00000010032	ENSDARG00000030743	ENSLOCG00000015971
757	Sunfish08337	ENSTRUG00000000202	ENSTNIG00000016641	ENSGACG00000004530	ENSORLG00000012072	ENSONIG00000010030	ENSDARG00000020541	ENSLOCG00000015977
758	Sunfish08338	ENSTRUG00000000209	ENSTNIG00000016640	ENSGACG00000004532	ENSORLG00000012063	ENSONIG00000010027	ENSDARG00000060580	ENSLOCG00000015978
759	Sunfish08348	ENSTRUG00000006736	ENSTNIG00000016632	ENSGACG00000004673	ENSORLG00000011923	ENSONIG00000010013	ENSDARG00000020442	ENSLOCG00000015685
760	Sunfish08351	ENSTRUG00000008487	ENSTNIG00000016627	ENSGACG00000004833	ENSORLG00000011738	ENSONIG00000009965	ENSDARG00000052702	ENSLOCG00000015637
761	Sunfish08359	ENSTRUG00000010960	ENSTNIG00000016621	ENSGACG00000005079	ENSORLG00000011553	ENSONIG00000009929	ENSDARG00000033327	ENSLOCG00000008838
762	Sunfish08363	ENSTRUG00000011366	ENSTNIG00000016617	ENSGACG00000005152	ENSORLG00000011421	ENSONIG00000009917	ENSDARG00000063358	ENSLOCG00000008610
763	Sunfish08364	ENSTRUG00000011440	ENSTNIG00000016616	ENSGACG00000005196	ENSORLG00000011399	ENSONIG00000009915	ENSDARG00000026804	ENSLOCG00000008593
764	Sunfish08368	ENSTRUG00000011608	ENSTNIG00000016614	ENSGACG00000005227	ENSORLG00000011357	ENSONIG00000009908	ENSDARG00000003449	ENSLOCG00000016520
765	Sunfish08374	ENSTRUG00000012840	ENSTNIG00000016609	ENSGACG00000005336	ENSORLG00000011193	ENSONIG00000009881	ENSDARG00000089519	ENSLOCG00000016546
766	Sunfish08381	ENSTRUG00000013551	ENSTNIG00000016602	ENSGACG00000005432	ENSORLG00000011053	ENSONIG00000009859	ENSDARG00000059973	ENSLOCG00000016294
767	Sunfish08398	ENSTRUG00000012566	ENSTNIG00000019780	ENSGACG00000016638	ENSORLG00000009096	ENSONIG00000003213	ENSDARG00000008383	ENSLOCG00000004549
768	Sunfish08399	ENSTRUG00000012462	ENSTNIG00000019781	ENSGACG00000016657	ENSORLG00000009068	ENSONIG00000003217	ENSDARG00000027063	ENSLOCG00000004536
769	Sunfish08440	ENSTRUG00000006373	ENSTNIG00000007116	ENSGACG00000016851	ENSORLG00000008305	ENSONIG00000010189	ENSDARG00000037283	ENSLOCG00000008405
770	Sunfish08449	ENSTRUG00000002421	ENSTNIG00000007126	ENSGACG00000016881	ENSORLG00000008138	ENSONIG00000010165	ENSDARG00000017591	ENSLOCG00000013845
771	Sunfish08454	ENSTRUG00000016208	ENSTNIG00000007128	ENSGACG00000016888	ENSORLG00000008106	ENSONIG00000010162	ENSDARG00000056504	ENSLOCG00000013868
772	Sunfish08463	ENSTRUG00000015779	ENSTNIG00000004303	ENSGACG00000016968	ENSORLG00000007988	ENSONIG00000010121	ENSDARG00000055874	ENSLOCG00000007871
773	Sunfish08466	ENSTRUG00000015624	ENSTNIG00000004299	ENSGACG00000016990	ENSORLG00000007934	ENSONIG00000010107	ENSDARG00000061981	ENSLOCG00000003221
774	Sunfish08473	ENSTRUG00000015464	ENSTNIG00000004295	ENSGACG00000017044	ENSORLG00000007809	ENSONIG00000010080	ENSDARG00000016470	ENSLOCG00000003034
775	Sunfish08491	ENSTRUG00000015126	ENSTNIG00000003375	ENSGACG00000017164	ENSORLG00000007681	ENSONIG00000010045	ENSDARG00000035692	ENSLOCG00000008617
776	Sunfish08498	ENSTRUG00000014566	ENSTNIG00000017729	ENSGACG00000017214	ENSORLG00000007437	ENSONIG00000010012	ENSDARG00000078789	ENSLOCG00000008784
777	Sunfish08500	ENSTRUG00000003608	ENSTNIG00000017727	ENSGACG00000017221	ENSORLG00000007412	ENSONIG00000010007	ENSDARG00000069737	ENSLOCG00000008825
778	Sunfish08508	ENSTRUG00000014300	ENSTNIG00000017719	ENSGACG00000017231	ENSORLG00000007341	ENSONIG00000009998	ENSDARG00000060397	ENSLOCG00000008934
779	Sunfish08516	ENSTRUG00000013678	ENSTNIG00000006841	ENSGACG00000017274	ENSORLG00000020063	ENSONIG00000017416	ENSDARG00000020494	ENSLOCG00000009067
780	Sunfish08525	ENSTRUG00000012338	ENSTNIG00000011048	ENSGACG00000017317	ENSORLG00000007283	ENSONIG00000017442	ENSDARG00000075887	ENSLOCG00000009178
781	Sunfish08526	ENSTRUG00000012257	ENSTNIG00000011047	ENSGACG00000017322	ENSORLG00000006934	ENSONIG00000017445	ENSDARG00000010655	ENSLOCG00000013435
782	Sunfish08528	ENSTRUG00000011563	ENSTNIG00000011045	ENSGACG00000017335	ENSORLG00000007003	ENSONIG00000017449	ENSDARG00000014098	ENSLOCG00000013447
783	Sunfish08553	ENSTRUG00000007964	ENSTNIG00000018025	ENSGACG00000017494	ENSORLG00000006836	ENSONIG00000017508	ENSDARG00000057099	ENSLOCG00000012667
784	Sunfish08572	ENSTRUG00000001696	ENSTNIG00000018046	ENSGACG00000017614	ENSORLG00000006366	ENSONIG00000017557	ENSDARG00000078908	ENSLOCG00000002435
785	Sunfish08573	ENSTRUG00000001507	ENSTNIG00000018048	ENSGACG00000017615	ENSORLG00000006356	ENSONIG00000017565	ENSDARG00000036967	ENSLOCG00000002465
786	Sunfish08582	ENSTRUG00000017593	ENSTNIG00000018055	ENSGACG00000017707	ENSORLG00000019546	ENSONIG00000017593	ENSDARG00000056400	ENSLOCG00000013768
787	Sunfish08583	ENSTRUG00000017595	ENSTNIG00000018056	ENSGACG00000017708	ENSORLG00000019541	ENSONIG00000017595	ENSDARG00000027355	ENSLOCG00000013773
788	Sunfish08586	ENSTRUG00000014287	ENSTNIG00000000147	ENSGACG00000017771	ENSORLG00000019522	ENSONIG00000017604	ENSDARG00000086790	ENSLOCG00000008256
789	Sunfish08597	ENSTRUG00000009495	ENSTNIG00000010572	ENSGACG00000017861	ENSORLG00000006304	ENSONIG00000014529	ENSDARG00000019778	ENSLOCG00000011108
790	Sunfish08610	ENSTRUG00000000638	ENSTNIG00000002648	ENSGACG00000017932	ENSORLG00000006097	ENSONIG00000014566	ENSDARG00000052712	ENSLOCG00000002579
791	Sunfish08639	ENSTRUG00000014050	ENSTNIG00000006127	ENSGACG00000016223	ENSORLG00000005847	ENSONIG00000009061	ENSDARG00000061985	ENSLOCG00000012966
792	Sunfish08647	ENSTRUG00000013237	ENSTNIG00000005179	ENSGACG00000016196	ENSORLG00000005750	ENSONIG00000009028	ENSDARG00000004246	ENSLOCG00000003341
793	Sunfish08655	ENSTRUG00000009509	ENSTNIG00000005609	ENSGACG00000016178	ENSORLG00000005642	ENSONIG00000008996	ENSDARG00000019838	ENSLOCG00000012995
794	Sunfish08657	ENSTRUG00000009221	ENSTNIG00000005607	ENSGACG00000016153	ENSORLG00000005590	ENSONIG00000008992	ENSDARG00000037350	ENSLOCG00000013006
795	Sunfish08659	ENSTRUG00000008814	ENSTNIG00000005605	ENSGACG00000016145	ENSORLG00000005532	ENSONIG00000008982	ENSDARG00000037406	ENSLOCG00000013035
796	Sunfish08664	ENSTRUG00000002288	ENSTNIG00000005651	ENSGACG00000016119	ENSORLG00000005363	ENSONIG00000008957	ENSDARG00000018178	ENSLOCG00000012883
797	Sunfish08668	ENSTRUG00000004960	ENSTNIG00000017817	ENSGACG00000016107	ENSORLG00000005257	ENSONIG00000008940	ENSDARG00000073902	ENSLOCG00000012772
798	Sunfish08670	ENSTRUG00000005340	ENSTNIG00000017815	ENSGACG00000016096	ENSORLG00000005213	ENSONIG00000008930	ENSDARG00000080019	ENSLOCG00000012494
799	Sunfish08672	ENSTRUG00000005976	ENSTNIG00000017814	ENSGACG00000016093	ENSORLG00000005172	ENSONIG00000008927	ENSDARG00000019986	ENSLOCG00000012844
800	Sunfish08687	ENSTRUG00000004948	ENSTNIG00000005140	ENSGACG00000015893	ENSORLG00000004825	ENSONIG00000008865	ENSDARG00000012672	ENSLOCG00000013191
801	Sunfish08727	ENSTRUG00000000049	ENSTNIG00000004533	ENSGACG00000016019	ENSORLG00000004042	ENSONIG00000018033	ENSDARG00000018891	ENSLOCG00000007890
802	Sunfish08735	ENSTRUG00000004396	ENSTNIG00000004542	ENSGACG00000019478	ENSORLG00000003793	ENSONIG00000021227	ENSDARG00000040526	ENSLOCG00000018296
803	Sunfish08788	ENSTRUG00000003489	ENSTNIG00000014119	ENSGACG00000019310	ENSORLG00000000385	ENSONIG00000018200	ENSDARG00000060184	ENSLOCG00000006607
804	Sunfish08789	ENSTRUG00000004879	ENSTNIG00000014118	ENSGACG00000019303	ENSORLG00000000408	ENSONIG00000018211	ENSDARG00000008279	ENSLOCG00000006590
805	Sunfish08835	ENSTRUG00000003195	ENSTNIG00000013824	ENSGACG00000019847	ENSORLG00000005819	ENSONIG00000013565	ENSDARG00000007385	ENSLOCG00000000826
806	Sunfish08842	ENSTRUG00000005435	ENSTNIG00000013830	ENSGACG00000019812	ENSORLG00000005571	ENSONIG00000013539	ENSDARG00000069496	ENSLOCG00000002173
807	Sunfish08863	ENSTRUG00000017519	ENSTNIG00000004629	ENSGACG00000018607	ENSORLG00000002856	ENSONIG00000011700	ENSDARG00000090152	ENSLOCG00000008926
808	Sunfish08864	ENSTRUG00000017503	ENSTNIG00000004630	ENSGACG00000018611	ENSORLG00000002875	ENSONIG00000011703	ENSDARG00000007216	ENSLOCG00000008914
809	Sunfish08868	ENSTRUG00000017490	ENSTNIG00000011252	ENSGACG00000018618	ENSORLG00000002993	ENSONIG00000011708	ENSDARG00000019478	ENSLOCG00000008832
810	Sunfish08898	ENSTRUG00000012731	ENSTNIG00000011236	ENSGACG00000018813	ENSORLG00000003427	ENSONIG00000000461	ENSDARG00000007370	ENSLOCG00000001150
811	Sunfish08900	ENSTRUG00000012613	ENSTNIG00000011235	ENSGACG00000018809	ENSORLG00000003465	ENSONIG00000000453	ENSDARG00000077121	ENSLOCG00000001249
812	Sunfish08908	ENSTRUG00000011478	ENSTNIG00000005501	ENSGACG00000018788	ENSORLG00000008310	ENSONIG00000000033	ENSDARG00000044327	ENSLOCG00000014486
813	Sunfish08916	ENSTRUG00000008651	ENSTNIG00000003649	ENSGACG00000018711	ENSORLG00000009522	ENSONIG00000011866	ENSDARG00000046013	ENSLOCG00000014424
814	Sunfish08921	ENSTRUG00000008109	ENSTNIG00000002873	ENSGACG00000018720	ENSORLG00000009584	ENSONIG00000011852	ENSDARG00000014690	ENSLOCG00000014445
815	Sunfish08947	ENSTRUG00000016861	ENSTNIG00000016000	ENSGACG00000004276	ENSORLG00000003727	ENSONIG00000008656	ENSDARG00000007045	ENSLOCG00000016126
816	Sunfish08994	ENSTRUG00000016453	ENSTNIG00000019059	ENSGACG00000003688	ENSORLG00000002408	ENSONIG00000008839	ENSDARG00000071107	ENSLOCG00000017025
817	Sunfish08999	ENSTRUG00000016355	ENSTNIG00000014264	ENSGACG00000003609	ENSORLG00000002173	ENSONIG00000008861	ENSDARG00000063694	ENSLOCG00000016986
818	Sunfish09005	ENSTRUG00000016272	ENSTNIG00000008466	ENSGACG00000003562	ENSORLG00000002055	ENSONIG00000008878	ENSDARG00000062181	ENSLOCG00000015934
819	Sunfish09007	ENSTRUG00000016252	ENSTNIG00000008464	ENSGACG00000003546	ENSORLG00000002078	ENSONIG00000008885	ENSDARG00000063147	ENSLOCG00000000829
820	Sunfish09013	ENSTRUG00000016152	ENSTNIG00000005677	ENSGACG00000003487	ENSORLG00000001762	ENSONIG00000012864	ENSDARG00000063135	ENSLOCG00000001528
821	Sunfish09015	ENSTRUG00000016127	ENSTNIG00000008460	ENSGACG00000003466	ENSORLG00000001794	ENSONIG00000012862	ENSDARG00000031198	ENSLOCG00000014255
822	Sunfish09020	ENSTRUG00000016103	ENSTNIG00000008457	ENSGACG00000007474	ENSORLG00000001824	ENSONIG00000012857	ENSDARG00000014954	ENSLOCG00000014253
823	Sunfish09021	ENSTRUG00000016085	ENSTNIG00000008456	ENSGACG00000007450	ENSORLG00000001836	ENSONIG00000012855	ENSDARG00000008395	ENSLOCG00000015064
824	Sunfish09022	ENSTRUG00000016059	ENSTNIG00000008455	ENSGACG00000007434	ENSORLG00000001849	ENSONIG00000012852	ENSDARG00000077495	ENSLOCG00000015058
825	Sunfish09026	ENSTRUG00000015958	ENSTNIG00000008452	ENSGACG00000007380	ENSORLG00000001904	ENSONIG00000012845	ENSDARG00000007755	ENSLOCG00000015047
826	Sunfish09031	ENSTRUG00000015751	ENSTNIG00000008447	ENSGACG00000007256	ENSORLG00000002023	ENSONIG00000012821	ENSDARG00000063432	ENSLOCG00000015010
827	Sunfish09034	ENSTRUG00000015736	ENSTNIG00000008445	ENSGACG00000007242	ENSORLG00000001716	ENSONIG00000012817	ENSDARG00000063525	ENSLOCG00000014950
828	Sunfish09035	ENSTRUG00000015718	ENSTNIG00000008444	ENSGACG00000007238	ENSORLG00000001706	ENSONIG00000012814	ENSDARG00000092798	ENSLOCG00000015000
829	Sunfish09045	ENSTRUG00000015311	ENSTNIG00000001727	ENSGACG00000005265	ENSORLG00000006635	ENSONIG00000015500	ENSDARG00000041133	ENSLOCG00000005948
830	Sunfish09046	ENSTRUG00000015297	ENSTNIG00000006550	ENSGACG00000005255	ENSORLG00000006648	ENSONIG00000015498	ENSDARG00000069271	ENSLOCG00000006020
831	Sunfish09051	ENSTRUG00000015008	ENSTNIG00000008434	ENSGACG00000005176	ENSORLG00000006728	ENSONIG00000015473	ENSDARG00000062445	ENSLOCG00000013933
832	Sunfish09059	ENSTRUG00000014667	ENSTNIG00000008428	ENSGACG00000004968	ENSORLG00000006882	ENSONIG00000015438	ENSDARG00000041182	ENSLOCG00000013867
833	Sunfish09060	ENSTRUG00000014529	ENSTNIG00000008427	ENSGACG00000004903	ENSORLG00000006926	ENSONIG00000015432	ENSDARG00000007825	ENSLOCG00000013858
834	Sunfish09065	ENSTRUG00000014091	ENSTNIG00000008423	ENSGACG00000004827	ENSORLG00000007056	ENSONIG00000015414	ENSDARG00000041429	ENSLOCG00000013812
835	Sunfish09076	ENSTRUG00000013548	ENSTNIG00000008414	ENSGACG00000004675	ENSORLG00000007253	ENSONIG00000015379	ENSDARG00000061946	ENSLOCG00000014904
836	Sunfish09089	ENSTRUG00000012598	ENSTNIG00000008402	ENSGACG00000010244	ENSORLG00000018945	ENSONIG00000015335	ENSDARG00000030278	ENSLOCG00000014826
837	Sunfish09095	ENSTRUG00000011601	ENSTNIG00000008396	ENSGACG00000010734	ENSORLG00000007552	ENSONIG00000015307	ENSDARG00000045556	ENSLOCG00000014801
838	Sunfish09102	ENSTRUG00000010553	ENSTNIG00000008390	ENSGACG00000010672	ENSORLG00000007645	ENSONIG00000015289	ENSDARG00000031768	ENSLOCG00000014779
839	Sunfish09109	ENSTRUG00000008849	ENSTNIG00000008383	ENSGACG00000010550	ENSORLG00000007847	ENSONIG00000015259	ENSDARG00000043944	ENSLOCG00000014711
840	Sunfish09125	ENSTRUG00000005281	ENSTNIG00000019244	ENSGACG00000010861	ENSORLG00000008149	ENSONIG00000015181	ENSDARG00000073824	ENSLOCG00000014310
841	Sunfish09126	ENSTRUG00000006115	ENSTNIG00000019243	ENSGACG00000010857	ENSORLG00000008160	ENSONIG00000020965	ENSDARG00000093286	ENSLOCG00000017949
842	Sunfish09166	ENSTRUG00000014819	ENSTNIG00000019212	ENSGACG00000012900	ENSORLG00000009141	ENSONIG00000015023	ENSDARG00000002764	ENSLOCG00000016820
843	Sunfish09177	ENSTRUG00000014246	ENSTNIG00000019202	ENSGACG00000012733	ENSORLG00000009427	ENSONIG00000014984	ENSDARG00000031712	ENSLOCG00000016703
844	Sunfish09193	ENSTRUG00000013081	ENSTNIG00000017960	ENSGACG00000012555	ENSORLG00000009774	ENSONIG00000014909	ENSDARG00000042249	ENSLOCG00000016730
845	Sunfish09206	ENSTRUG00000016102	ENSTNIG00000017184	ENSGACG00000010701	ENSORLG00000012501	ENSONIG00000001114	ENSDARG00000009372	ENSLOCG00000017626
846	Sunfish09234	ENSTRUG00000015514	ENSTNIG00000017204	ENSGACG00000010002	ENSORLG00000013844	ENSONIG00000001232	ENSDARG00000060210	ENSLOCG00000006684
847	Sunfish09235	ENSTRUG00000015474	ENSTNIG00000002260	ENSGACG00000010017	ENSORLG00000013834	ENSONIG00000001235	ENSDARG00000014986	ENSLOCG00000006702
848	Sunfish09236	ENSTRUG00000015460	ENSTNIG00000017205	ENSGACG00000010021	ENSORLG00000013815	ENSONIG00000001240	ENSDARG00000040306	ENSLOCG00000006736
849	Sunfish09237	ENSTRUG00000015423	ENSTNIG00000017206	ENSGACG00000010025	ENSORLG00000013805	ENSONIG00000001241	ENSDARG00000071501	ENSLOCG00000006754
850	Sunfish09238	ENSTRUG00000015281	ENSTNIG00000017207	ENSGACG00000010029	ENSORLG00000013749	ENSONIG00000001242	ENSDARG00000054746	ENSLOCG00000006770
851	Sunfish09252	ENSTRUG00000014684	ENSTNIG00000017223	ENSGACG00000010242	ENSORLG00000013430	ENSONIG00000001347	ENSDARG00000014805	ENSLOCG00000016962
852	Sunfish09259	ENSTRUG00000014535	ENSTNIG00000017232	ENSGACG00000010368	ENSORLG00000013304	ENSONIG00000001366	ENSDARG00000019995	ENSLOCG00000012132
853	Sunfish09261	ENSTRUG00000014391	ENSTNIG00000017234	ENSGACG00000010383	ENSORLG00000013270	ENSONIG00000001374	ENSDARG00000020242	ENSLOCG00000012153
854	Sunfish09264	ENSTRUG00000014359	ENSTNIG00000017236	ENSGACG00000005651	ENSORLG00000013193	ENSONIG00000001387	ENSDARG00000067999	ENSLOCG00000012174
855	Sunfish09266	ENSTRUG00000014255	ENSTNIG00000017238	ENSGACG00000010437	ENSORLG00000013184	ENSONIG00000001395	ENSDARG00000016775	ENSLOCG00000012184
856	Sunfish09271	ENSTRUG00000013692	ENSTNIG00000017244	ENSGACG00000010542	ENSORLG00000012974	ENSONIG00000001418	ENSDARG00000062248	ENSLOCG00000008432
857	Sunfish09283	ENSTRUG00000012344	ENSTNIG00000017255	ENSGACG00000009679	ENSORLG00000012604	ENSONIG00000004899	ENSDARG00000060679	ENSLOCG00000004475
858	Sunfish09290	ENSTRUG00000011923	ENSTNIG00000017263	ENSGACG00000009603	ENSORLG00000014323	ENSONIG00000003485	ENSDARG00000014498	ENSLOCG00000005362
859	Sunfish09296	ENSTRUG00000010729	ENSTNIG00000017266	ENSGACG00000009525	ENSORLG00000014406	ENSONIG00000003497	ENSDARG00000033437	ENSLOCG00000005457
860	Sunfish09314	ENSTRUG00000008712	ENSTNIG00000017284	ENSGACG00000009386	ENSORLG00000014576	ENSONIG00000003556	ENSDARG00000031200	ENSLOCG00000011558
861	Sunfish09318	ENSTRUG00000008346	ENSTNIG00000017286	ENSGACG00000009297	ENSORLG00000014621	ENSONIG00000003566	ENSDARG00000044090	ENSLOCG00000004363
862	Sunfish09353	ENSTRUG00000013628	ENSTNIG00000017317	ENSGACG00000008845	ENSORLG00000015232	ENSONIG00000003707	ENSDARG00000061391	ENSLOCG00000016835
863	Sunfish09361	ENSTRUG00000013088	ENSTNIG00000017325	ENSGACG00000008724	ENSORLG00000015483	ENSONIG00000020098	ENSDARG00000042853	ENSLOCG00000014741
864	Sunfish09368	ENSTRUG00000012821	ENSTNIG00000017331	ENSGACG00000008621	ENSORLG00000015575	ENSONIG00000020105	ENSDARG00000042840	ENSLOCG00000014764
865	Sunfish09371	ENSTRUG00000012631	ENSTNIG00000017333	ENSGACG00000008597	ENSORLG00000015632	ENSONIG00000020107	ENSDARG00000042544	ENSLOCG00000011633
866	Sunfish09376	ENSTRUG00000011406	ENSTNIG00000017340	ENSGACG00000008506	ENSORLG00000015712	ENSONIG00000020113	ENSDARG00000018382	ENSLOCG00000010128
867	Sunfish09379	ENSTRUG00000010746	ENSTNIG00000017343	ENSGACG00000008443	ENSORLG00000015749	ENSONIG00000020116	ENSDARG00000002077	ENSLOCG00000010103
868	Sunfish09383	ENSTRUG00000010571	ENSTNIG00000017347	ENSGACG00000008430	ENSORLG00000015766	ENSONIG00000020119	ENSDARG00000031316	ENSLOCG00000010080
869	Sunfish09384	ENSTRUG00000010499	ENSTNIG00000017348	ENSGACG00000008424	ENSORLG00000015773	ENSONIG00000020120	ENSDARG00000032155	ENSLOCG00000010070
870	Sunfish09400	ENSTRUG00000007327	ENSTNIG00000017362	ENSGACG00000008184	ENSORLG00000015980	ENSONIG00000020137	ENSDARG00000070583	ENSLOCG00000013095
871	Sunfish09418	ENSTRUG00000018083	ENSTNIG00000017376	ENSGACG00000007948	ENSORLG00000016146	ENSONIG00000020152	ENSDARG00000075826	ENSLOCG00000011230
872	Sunfish09423	ENSTRUG00000018143	ENSTNIG00000017381	ENSGACG00000007896	ENSORLG00000016199	ENSONIG00000020157	ENSDARG00000060323	ENSLOCG00000011161
873	Sunfish09424	ENSTRUG00000018166	ENSTNIG00000017382	ENSGACG00000007869	ENSORLG00000016213	ENSONIG00000020158	ENSDARG00000031533	ENSLOCG00000011145
874	Sunfish09428	ENSTRUG00000018183	ENSTNIG00000017386	ENSGACG00000007840	ENSORLG00000016255	ENSONIG00000020163	ENSDARG00000004158	ENSLOCG00000011047
875	Sunfish09432	ENSTRUG00000018208	ENSTNIG00000017388	ENSGACG00000007781	ENSORLG00000016276	ENSONIG00000020164	ENSDARG00000060380	ENSLOCG00000010998
876	Sunfish09436	ENSTRUG00000018231	ENSTNIG00000017392	ENSGACG00000007752	ENSORLG00000016318	ENSONIG00000020168	ENSDARG00000027984	ENSLOCG00000010781
877	Sunfish09443	ENSTRUG00000018277	ENSTNIG00000017400	ENSGACG00000007688	ENSORLG00000016408	ENSONIG00000020175	ENSDARG00000053517	ENSLOCG00000010403
878	Sunfish09467	ENSTRUG00000015461	ENSTNIG00000017423	ENSGACG00000007467	ENSORLG00000016648	ENSONIG00000012019	ENSDARG00000092716	ENSLOCG00000010644
879	Sunfish09469	ENSTRUG00000015404	ENSTNIG00000017425	ENSGACG00000005788	ENSORLG00000016669	ENSONIG00000012024	ENSDARG00000090858	ENSLOCG00000010734
880	Sunfish09521	ENSTRUG00000012542	ENSTNIG00000017466	ENSGACG00000006501	ENSORLG00000017120	ENSONIG00000012201	ENSDARG00000076937	ENSLOCG00000011251
881	Sunfish09524	ENSTRUG00000012153	ENSTNIG00000017470	ENSGACG00000006544	ENSORLG00000017148	ENSONIG00000012212	ENSDARG00000018956	ENSLOCG00000002293
882	Sunfish09527	ENSTRUG00000011800	ENSTNIG00000017473	ENSGACG00000006596	ENSORLG00000017176	ENSONIG00000012228	ENSDARG00000029058	ENSLOCG00000002213
883	Sunfish09558	ENSTRUG00000008187	ENSTNIG00000016890	ENSGACG00000006986	ENSORLG00000017407	ENSONIG00000008136	ENSDARG00000003411	ENSLOCG00000016870
884	Sunfish09561	ENSTRUG00000007981	ENSTNIG00000016892	ENSGACG00000006996	ENSORLG00000017414	ENSONIG00000008139	ENSDARG00000053298	ENSLOCG00000016872
885	Sunfish09566	ENSTRUG00000006614	ENSTNIG00000016898	ENSGACG00000007098	ENSORLG00000017461	ENSONIG00000008157	ENSDARG00000021220	ENSLOCG00000001792
886	Sunfish09569	ENSTRUG00000005907	ENSTNIG00000016902	ENSGACG00000007179	ENSORLG00000017479	ENSONIG00000008176	ENSDARG00000059259	ENSLOCG00000001877
887	Sunfish09578	ENSTRUG00000001919	ENSTNIG00000016910	ENSGACG00000007280	ENSORLG00000017513	ENSONIG00000008208	ENSDARG00000022995	ENSLOCG00000002762
888	Sunfish09581	ENSTRUG00000001499	ENSTNIG00000016912	ENSGACG00000007305	ENSORLG00000017523	ENSONIG00000008213	ENSDARG00000004706	ENSLOCG00000002728
889	Sunfish09606	ENSTRUG00000001050	ENSTNIG00000005644	ENSGACG00000005564	ENSORLG00000017631	ENSONIG00000019484	ENSDARG00000011837	ENSLOCG00000012179
890	Sunfish09610	ENSTRUG00000008231	ENSTNIG00000005641	ENSGACG00000005493	ENSORLG00000017641	ENSONIG00000019486	ENSDARG00000033440	ENSLOCG00000012206
891	Sunfish09626	ENSTRUG00000005392	ENSTNIG00000016872	ENSGACG00000012481	ENSORLG00000017681	ENSONIG00000019498	ENSDARG00000076889	ENSLOCG00000009103
892	Sunfish09632	ENSTRUG00000004273	ENSTNIG00000003923	ENSGACG00000012545	ENSORLG00000017697	ENSONIG00000019502	ENSDARG00000043972	ENSLOCG00000009180
893	Sunfish09634	ENSTRUG00000003620	ENSTNIG00000003925	ENSGACG00000012589	ENSORLG00000017719	ENSONIG00000019504	ENSDARG00000061207	ENSLOCG00000009065
894	Sunfish09643	ENSTRUG00000011127	ENSTNIG00000008916	ENSGACG00000012771	ENSORLG00000014540	ENSONIG00000019526	ENSDARG00000079878	ENSLOCG00000016400
895	Sunfish09659	ENSTRUG00000009709	ENSTNIG00000008904	ENSGACG00000012877	ENSORLG00000018222	ENSONIG00000019543	ENSDARG00000060459	ENSLOCG00000016804
896	Sunfish09669	ENSTRUG00000007365	ENSTNIG00000005411	ENSGACG00000013000	ENSORLG00000017767	ENSONIG00000019556	ENSDARG00000020077	ENSLOCG00000016660
897	Sunfish09670	ENSTRUG00000007078	ENSTNIG00000002044	ENSGACG00000012974	ENSORLG00000017758	ENSONIG00000019555	ENSDARG00000007377	ENSLOCG00000016658
898	Sunfish09672	ENSTRUG00000006608	ENSTNIG00000018775	ENSGACG00000012959	ENSORLG00000018203	ENSONIG00000019551	ENSDARG00000069269	ENSLOCG00000017192
899	Sunfish09673	ENSTRUG00000006404	ENSTNIG00000018774	ENSGACG00000012956	ENSORLG00000018204	ENSONIG00000019549	ENSDARG00000040623	ENSLOCG00000017169
900	Sunfish09675	ENSTRUG00000006286	ENSTNIG00000018773	ENSGACG00000012929	ENSORLG00000018206	ENSONIG00000019548	ENSDARG00000038863	ENSLOCG00000017167
901	Sunfish09707	ENSTRUG00000000382	ENSTNIG00000008529	ENSGACG00000020249	ENSORLG00000011403	ENSONIG00000012784	ENSDARG00000046091	ENSLOCG00000003247
902	Sunfish09710	ENSTRUG00000006470	ENSTNIG00000008564	ENSGACG00000020248	ENSORLG00000011374	ENSONIG00000012781	ENSDARG00000046090	ENSLOCG00000003224
903	Sunfish09712	ENSTRUG00000006955	ENSTNIG00000008560	ENSGACG00000020242	ENSORLG00000011282	ENSONIG00000012771	ENSDARG00000043644	ENSLOCG00000003060
904	Sunfish09716	ENSTRUG00000007615	ENSTNIG00000008556	ENSGACG00000020238	ENSORLG00000011134	ENSONIG00000012748	ENSDARG00000018351	ENSLOCG00000003037
905	Sunfish09729	ENSTRUG00000002010	ENSTNIG00000008543	ENSGACG00000020226	ENSORLG00000011700	ENSONIG00000017489	ENSDARG00000060978	ENSLOCG00000002683
906	Sunfish09732	ENSTRUG00000006129	ENSTNIG00000008565	ENSGACG00000020224	ENSORLG00000011597	ENSONIG00000017506	ENSDARG00000061013	ENSLOCG00000002602
907	Sunfish09734	ENSTRUG00000005100	ENSTNIG00000008569	ENSGACG00000020220	ENSORLG00000012078	ENSONIG00000017516	ENSDARG00000055639	ENSLOCG00000002468
908	Sunfish09743	ENSTRUG00000009276	ENSTNIG00000011640	ENSGACG00000020212	ENSORLG00000012396	ENSONIG00000017550	ENSDARG00000069085	ENSLOCG00000003709
909	Sunfish09795	ENSTRUG00000006617	ENSTNIG00000011634	ENSGACG00000020175	ENSORLG00000000350	ENSONIG00000015810	ENSDARG00000020178	ENSLOCG00000014804
910	Sunfish09804	ENSTRUG00000005144	ENSTNIG00000004486	ENSGACG00000020135	ENSORLG00000018583	ENSONIG00000015790	ENSDARG00000023174	ENSLOCG00000005073
911	Sunfish09812	ENSTRUG00000002620	ENSTNIG00000008607	ENSGACG00000020126	ENSORLG00000019096	ENSONIG00000015775	ENSDARG00000004627	ENSLOCG00000005345
912	Sunfish09821	ENSTRUG00000003295	ENSTNIG00000008597	ENSGACG00000020112	ENSORLG00000018645	ENSONIG00000004772	ENSDARG00000036338	ENSLOCG00000005692
913	Sunfish09833	ENSTRUG00000000751	ENSTNIG00000008593	ENSGACG00000020103	ENSORLG00000005425	ENSONIG00000013620	ENSDARG00000061835	ENSLOCG00000005256
914	Sunfish09845	ENSTRUG00000005863	ENSTNIG00000011558	ENSGACG00000009167	ENSORLG00000019859	ENSONIG00000016369	ENSDARG00000025375	ENSLOCG00000004227
915	Sunfish09855	ENSTRUG00000015595	ENSTNIG00000011531	ENSGACG00000008860	ENSORLG00000020874	ENSONIG00000013762	ENSDARG00000056160	ENSLOCG00000003937
916	Sunfish09867	ENSTRUG00000006143	ENSTNIG00000011561	ENSGACG00000009203	ENSORLG00000013350	ENSONIG00000016347	ENSDARG00000078593	ENSLOCG00000005831
917	Sunfish09880	ENSTRUG00000014001	ENSTNIG00000011569	ENSGACG00000008206	ENSORLG00000013621	ENSONIG00000016252	ENSDARG00000005774	ENSLOCG00000002122
918	Sunfish09888	ENSTRUG00000007110	ENSTNIG00000014501	ENSGACG00000002543	ENSORLG00000014925	ENSONIG00000016830	ENSDARG00000033855	ENSLOCG00000008931
919	Sunfish09900	ENSTRUG00000006816	ENSTNIG00000008869	ENSGACG00000002387	ENSORLG00000014452	ENSONIG00000004617	ENSDARG00000011473	ENSLOCG00000006075
920	Sunfish09903	ENSTRUG00000006635	ENSTNIG00000008871	ENSGACG00000002264	ENSORLG00000014434	ENSONIG00000021344	ENSDARG00000078415	ENSLOCG00000017837
921	Sunfish09919	ENSTRUG00000005075	ENSTNIG00000008885	ENSGACG00000002376	ENSORLG00000018074	ENSONIG00000004509	ENSDARG00000005828	ENSLOCG00000003397
922	Sunfish09941	ENSTRUG00000007957	ENSTNIG00000007564	ENSGACG00000002172	ENSORLG00000018128	ENSONIG00000004455	ENSDARG00000062549	ENSLOCG00000001787
923	Sunfish09950	ENSTRUG00000005419	ENSTNIG00000007568	ENSGACG00000007798	ENSORLG00000020845	ENSONIG00000004426	ENSDARG00000000631	ENSLOCG00000001897
924	Sunfish09960	ENSTRUG00000003136	ENSTNIG00000017050	ENSGACG00000007619	ENSORLG00000020539	ENSONIG00000004363	ENSDARG00000009242	ENSLOCG00000005405
925	Sunfish09962	ENSTRUG00000003255	ENSTNIG00000017049	ENSGACG00000007605	ENSORLG00000018247	ENSONIG00000004361	ENSDARG00000017155	ENSLOCG00000005361
926	Sunfish09976	ENSTRUG00000007723	ENSTNIG00000004094	ENSGACG00000007408	ENSORLG00000020453	ENSONIG00000004288	ENSDARG00000000542	ENSLOCG00000006285
927	Sunfish09980	ENSTRUG00000008272	ENSTNIG00000010986	ENSGACG00000007330	ENSORLG00000020484	ENSONIG00000004430	ENSDARG00000010563	ENSLOCG00000001012
928	Sunfish09985	ENSTRUG00000009030	ENSTNIG00000010990	ENSGACG00000007146	ENSORLG00000020499	ENSONIG00000004402	ENSDARG00000070043	ENSLOCG00000000902
929	Sunfish09988	ENSTRUG00000009542	ENSTNIG00000010993	ENSGACG00000007062	ENSORLG00000020513	ENSONIG00000004381	ENSDARG00000023498	ENSLOCG00000000759
930	Sunfish09992	ENSTRUG00000009970	ENSTNIG00000005621	ENSGACG00000007044	ENSORLG00000020522	ENSONIG00000004378	ENSDARG00000078392	ENSLOCG00000005334
931	Sunfish09994	ENSTRUG00000010190	ENSTNIG00000005619	ENSGACG00000006982	ENSORLG00000020534	ENSONIG00000004371	ENSDARG00000036549	ENSLOCG00000003758
932	Sunfish10023	ENSTRUG00000003476	ENSTNIG00000016422	ENSGACG00000006709	ENSORLG00000015870	ENSONIG00000004275	ENSDARG00000058924	ENSLOCG00000010523
933	Sunfish10024	ENSTRUG00000003960	ENSTNIG00000016423	ENSGACG00000006684	ENSORLG00000015878	ENSONIG00000004271	ENSDARG00000068683	ENSLOCG00000010544
934	Sunfish10148	ENSTRUG00000006888	ENSTNIG00000005288	ENSGACG00000001637	ENSORLG00000020656	ENSONIG00000019869	ENSDARG00000026376	ENSLOCG00000011082
935	Sunfish10208	ENSTRUG00000010307	ENSTNIG00000006315	ENSGACG00000001594	ENSORLG00000020784	ENSONIG00000005468	ENSDARG00000004713	ENSLOCG00000010803
936	Sunfish10221	ENSTRUG00000003669	ENSTNIG00000010238	ENSGACG00000015215	ENSORLG00000012984	ENSONIG00000019519	ENSDARG00000021557	ENSLOCG00000012208
937	Sunfish10253	ENSTRUG00000018055	ENSTNIG00000008612	ENSGACG00000003168	ENSORLG00000018786	ENSONIG00000008017	ENSDARG00000053323	ENSLOCG00000012892
938	Sunfish10273	ENSTRUG00000009636	ENSTNIG00000014447	ENSGACG00000003333	ENSORLG00000011146	ENSONIG00000007975	ENSDARG00000086645	ENSLOCG00000013142
939	Sunfish10290	ENSTRUG00000005524	ENSTNIG00000014429	ENSGACG00000003486	ENSORLG00000011490	ENSONIG00000007906	ENSDARG00000009214	ENSLOCG00000012657
940	Sunfish10309	ENSTRUG00000007791	ENSTNIG00000014415	ENSGACG00000003579	ENSORLG00000011808	ENSONIG00000018282	ENSDARG00000075931	ENSLOCG00000012247
941	Sunfish10314	ENSTRUG00000006170	ENSTNIG00000014411	ENSGACG00000003681	ENSORLG00000018778	ENSONIG00000018267	ENSDARG00000012234	ENSLOCG00000012181
942	Sunfish10324	ENSTRUG00000003867	ENSTNIG00000003353	ENSGACG00000003766	ENSORLG00000012005	ENSONIG00000018247	ENSDARG00000052654	ENSLOCG00000013012
943	Sunfish10348	ENSTRUG00000011822	ENSTNIG00000010091	ENSGACG00000003963	ENSORLG00000012436	ENSONIG00000018202	ENSDARG00000058076	ENSLOCG00000013493
944	Sunfish10360	ENSTRUG00000010073	ENSTNIG00000011845	ENSGACG00000004173	ENSORLG00000012648	ENSONIG00000018159	ENSDARG00000013079	ENSLOCG00000004354
945	Sunfish10367	ENSTRUG00000008096	ENSTNIG00000011852	ENSGACG00000004272	ENSORLG00000012904	ENSONIG00000018127	ENSDARG00000003989	ENSLOCG00000013245
946	Sunfish10394	ENSTRUG00000002531	ENSTNIG00000011874	ENSGACG00000014446	ENSORLG00000013803	ENSONIG00000018062	ENSDARG00000015601	ENSLOCG00000013050
947	Sunfish10402	ENSTRUG00000004956	ENSTNIG00000011879	ENSGACG00000014425	ENSORLG00000013774	ENSONIG00000018054	ENSDARG00000071393	ENSLOCG00000013007
948	Sunfish10406	ENSTRUG00000006098	ENSTNIG00000011884	ENSGACG00000014344	ENSORLG00000013297	ENSONIG00000019045	ENSDARG00000074041	ENSLOCG00000012878
949	Sunfish10422	ENSTRUG00000003588	ENSTNIG00000003571	ENSGACG00000010135	ENSORLG00000014916	ENSONIG00000019087	ENSDARG00000061004	ENSLOCG00000012222
950	Sunfish10455	ENSTRUG00000001982	ENSTNIG00000003580	ENSGACG00000010241	ENSORLG00000013342	ENSONIG00000019105	ENSDARG00000002968	ENSLOCG00000006302
951	Sunfish10466	ENSTRUG00000009163	ENSTNIG00000018653	ENSGACG00000017055	ENSORLG00000017890	ENSONIG00000009189	ENSDARG00000002127	ENSLOCG00000010930
952	Sunfish10479	ENSTRUG00000011467	ENSTNIG00000018640	ENSGACG00000017118	ENSORLG00000017832	ENSONIG00000009230	ENSDARG00000006370	ENSLOCG00000005751
953	Sunfish10481	ENSTRUG00000011743	ENSTNIG00000018638	ENSGACG00000017140	ENSORLG00000017823	ENSONIG00000009237	ENSDARG00000003531	ENSLOCG00000005699
954	Sunfish10514	ENSTRUG00000012253	ENSTNIG00000014839	ENSGACG00000017295	ENSORLG00000017682	ENSONIG00000009389	ENSDARG00000017180	ENSLOCG00000001532
955	Sunfish10518	ENSTRUG00000012982	ENSTNIG00000004371	ENSGACG00000017314	ENSORLG00000017655	ENSONIG00000009410	ENSDARG00000018809	ENSLOCG00000001874
956	Sunfish10520	ENSTRUG00000013281	ENSTNIG00000008471	ENSGACG00000017327	ENSORLG00000017642	ENSONIG00000009417	ENSDARG00000058993	ENSLOCG00000001989
957	Sunfish10521	ENSTRUG00000013518	ENSTNIG00000008473	ENSGACG00000017361	ENSORLG00000017629	ENSONIG00000009440	ENSDARG00000088246	ENSLOCG00000002097
958	Sunfish10524	ENSTRUG00000013591	ENSTNIG00000008474	ENSGACG00000017383	ENSORLG00000017624	ENSONIG00000009446	ENSDARG00000023713	ENSLOCG00000009523
959	Sunfish10525	ENSTRUG00000013656	ENSTNIG00000000184	ENSGACG00000017393	ENSORLG00000017621	ENSONIG00000009454	ENSDARG00000062377	ENSLOCG00000009503
960	Sunfish10528	ENSTRUG00000013866	ENSTNIG00000008477	ENSGACG00000017402	ENSORLG00000017615	ENSONIG00000009467	ENSDARG00000020957	ENSLOCG00000009481
961	Sunfish10533	ENSTRUG00000014037	ENSTNIG00000008484	ENSGACG00000017425	ENSORLG00000017605	ENSONIG00000009480	ENSDARG00000058995	ENSLOCG00000009240
962	Sunfish10535	ENSTRUG00000014101	ENSTNIG00000008486	ENSGACG00000017431	ENSORLG00000017600	ENSONIG00000009482	ENSDARG00000063437	ENSLOCG00000009215
963	Sunfish10536	ENSTRUG00000014272	ENSTNIG00000008487	ENSGACG00000017433	ENSORLG00000017597	ENSONIG00000009483	ENSDARG00000058822	ENSLOCG00000009208
964	Sunfish10542	ENSTRUG00000003209	ENSTNIG00000008493	ENSGACG00000017977	ENSORLG00000017547	ENSONIG00000009500	ENSDARG00000056672	ENSLOCG00000009275
965	Sunfish10554	ENSTRUG00000006409	ENSTNIG00000008502	ENSGACG00000017945	ENSORLG00000017490	ENSONIG00000009533	ENSDARG00000053152	ENSLOCG00000005913
966	Sunfish10555	ENSTRUG00000006540	ENSTNIG00000008503	ENSGACG00000017936	ENSORLG00000017486	ENSONIG00000009535	ENSDARG00000061832	ENSLOCG00000005945
967	Sunfish10561	ENSTRUG00000007698	ENSTNIG00000008508	ENSGACG00000017916	ENSORLG00000017442	ENSONIG00000009557	ENSDARG00000028771	ENSLOCG00000006134
968	Sunfish10563	ENSTRUG00000008361	ENSTNIG00000008510	ENSGACG00000017904	ENSORLG00000017430	ENSONIG00000009568	ENSDARG00000045275	ENSLOCG00000000466
969	Sunfish10575	ENSTRUG00000010908	ENSTNIG00000008519	ENSGACG00000017838	ENSORLG00000017295	ENSONIG00000009617	ENSDARG00000088210	ENSLOCG00000008878
970	Sunfish10576	ENSTRUG00000010940	ENSTNIG00000008520	ENSGACG00000017835	ENSORLG00000017289	ENSONIG00000009620	ENSDARG00000074571	ENSLOCG00000008890
971	Sunfish10582	ENSTRUG00000011513	ENSTNIG00000008526	ENSGACG00000016468	ENSORLG00000012589	ENSONIG00000021431	ENSDARG00000091481	ENSLOCG00000018165
972	Sunfish10605	ENSTRUG00000008786	ENSTNIG00000015219	ENSGACG00000013222	ENSORLG00000016990	ENSONIG00000009734	ENSDARG00000010965	ENSLOCG00000006356
973	Sunfish10633	ENSTRUG00000005252	ENSTNIG00000015240	ENSGACG00000013594	ENSORLG00000016490	ENSONIG00000009852	ENSDARG00000009436	ENSLOCG00000009799
974	Sunfish10643	ENSTRUG00000001633	ENSTNIG00000015250	ENSGACG00000013777	ENSORLG00000016212	ENSONIG00000009923	ENSDARG00000038754	ENSLOCG00000002457
975	Sunfish10668	ENSTRUG00000014062	ENSTNIG00000015284	ENSGACG00000015042	ENSORLG00000015810	ENSONIG00000010064	ENSDARG00000021739	ENSLOCG00000006049
976	Sunfish10694	ENSTRUG00000004409	ENSTNIG00000014177	ENSGACG00000002520	ENSORLG00000018456	ENSONIG00000004106	ENSDARG00000013379	ENSLOCG00000002546
977	Sunfish10723	ENSTRUG00000006255	ENSTNIG00000008858	ENSGACG00000003422	ENSORLG00000019267	ENSONIG00000011007	ENSDARG00000043710	ENSLOCG00000004074
978	Sunfish10762	ENSTRUG00000017975	ENSTNIG00000009309	ENSGACG00000015873	ENSORLG00000008848	ENSONIG00000005725	ENSDARG00000036058	ENSLOCG00000007927
979	Sunfish10774	ENSTRUG00000005219	ENSTNIG00000004721	ENSGACG00000003126	ENSORLG00000012803	ENSONIG00000011117	ENSDARG00000056713	ENSLOCG00000006672
980	Sunfish10778	ENSTRUG00000005581	ENSTNIG00000004845	ENSGACG00000003148	ENSORLG00000012696	ENSONIG00000011107	ENSDARG00000062138	ENSLOCG00000006779
981	Sunfish10779	ENSTRUG00000005842	ENSTNIG00000003849	ENSGACG00000003152	ENSORLG00000012676	ENSONIG00000011104	ENSDARG00000006145	ENSLOCG00000014536
982	Sunfish10784	ENSTRUG00000006566	ENSTNIG00000002548	ENSGACG00000003209	ENSORLG00000012624	ENSONIG00000011085	ENSDARG00000051887	ENSLOCG00000003570
983	Sunfish10786	ENSTRUG00000006807	ENSTNIG00000002612	ENSGACG00000003219	ENSORLG00000012575	ENSONIG00000011073	ENSDARG00000077024	ENSLOCG00000003617
984	Sunfish10845	ENSTRUG00000009286	ENSTNIG00000001028	ENSGACG00000007716	ENSORLG00000016127	ENSONIG00000021176	ENSDARG00000038414	ENSLOCG00000018082
985	Sunfish10849	ENSTRUG00000009474	ENSTNIG00000005790	ENSGACG00000007778	ENSORLG00000016216	ENSONIG00000019360	ENSDARG00000005699	ENSLOCG00000002118
986	Sunfish10852	ENSTRUG00000010675	ENSTNIG00000002580	ENSGACG00000007882	ENSORLG00000016301	ENSONIG00000019365	ENSDARG00000061161	ENSLOCG00000002308
987	Sunfish10902	ENSTRUG00000015355	ENSTNIG00000010675	ENSGACG00000008815	ENSORLG00000008833	ENSONIG00000020388	ENSDARG00000012820	ENSLOCG00000004860
988	Sunfish10916	ENSTRUG00000014704	ENSTNIG00000011103	ENSGACG00000009049	ENSORLG00000008426	ENSONIG00000020371	ENSDARG00000044753	ENSLOCG00000001083
989	Sunfish10927	ENSTRUG00000018177	ENSTNIG00000018296	ENSGACG00000005144	ENSORLG00000006370	ENSONIG00000014698	ENSDARG00000063649	ENSLOCG00000009736
990	Sunfish10960	ENSTRUG00000004463	ENSTNIG00000012197	ENSGACG00000004517	ENSORLG00000017066	ENSONIG00000000682	ENSDARG00000015546	ENSLOCG00000003451
991	Sunfish10966	ENSTRUG00000006594	ENSTNIG00000012204	ENSGACG00000004448	ENSORLG00000017121	ENSONIG00000000642	ENSDARG00000044803	ENSLOCG00000003190
992	Sunfish10993	ENSTRUG00000007657	ENSTNIG00000003937	ENSGACG00000004151	ENSORLG00000020301	ENSONIG00000000523	ENSDARG00000062237	ENSLOCG00000006546
993	Sunfish11017	ENSTRUG00000011009	ENSTNIG00000017900	ENSGACG00000002781	ENSORLG00000010271	ENSONIG00000017322	ENSDARG00000023703	ENSLOCG00000013186
994	Sunfish11018	ENSTRUG00000002340	ENSTNIG00000006729	ENSGACG00000003959	ENSORLG00000019525	ENSONIG00000000416	ENSDARG00000021346	ENSLOCG00000013193
995	Sunfish11043	ENSTRUG00000008209	ENSTNIG00000017486	ENSGACG00000003697	ENSORLG00000012805	ENSONIG00000004435	ENSDARG00000013522	ENSLOCG00000007137
996	Sunfish11045	ENSTRUG00000002607	ENSTNIG00000006572	ENSGACG00000003641	ENSORLG00000012859	ENSONIG00000004421	ENSDARG00000005191	ENSLOCG00000007175
997	Sunfish11065	ENSTRUG00000003708	ENSTNIG00000008042	ENSGACG00000010219	ENSORLG00000012224	ENSONIG00000012916	ENSDARG00000043457	ENSLOCG00000006948
998	Sunfish11105	ENSTRUG00000007434	ENSTNIG00000004234	ENSGACG00000002293	ENSORLG00000007855	ENSONIG00000013838	ENSDARG00000057986	ENSLOCG00000006404
999	Sunfish11126	ENSTRUG00000008052	ENSTNIG00000006331	ENSGACG00000002683	ENSORLG00000009865	ENSONIG00000013603	ENSDARG00000086514	ENSLOCG00000000584
1000	Sunfish11133	ENSTRUG00000009345	ENSTNIG00000004588	ENSGACG00000002653	ENSORLG00000009709	ENSONIG00000013650	ENSDARG00000016350	ENSLOCG00000000820
1001	Sunfish11137	ENSTRUG00000010159	ENSTNIG00000004584	ENSGACG00000002615	ENSORLG00000009597	ENSONIG00000013665	ENSDARG00000078418	ENSLOCG00000005842
1002	Sunfish11213	ENSTRUG00000008320	ENSTNIG00000003617	ENSGACG00000003085	ENSORLG00000002251	ENSONIG00000019664	ENSDARG00000043336	ENSLOCG00000002116
1003	Sunfish11221	ENSTRUG00000003693	ENSTNIG00000017580	ENSGACG00000003175	ENSORLG00000002385	ENSONIG00000019680	ENSDARG00000073952	ENSLOCG00000002412
1004	Sunfish11225	ENSTRUG00000008994	ENSTNIG00000017575	ENSGACG00000003220	ENSORLG00000002534	ENSONIG00000019696	ENSDARG00000059373	ENSLOCG00000004544
1005	Sunfish11287	ENSTRUG00000004344	ENSTNIG00000009155	ENSGACG00000003809	ENSORLG00000003036	ENSONIG00000002728	ENSDARG00000063244	ENSLOCG00000009089
1006	Sunfish11288	ENSTRUG00000004516	ENSTNIG00000009156	ENSGACG00000003819	ENSORLG00000003062	ENSONIG00000002730	ENSDARG00000018574	ENSLOCG00000009048
1007	Sunfish11320	ENSTRUG00000013309	ENSTNIG00000017535	ENSGACG00000004161	ENSORLG00000020002	ENSONIG00000019785	ENSDARG00000042641	ENSLOCG00000010601
1008	Sunfish11345	ENSTRUG00000014478	ENSTNIG00000017787	ENSGACG00000004716	ENSORLG00000012917	ENSONIG00000002609	ENSDARG00000020278	ENSLOCG00000004664
1009	Sunfish11348	ENSTRUG00000014387	ENSTNIG00000017790	ENSGACG00000004672	ENSORLG00000012852	ENSONIG00000002590	ENSDARG00000093406	ENSLOCG00000004584
1010	Sunfish11352	ENSTRUG00000014247	ENSTNIG00000017794	ENSGACG00000004581	ENSORLG00000012788	ENSONIG00000002567	ENSDARG00000056566	ENSLOCG00000010199
1011	Sunfish11353	ENSTRUG00000014177	ENSTNIG00000017795	ENSGACG00000004565	ENSORLG00000012754	ENSONIG00000002565	ENSDARG00000056034	ENSLOCG00000010191
1012	Sunfish11356	ENSTRUG00000014149	ENSTNIG00000017797	ENSGACG00000005433	ENSORLG00000012716	ENSONIG00000002562	ENSDARG00000027612	ENSLOCG00000010654
1013	Sunfish11364	ENSTRUG00000009357	ENSTNIG00000009179	ENSGACG00000005283	ENSORLG00000012615	ENSONIG00000002514	ENSDARG00000045949	ENSLOCG00000008615
1014	Sunfish11378	ENSTRUG00000007769	ENSTNIG00000009169	ENSGACG00000005113	ENSORLG00000012371	ENSONIG00000002456	ENSDARG00000003320	ENSLOCG00000010016
1015	Sunfish11384	ENSTRUG00000001804	ENSTNIG00000009194	ENSGACG00000005059	ENSORLG00000012311	ENSONIG00000002435	ENSDARG00000003680	ENSLOCG00000010158
1016	Sunfish11387	ENSTRUG00000018099	ENSTNIG00000009197	ENSGACG00000004986	ENSORLG00000012238	ENSONIG00000002420	ENSDARG00000062634	ENSLOCG00000006617
1017	Sunfish11391	ENSTRUG00000014502	ENSTNIG00000005091	ENSGACG00000004959	ENSORLG00000012147	ENSONIG00000002403	ENSDARG00000052975	ENSLOCG00000008897
1018	Sunfish11393	ENSTRUG00000014431	ENSTNIG00000005093	ENSGACG00000004892	ENSORLG00000012101	ENSONIG00000002394	ENSDARG00000061231	ENSLOCG00000001320
1019	Sunfish11397	ENSTRUG00000014193	ENSTNIG00000016969	ENSGACG00000004817	ENSORLG00000011917	ENSONIG00000002368	ENSDARG00000060755	ENSLOCG00000003632
1020	Sunfish11398	ENSTRUG00000014068	ENSTNIG00000016970	ENSGACG00000004796	ENSORLG00000011880	ENSONIG00000002364	ENSDARG00000005023	ENSLOCG00000002630
1021	Sunfish11399	ENSTRUG00000013949	ENSTNIG00000016972	ENSGACG00000005445	ENSORLG00000011797	ENSONIG00000002355	ENSDARG00000012135	ENSLOCG00000002704
1022	Sunfish11403	ENSTRUG00000013570	ENSTNIG00000016974	ENSGACG00000005520	ENSORLG00000011706	ENSONIG00000002320	ENSDARG00000018000	ENSLOCG00000002718
1023	Sunfish11409	ENSTRUG00000013121	ENSTNIG00000016983	ENSGACG00000005717	ENSORLG00000011482	ENSONIG00000002290	ENSDARG00000023145	ENSLOCG00000005210
1024	Sunfish11413	ENSTRUG00000012570	ENSTNIG00000016986	ENSGACG00000005767	ENSORLG00000011084	ENSONIG00000002248	ENSDARG00000004378	ENSLOCG00000005054
1025	Sunfish11422	ENSTRUG00000011805	ENSTNIG00000016993	ENSGACG00000005835	ENSORLG00000003371	ENSONIG00000002179	ENSDARG00000019258	ENSLOCG00000007091
1026	Sunfish11425	ENSTRUG00000011585	ENSTNIG00000016995	ENSGACG00000005874	ENSORLG00000003394	ENSONIG00000002161	ENSDARG00000012745	ENSLOCG00000007151
1027	Sunfish11427	ENSTRUG00000011256	ENSTNIG00000016998	ENSGACG00000005895	ENSORLG00000003422	ENSONIG00000002134	ENSDARG00000061042	ENSLOCG00000007187
1028	Sunfish11438	ENSTRUG00000009867	ENSTNIG00000006433	ENSGACG00000005998	ENSORLG00000003708	ENSONIG00000002056	ENSDARG00000062754	ENSLOCG00000001474
1029	Sunfish11444	ENSTRUG00000008765	ENSTNIG00000002543	ENSGACG00000006077	ENSORLG00000003881	ENSONIG00000002018	ENSDARG00000026762	ENSLOCG00000011562
1030	Sunfish11459	ENSTRUG00000014752	ENSTNIG00000017776	ENSGACG00000006404	ENSORLG00000004022	ENSONIG00000010852	ENSDARG00000013828	ENSLOCG00000011366
1031	Sunfish11463	ENSTRUG00000015133	ENSTNIG00000017771	ENSGACG00000006323	ENSORLG00000004090	ENSONIG00000010835	ENSDARG00000070228	ENSLOCG00000010732
1032	Sunfish11478	ENSTRUG00000007566	ENSTNIG00000017762	ENSGACG00000006780	ENSORLG00000004542	ENSONIG00000010756	ENSDARG00000042291	ENSLOCG00000011008
1033	Sunfish11479	ENSTRUG00000000270	ENSTNIG00000017761	ENSGACG00000006792	ENSORLG00000004561	ENSONIG00000010755	ENSDARG00000042296	ENSLOCG00000011012
1034	Sunfish11480	ENSTRUG00000007370	ENSTNIG00000017760	ENSGACG00000006796	ENSORLG00000004615	ENSONIG00000010747	ENSDARG00000061268	ENSLOCG00000007766
1035	Sunfish11485	ENSTRUG00000006094	ENSTNIG00000017755	ENSGACG00000006894	ENSORLG00000004712	ENSONIG00000004506	ENSDARG00000010266	ENSLOCG00000011599
1036	Sunfish11521	ENSTRUG00000018155	ENSTNIG00000009201	ENSGACG00000007223	ENSORLG00000005207	ENSONIG00000004620	ENSDARG00000062305	ENSLOCG00000001399
1037	Sunfish11523	ENSTRUG00000015734	ENSTNIG00000009214	ENSGACG00000007236	ENSORLG00000005231	ENSONIG00000004626	ENSDARG00000045364	ENSLOCG00000001636
1038	Sunfish11524	ENSTRUG00000015728	ENSTNIG00000009215	ENSGACG00000007251	ENSORLG00000005237	ENSONIG00000004631	ENSDARG00000060893	ENSLOCG00000001624
1039	Sunfish11539	ENSTRUG00000015057	ENSTNIG00000009220	ENSGACG00000007372	ENSORLG00000005493	ENSONIG00000004689	ENSDARG00000001559	ENSLOCG00000001676
1040	Sunfish11553	ENSTRUG00000004476	ENSTNIG00000006284	ENSGACG00000011085	ENSORLG00000011507	ENSONIG00000011646	ENSDARG00000053878	ENSLOCG00000015035
1041	Sunfish11554	ENSTRUG00000003930	ENSTNIG00000006283	ENSGACG00000011111	ENSORLG00000011555	ENSONIG00000011641	ENSDARG00000019897	ENSLOCG00000015042
1042	Sunfish11556	ENSTRUG00000003336	ENSTNIG00000006281	ENSGACG00000011140	ENSORLG00000011591	ENSONIG00000010636	ENSDARG00000078176	ENSLOCG00000016083
1043	Sunfish11558	ENSTRUG00000003094	ENSTNIG00000006279	ENSGACG00000011159	ENSORLG00000011612	ENSONIG00000010640	ENSDARG00000016044	ENSLOCG00000016089
1044	Sunfish11562	ENSTRUG00000001134	ENSTNIG00000006080	ENSGACG00000011184	ENSORLG00000011813	ENSONIG00000010653	ENSDARG00000007369	ENSLOCG00000015067
1045	Sunfish11582	ENSTRUG00000001154	ENSTNIG00000004319	ENSGACG00000011448	ENSORLG00000012229	ENSONIG00000010711	ENSDARG00000059212	ENSLOCG00000015205
1046	Sunfish11602	ENSTRUG00000005566	ENSTNIG00000003092	ENSGACG00000011817	ENSORLG00000012796	ENSONIG00000010805	ENSDARG00000095046	ENSLOCG00000015171
1047	Sunfish11617	ENSTRUG00000006445	ENSTNIG00000004918	ENSGACG00000011923	ENSORLG00000013067	ENSONIG00000010854	ENSDARG00000068286	ENSLOCG00000008226
1048	Sunfish11657	ENSTRUG00000012624	ENSTNIG00000005431	ENSGACG00000006020	ENSORLG00000008648	ENSONIG00000015776	ENSDARG00000041870	ENSLOCG00000015878
1049	Sunfish11658	ENSTRUG00000012246	ENSTNIG00000005430	ENSGACG00000006047	ENSORLG00000008703	ENSONIG00000015784	ENSDARG00000041895	ENSLOCG00000015871
1050	Sunfish11664	ENSTRUG00000011687	ENSTNIG00000005425	ENSGACG00000012152	ENSORLG00000008773	ENSONIG00000010554	ENSDARG00000021305	ENSLOCG00000015851
1051	Sunfish11698	ENSTRUG00000015750	ENSTNIG00000010714	ENSGACG00000011913	ENSORLG00000018123	ENSONIG00000018698	ENSDARG00000042566	ENSLOCG00000017211
1052	Sunfish11708	ENSTRUG00000015107	ENSTNIG00000005597	ENSGACG00000007532	ENSORLG00000006363	ENSONIG00000010567	ENSDARG00000076627	ENSLOCG00000004127
1053	Sunfish11725	ENSTRUG00000000152	ENSTNIG00000018463	ENSGACG00000007687	ENSORLG00000006651	ENSONIG00000002784	ENSDARG00000019473	ENSLOCG00000003936
1054	Sunfish11728	ENSTRUG00000016227	ENSTNIG00000018457	ENSGACG00000007770	ENSORLG00000006764	ENSONIG00000002799	ENSDARG00000002082	ENSLOCG00000007377
1055	Sunfish11741	ENSTRUG00000015834	ENSTNIG00000018444	ENSGACG00000008027	ENSORLG00000007067	ENSONIG00000002882	ENSDARG00000056750	ENSLOCG00000011557
1056	Sunfish11748	ENSTRUG00000015695	ENSTNIG00000018438	ENSGACG00000008084	ENSORLG00000007319	ENSONIG00000002905	ENSDARG00000009023	ENSLOCG00000006030
1057	Sunfish11766	ENSTRUG00000015113	ENSTNIG00000018424	ENSGACG00000008337	ENSORLG00000007734	ENSONIG00000002973	ENSDARG00000006151	ENSLOCG00000011716
1058	Sunfish11782	ENSTRUG00000014205	ENSTNIG00000018411	ENSGACG00000008576	ENSORLG00000008087	ENSONIG00000003047	ENSDARG00000017143	ENSLOCG00000008095
1059	Sunfish11787	ENSTRUG00000013855	ENSTNIG00000018406	ENSGACG00000008637	ENSORLG00000008199	ENSONIG00000003066	ENSDARG00000057508	ENSLOCG00000005650
1060	Sunfish11796	ENSTRUG00000012972	ENSTNIG00000018396	ENSGACG00000008767	ENSORLG00000008352	ENSONIG00000003121	ENSDARG00000028715	ENSLOCG00000010478
1061	Sunfish11815	ENSTRUG00000011637	ENSTNIG00000018384	ENSGACG00000008982	ENSORLG00000008641	ENSONIG00000006007	ENSDARG00000023261	ENSLOCG00000007573
1062	Sunfish11816	ENSTRUG00000011442	ENSTNIG00000018383	ENSGACG00000008984	ENSORLG00000008696	ENSONIG00000006013	ENSDARG00000061335	ENSLOCG00000005248
1063	Sunfish11818	ENSTRUG00000011417	ENSTNIG00000001653	ENSGACG00000009004	ENSORLG00000008710	ENSONIG00000006022	ENSDARG00000055069	ENSLOCG00000005200
1064	Sunfish11821	ENSTRUG00000011235	ENSTNIG00000018379	ENSGACG00000009027	ENSORLG00000008732	ENSONIG00000006026	ENSDARG00000055854	ENSLOCG00000005350
1065	Sunfish11823	ENSTRUG00000010972	ENSTNIG00000018378	ENSGACG00000009048	ENSORLG00000008774	ENSONIG00000006037	ENSDARG00000019008	ENSLOCG00000005398
1066	Sunfish11824	ENSTRUG00000010952	ENSTNIG00000018377	ENSGACG00000009056	ENSORLG00000008786	ENSONIG00000006042	ENSDARG00000002213	ENSLOCG00000005427
1067	Sunfish11829	ENSTRUG00000010439	ENSTNIG00000018372	ENSGACG00000009093	ENSORLG00000008866	ENSONIG00000006059	ENSDARG00000076308	ENSLOCG00000018343
1068	Sunfish11843	ENSTRUG00000007236	ENSTNIG00000018360	ENSGACG00000009238	ENSORLG00000009216	ENSONIG00000006127	ENSDARG00000021808	ENSLOCG00000010423
1069	Sunfish11852	ENSTRUG00000003940	ENSTNIG00000018352	ENSGACG00000012292	ENSORLG00000009366	ENSONIG00000006173	ENSDARG00000060532	ENSLOCG00000010320
1070	Sunfish11918	ENSTRUG00000008407	ENSTNIG00000005852	ENSGACG00000004052	ENSORLG00000010847	ENSONIG00000006036	ENSDARG00000094709	ENSLOCG00000010851
1071	Sunfish11919	ENSTRUG00000008519	ENSTNIG00000005851	ENSGACG00000004036	ENSORLG00000010829	ENSONIG00000006030	ENSDARG00000036489	ENSLOCG00000008827
1072	Sunfish11923	ENSTRUG00000008838	ENSTNIG00000005847	ENSGACG00000004008	ENSORLG00000010779	ENSONIG00000006016	ENSDARG00000059950	ENSLOCG00000010799
1073	Sunfish11933	ENSTRUG00000009905	ENSTNIG00000012785	ENSGACG00000003936	ENSORLG00000010581	ENSONIG00000005968	ENSDARG00000035978	ENSLOCG00000012433
1074	Sunfish11936	ENSTRUG00000010286	ENSTNIG00000012782	ENSGACG00000003913	ENSORLG00000010531	ENSONIG00000005952	ENSDARG00000024092	ENSLOCG00000012464
1075	Sunfish11952	ENSTRUG00000017819	ENSTNIG00000012769	ENSGACG00000003823	ENSORLG00000010314	ENSONIG00000005921	ENSDARG00000078261	ENSLOCG00000011613
1076	Sunfish11953	ENSTRUG00000017830	ENSTNIG00000012768	ENSGACG00000003816	ENSORLG00000010294	ENSONIG00000005917	ENSDARG00000063588	ENSLOCG00000011596
1077	Sunfish11956	ENSTRUG00000017810	ENSTNIG00000012767	ENSGACG00000003763	ENSORLG00000010235	ENSONIG00000005909	ENSDARG00000061490	ENSLOCG00000007828
1078	Sunfish11957	ENSTRUG00000017807	ENSTNIG00000012766	ENSGACG00000003756	ENSORLG00000010197	ENSONIG00000005906	ENSDARG00000055575	ENSLOCG00000007866
1079	Sunfish11958	ENSTRUG00000017798	ENSTNIG00000012765	ENSGACG00000003740	ENSORLG00000010171	ENSONIG00000005900	ENSDARG00000061203	ENSLOCG00000007889
1080	Sunfish11961	ENSTRUG00000017793	ENSTNIG00000012763	ENSGACG00000003735	ENSORLG00000010126	ENSONIG00000005895	ENSDARG00000012816	ENSLOCG00000007771
1081	Sunfish11962	ENSTRUG00000017777	ENSTNIG00000012762	ENSGACG00000003693	ENSORLG00000010111	ENSONIG00000005883	ENSDARG00000011821	ENSLOCG00000007750
1082	Sunfish11964	ENSTRUG00000017765	ENSTNIG00000012759	ENSGACG00000003685	ENSORLG00000010055	ENSONIG00000005878	ENSDARG00000031307	ENSLOCG00000007717
1083	Sunfish11965	ENSTRUG00000017760	ENSTNIG00000012758	ENSGACG00000003678	ENSORLG00000010050	ENSONIG00000005875	ENSDARG00000015567	ENSLOCG00000007706
1084	Sunfish11977	ENSTRUG00000017478	ENSTNIG00000012745	ENSGACG00000003525	ENSORLG00000009768	ENSONIG00000005833	ENSDARG00000002396	ENSLOCG00000009796
1085	Sunfish11982	ENSTRUG00000017557	ENSTNIG00000012738	ENSGACG00000003410	ENSORLG00000009470	ENSONIG00000005805	ENSDARG00000059070	ENSLOCG00000009688
1086	Sunfish11998	ENSTRUG00000017904	ENSTNIG00000005409	ENSGACG00000019348	ENSORLG00000012046	ENSONIG00000011955	ENSDARG00000005451	ENSLOCG00000015651
1087	Sunfish12007	ENSTRUG00000002934	ENSTNIG00000005109	ENSGACG00000019404	ENSORLG00000018441	ENSONIG00000008060	ENSDARG00000020101	ENSLOCG00000015980
1088	Sunfish12019	ENSTRUG00000000910	ENSTNIG00000005525	ENSGACG00000019459	ENSORLG00000012160	ENSONIG00000012048	ENSDARG00000002400	ENSLOCG00000016269
1089	Sunfish12021	ENSTRUG00000001408	ENSTNIG00000005128	ENSGACG00000019463	ENSORLG00000012245	ENSONIG00000012065	ENSDARG00000070441	ENSLOCG00000016277
1090	Sunfish12026	ENSTRUG00000003877	ENSTNIG00000005779	ENSGACG00000019496	ENSORLG00000012365	ENSONIG00000012084	ENSDARG00000045846	ENSLOCG00000015512
1091	Sunfish12027	ENSTRUG00000004268	ENSTNIG00000005778	ENSGACG00000019497	ENSORLG00000012378	ENSONIG00000012089	ENSDARG00000045843	ENSLOCG00000015516
1092	Sunfish12033	ENSTRUG00000003393	ENSTNIG00000005773	ENSGACG00000019519	ENSORLG00000009787	ENSONIG00000011911	ENSDARG00000018149	ENSLOCG00000016411
1093	Sunfish12039	ENSTRUG00000004485	ENSTNIG00000009811	ENSGACG00000019527	ENSORLG00000009602	ENSONIG00000011894	ENSDARG00000009657	ENSLOCG00000015212
1094	Sunfish12041	ENSTRUG00000003820	ENSTNIG00000002853	ENSGACG00000019532	ENSORLG00000009571	ENSONIG00000011890	ENSDARG00000045482	ENSLOCG00000015219
1095	Sunfish12051	ENSTRUG00000010861	ENSTNIG00000006891	ENSGACG00000019176	ENSORLG00000009391	ENSONIG00000011845	ENSDARG00000001953	ENSLOCG00000015663
1096	Sunfish12085	ENSTRUG00000016499	ENSTNIG00000015928	ENSGACG00000005574	ENSORLG00000002724	ENSONIG00000014412	ENSDARG00000043720	ENSLOCG00000001829
1097	Sunfish12090	ENSTRUG00000016457	ENSTNIG00000015923	ENSGACG00000003940	ENSORLG00000002611	ENSONIG00000014395	ENSDARG00000010051	ENSLOCG00000001849
1098	Sunfish12098	ENSTRUG00000016393	ENSTNIG00000015917	ENSGACG00000004136	ENSORLG00000002465	ENSONIG00000014360	ENSDARG00000079123	ENSLOCG00000015613
1099	Sunfish12110	ENSTRUG00000018505	ENSTNIG00000013434	ENSGACG00000015834	ENSORLG00000003257	ENSONIG00000011166	ENSDARG00000035400	ENSLOCG00000011068
1100	Sunfish12113	ENSTRUG00000013460	ENSTNIG00000015385	ENSGACG00000004398	ENSORLG00000002028	ENSONIG00000014307	ENSDARG00000038308	ENSLOCG00000015179
1101	Sunfish12128	ENSTRUG00000014304	ENSTNIG00000015368	ENSGACG00000005726	ENSORLG00000002937	ENSONIG00000014433	ENSDARG00000054155	ENSLOCG00000015638
1102	Sunfish12146	ENSTRUG00000016777	ENSTNIG00000016695	ENSGACG00000006242	ENSORLG00000003551	ENSONIG00000014505	ENSDARG00000031873	ENSLOCG00000008806
1103	Sunfish12177	ENSTRUG00000015127	ENSTNIG00000016668	ENSGACG00000006793	ENSORLG00000003982	ENSONIG00000015195	ENSDARG00000019417	ENSLOCG00000008173
1104	Sunfish12179	ENSTRUG00000015117	ENSTNIG00000016666	ENSGACG00000006821	ENSORLG00000003997	ENSONIG00000015191	ENSDARG00000074087	ENSLOCG00000008131
1105	Sunfish12184	ENSTRUG00000015015	ENSTNIG00000004130	ENSGACG00000006860	ENSORLG00000004076	ENSONIG00000015178	ENSDARG00000054777	ENSLOCG00000008022
1106	Sunfish12185	ENSTRUG00000014894	ENSTNIG00000005133	ENSGACG00000006876	ENSORLG00000004169	ENSONIG00000015173	ENSDARG00000054319	ENSLOCG00000007994
1107	Sunfish12186	ENSTRUG00000014868	ENSTNIG00000005138	ENSGACG00000006892	ENSORLG00000004185	ENSONIG00000015172	ENSDARG00000054794	ENSLOCG00000007985
1108	Sunfish12191	ENSTRUG00000014721	ENSTNIG00000005025	ENSGACG00000006939	ENSORLG00000004267	ENSONIG00000015147	ENSDARG00000054224	ENSLOCG00000007848
1109	Sunfish12200	ENSTRUG00000014040	ENSTNIG00000017600	ENSGACG00000007106	ENSORLG00000004500	ENSONIG00000015114	ENSDARG00000060745	ENSLOCG00000009373
1110	Sunfish12205	ENSTRUG00000013865	ENSTNIG00000017597	ENSGACG00000007129	ENSORLG00000004560	ENSONIG00000015105	ENSDARG00000069283	ENSLOCG00000007753
1111	Sunfish12210	ENSTRUG00000012478	ENSTNIG00000013255	ENSGACG00000015268	ENSORLG00000020697	ENSONIG00000016608	ENSDARG00000001009	ENSLOCG00000010988
1112	Sunfish12234	ENSTRUG00000009984	ENSTNIG00000010348	ENSGACG00000014135	ENSORLG00000004041	ENSONIG00000011969	ENSDARG00000060620	ENSLOCG00000008901
1113	Sunfish12261	ENSTRUG00000011422	ENSTNIG00000013266	ENSGACG00000013952	ENSORLG00000003517	ENSONIG00000011857	ENSDARG00000070083	ENSLOCG00000008090
1114	Sunfish12264	ENSTRUG00000010768	ENSTNIG00000013268	ENSGACG00000013935	ENSORLG00000003454	ENSONIG00000011842	ENSDARG00000070078	ENSLOCG00000008192
1115	Sunfish12265	ENSTRUG00000010755	ENSTNIG00000013269	ENSGACG00000013934	ENSORLG00000003440	ENSONIG00000021013	ENSDARG00000075154	ENSLOCG00000017831
1116	Sunfish12269	ENSTRUG00000010095	ENSTNIG00000013272	ENSGACG00000013923	ENSORLG00000003411	ENSONIG00000011823	ENSDARG00000062744	ENSLOCG00000008347
1117	Sunfish12283	ENSTRUG00000007387	ENSTNIG00000004251	ENSGACG00000014804	ENSORLG00000006133	ENSONIG00000015196	ENSDARG00000040245	ENSLOCG00000003556
1118	Sunfish12292	ENSTRUG00000002869	ENSTNIG00000014471	ENSGACG00000015336	ENSORLG00000020678	ENSONIG00000003758	ENSDARG00000053502	ENSLOCG00000001257
1119	Sunfish12296	ENSTRUG00000006347	ENSTNIG00000014475	ENSGACG00000015321	ENSORLG00000020667	ENSONIG00000003746	ENSDARG00000055737	ENSLOCG00000008388
1120	Sunfish12319	ENSTRUG00000004580	ENSTNIG00000014491	ENSGACG00000015210	ENSORLG00000020652	ENSONIG00000007338	ENSDARG00000060716	ENSLOCG00000010188
1121	Sunfish12332	ENSTRUG00000016722	ENSTNIG00000010803	ENSGACG00000003386	ENSORLG00000014322	ENSONIG00000019210	ENSDARG00000052030	ENSLOCG00000005983
1122	Sunfish12333	ENSTRUG00000016746	ENSTNIG00000010802	ENSGACG00000003529	ENSORLG00000014340	ENSONIG00000019209	ENSDARG00000059575	ENSLOCG00000007180
1123	Sunfish12356	ENSTRUG00000007341	ENSTNIG00000003364	ENSGACG00000002016	ENSORLG00000000152	ENSONIG00000007695	ENSDARG00000003564	ENSLOCG00000001335
1124	Sunfish12406	ENSTRUG00000011862	ENSTNIG00000019351	ENSGACG00000012149	ENSORLG00000009495	ENSONIG00000019596	ENSDARG00000011819	ENSLOCG00000014027
1125	Sunfish12407	ENSTRUG00000011771	ENSTNIG00000019350	ENSGACG00000012135	ENSORLG00000009478	ENSONIG00000019594	ENSDARG00000034734	ENSLOCG00000014035
1126	Sunfish12423	ENSTRUG00000009885	ENSTNIG00000019339	ENSGACG00000011795	ENSORLG00000009137	ENSONIG00000000467	ENSDARG00000060506	ENSLOCG00000011825
1127	Sunfish12424	ENSTRUG00000009830	ENSTNIG00000019338	ENSGACG00000011810	ENSORLG00000009117	ENSONIG00000000477	ENSDARG00000060500	ENSLOCG00000011835
1128	Sunfish12425	ENSTRUG00000009594	ENSTNIG00000019336	ENSGACG00000011842	ENSORLG00000009092	ENSONIG00000000483	ENSDARG00000017329	ENSLOCG00000011854
1129	Sunfish12427	ENSTRUG00000008829	ENSTNIG00000019334	ENSGACG00000011856	ENSORLG00000009054	ENSONIG00000000509	ENSDARG00000060481	ENSLOCG00000011885
1130	Sunfish12434	ENSTRUG00000007277	ENSTNIG00000019327	ENSGACG00000012008	ENSORLG00000008880	ENSONIG00000000556	ENSDARG00000002332	ENSLOCG00000011982
1131	Sunfish12481	ENSTRUG00000011435	ENSTNIG00000019285	ENSGACG00000011310	ENSORLG00000008665	ENSONIG00000001001	ENSDARG00000060551	ENSLOCG00000014006
1132	Sunfish12485	ENSTRUG00000012043	ENSTNIG00000019283	ENSGACG00000011289	ENSORLG00000008606	ENSONIG00000000985	ENSDARG00000060564	ENSLOCG00000013986
1133	Sunfish12497	ENSTRUG00000010227	ENSTNIG00000019261	ENSGACG00000011100	ENSORLG00000011353	ENSONIG00000000914	ENSDARG00000030490	ENSLOCG00000013491
1134	Sunfish12503	ENSTRUG00000011878	ENSTNIG00000006660	ENSGACG00000011010	ENSORLG00000011474	ENSONIG00000000882	ENSDARG00000010816	ENSLOCG00000007288
1135	Sunfish12513	ENSTRUG00000013445	ENSTNIG00000006671	ENSGACG00000010847	ENSORLG00000011884	ENSONIG00000000798	ENSDARG00000038910	ENSLOCG00000007550
1136	Sunfish12514	ENSTRUG00000013563	ENSTNIG00000006672	ENSGACG00000010839	ENSORLG00000012127	ENSONIG00000000780	ENSDARG00000061205	ENSLOCG00000007568
1137	Sunfish12518	ENSTRUG00000014031	ENSTNIG00000019432	ENSGACG00000010777	ENSORLG00000012266	ENSONIG00000000752	ENSDARG00000039272	ENSLOCG00000007909
1138	Sunfish12549	ENSTRUG00000008507	ENSTNIG00000011621	ENSGACG00000012988	ENSORLG00000011519	ENSONIG00000019391	ENSDARG00000070866	ENSLOCG00000002065
1139	Sunfish12550	ENSTRUG00000008539	ENSTNIG00000011620	ENSGACG00000014278	ENSORLG00000012962	ENSONIG00000015674	ENSDARG00000019556	ENSLOCG00000006424
1140	Sunfish12555	ENSTRUG00000009710	ENSTNIG00000011616	ENSGACG00000014320	ENSORLG00000012821	ENSONIG00000015696	ENSDARG00000003573	ENSLOCG00000005632
1141	Sunfish12564	ENSTRUG00000010563	ENSTNIG00000011611	ENSGACG00000014365	ENSORLG00000020868	ENSONIG00000015725	ENSDARG00000038094	ENSLOCG00000006114
1142	Sunfish12604	ENSTRUG00000005089	ENSTNIG00000011580	ENSGACG00000013059	ENSORLG00000011746	ENSONIG00000019402	ENSDARG00000077737	ENSLOCG00000002279
1143	Sunfish12617	ENSTRUG00000001503	ENSTNIG00000002655	ENSGACG00000014254	ENSORLG00000013116	ENSONIG00000015653	ENSDARG00000006642	ENSLOCG00000006082
1144	Sunfish12619	ENSTRUG00000017766	ENSTNIG00000011506	ENSGACG00000014233	ENSORLG00000013225	ENSONIG00000015647	ENSDARG00000009693	ENSLOCG00000004976
1145	Sunfish12621	ENSTRUG00000017738	ENSTNIG00000011504	ENSGACG00000008409	ENSORLG00000013243	ENSONIG00000015638	ENSDARG00000033140	ENSLOCG00000011526
1146	Sunfish12640	ENSTRUG00000001524	ENSTNIG00000011493	ENSGACG00000008071	ENSORLG00000013478	ENSONIG00000008541	ENSDARG00000060991	ENSLOCG00000011112
1147	Sunfish12658	ENSTRUG00000003524	ENSTNIG00000006265	ENSGACG00000007792	ENSORLG00000013743	ENSONIG00000008495	ENSDARG00000020217	ENSLOCG00000004814
1148	Sunfish12659	ENSTRUG00000003948	ENSTNIG00000006266	ENSGACG00000007764	ENSORLG00000013776	ENSONIG00000008491	ENSDARG00000052816	ENSLOCG00000004890
1149	Sunfish12751	ENSTRUG00000011243	ENSTNIG00000013994	ENSGACG00000005403	ENSORLG00000017223	ENSONIG00000006234	ENSDARG00000089260	ENSLOCG00000012342
1150	Sunfish12839	ENSTRUG00000010919	ENSTNIG00000008020	ENSGACG00000009793	ENSORLG00000012810	ENSONIG00000013036	ENSDARG00000022788	ENSLOCG00000007876
1151	Sunfish12848	ENSTRUG00000008984	ENSTNIG00000003478	ENSGACG00000009950	ENSORLG00000012599	ENSONIG00000012975	ENSDARG00000040988	ENSLOCG00000007859
1152	Sunfish12852	ENSTRUG00000008289	ENSTNIG00000003322	ENSGACG00000010059	ENSORLG00000012528	ENSONIG00000012965	ENSDARG00000040158	ENSLOCG00000007407
1153	Sunfish12853	ENSTRUG00000007912	ENSTNIG00000003321	ENSGACG00000010089	ENSORLG00000012515	ENSONIG00000012962	ENSDARG00000040159	ENSLOCG00000007422
1154	Sunfish12871	ENSTRUG00000001906	ENSTNIG00000008047	ENSGACG00000010330	ENSORLG00000012146	ENSONIG00000012893	ENSDARG00000056914	ENSLOCG00000008451
1155	Sunfish12912	ENSTRUG00000015769	ENSTNIG00000008083	ENSGACG00000011464	ENSORLG00000011189	ENSONIG00000006574	ENSDARG00000095904	ENSLOCG00000000007
1156	Sunfish12966	ENSTRUG00000011142	ENSTNIG00000014938	ENSGACG00000009738	ENSORLG00000002442	ENSONIG00000000741	ENSDARG00000037930	ENSLOCG00000011785
1157	Sunfish12969	ENSTRUG00000010417	ENSTNIG00000014935	ENSGACG00000009795	ENSORLG00000002357	ENSONIG00000000728	ENSDARG00000060348	ENSLOCG00000011723
1158	Sunfish12972	ENSTRUG00000009387	ENSTNIG00000014932	ENSGACG00000009828	ENSORLG00000002269	ENSONIG00000000706	ENSDARG00000054355	ENSLOCG00000011848
1159	Sunfish12973	ENSTRUG00000009192	ENSTNIG00000014931	ENSGACG00000013694	ENSORLG00000002246	ENSONIG00000009857	ENSDARG00000054362	ENSLOCG00000011851
1160	Sunfish13029	ENSTRUG00000000444	ENSTNIG00000011290	ENSGACG00000014954	ENSORLG00000000342	ENSONIG00000009478	ENSDARG00000038024	ENSLOCG00000006800
1161	Sunfish13040	ENSTRUG00000004484	ENSTNIG00000011280	ENSGACG00000014990	ENSORLG00000000869	ENSONIG00000009546	ENSDARG00000088560	ENSLOCG00000011150
1162	Sunfish13045	ENSTRUG00000003206	ENSTNIG00000002142	ENSGACG00000014416	ENSORLG00000000943	ENSONIG00000009559	ENSDARG00000073985	ENSLOCG00000012244
1163	Sunfish13057	ENSTRUG00000005872	ENSTNIG00000012325	ENSGACG00000005939	ENSORLG00000012062	ENSONIG00000003770	ENSDARG00000054400	ENSLOCG00000009522
1164	Sunfish13090	ENSTRUG00000018504	ENSTNIG00000018098	ENSGACG00000006859	ENSORLG00000010464	ENSONIG00000008826	ENSDARG00000078675	ENSLOCG00000006561
1165	Sunfish13098	ENSTRUG00000018481	ENSTNIG00000018090	ENSGACG00000006754	ENSORLG00000010651	ENSONIG00000008857	ENSDARG00000039512	ENSLOCG00000006392
1166	Sunfish13123	ENSTRUG00000018355	ENSTNIG00000006065	ENSGACG00000006238	ENSORLG00000011235	ENSONIG00000008314	ENSDARG00000014898	ENSLOCG00000001518
1167	Sunfish13127	ENSTRUG00000003110	ENSTNIG00000018105	ENSGACG00000007064	ENSORLG00000010196	ENSONIG00000008814	ENSDARG00000015176	ENSLOCG00000006711
1168	Sunfish13128	ENSTRUG00000018536	ENSTNIG00000006543	ENSGACG00000007086	ENSORLG00000010145	ENSONIG00000008810	ENSDARG00000061590	ENSLOCG00000006750
1169	Sunfish13151	ENSTRUG00000004829	ENSTNIG00000018125	ENSGACG00000007373	ENSORLG00000009481	ENSONIG00000010006	ENSDARG00000017141	ENSLOCG00000001619
1170	Sunfish13152	ENSTRUG00000004240	ENSTNIG00000018124	ENSGACG00000007384	ENSORLG00000009468	ENSONIG00000010015	ENSDARG00000010276	ENSLOCG00000001597
1171	Sunfish13158	ENSTRUG00000008788	ENSTNIG00000018128	ENSGACG00000007541	ENSORLG00000009257	ENSONIG00000010042	ENSDARG00000013575	ENSLOCG00000000921
1172	Sunfish13162	ENSTRUG00000006697	ENSTNIG00000010163	ENSGACG00000007650	ENSORLG00000009150	ENSONIG00000010072	ENSDARG00000075188	ENSLOCG00000001103
1173	Sunfish13193	ENSTRUG00000004690	ENSTNIG00000010188	ENSGACG00000008047	ENSORLG00000008509	ENSONIG00000012731	ENSDARG00000012899	ENSLOCG00000002119
1174	Sunfish13194	ENSTRUG00000005131	ENSTNIG00000010189	ENSGACG00000008078	ENSORLG00000008453	ENSONIG00000012729	ENSDARG00000016302	ENSLOCG00000002072
1175	Sunfish13210	ENSTRUG00000003251	ENSTNIG00000010202	ENSGACG00000008306	ENSORLG00000008238	ENSONIG00000012685	ENSDARG00000070844	ENSLOCG00000002281
1176	Sunfish13211	ENSTRUG00000003488	ENSTNIG00000010203	ENSGACG00000008341	ENSORLG00000008222	ENSONIG00000012682	ENSDARG00000074552	ENSLOCG00000002302
1177	Sunfish13220	ENSTRUG00000006851	ENSTNIG00000006085	ENSGACG00000008469	ENSORLG00000007795	ENSONIG00000012658	ENSDARG00000011945	ENSLOCG00000001576
1178	Sunfish13223	ENSTRUG00000006975	ENSTNIG00000006083	ENSGACG00000008482	ENSORLG00000007826	ENSONIG00000012653	ENSDARG00000024047	ENSLOCG00000001550
1179	Sunfish13224	ENSTRUG00000007160	ENSTNIG00000010059	ENSGACG00000008558	ENSORLG00000007858	ENSONIG00000012645	ENSDARG00000053865	ENSLOCG00000001385
1180	Sunfish13226	ENSTRUG00000008305	ENSTNIG00000010061	ENSGACG00000008588	ENSORLG00000007895	ENSONIG00000012638	ENSDARG00000053876	ENSLOCG00000001457
1181	Sunfish13246	ENSTRUG00000010736	ENSTNIG00000010076	ENSGACG00000008808	ENSORLG00000006813	ENSONIG00000012553	ENSDARG00000053074	ENSLOCG00000000197
1182	Sunfish13254	ENSTRUG00000009548	ENSTNIG00000004616	ENSGACG00000008896	ENSORLG00000006933	ENSONIG00000012517	ENSDARG00000042556	ENSLOCG00000007670
1183	Sunfish13291	ENSTRUG00000017379	ENSTNIG00000015571	ENSGACG00000009337	ENSORLG00000007701	ENSONIG00000020608	ENSDARG00000043009	ENSLOCG00000017393
1184	Sunfish13317	ENSTRUG00000017585	ENSTNIG00000000110	ENSGACG00000009931	ENSORLG00000005764	ENSONIG00000020814	ENSDARG00000018426	ENSLOCG00000008570
1185	Sunfish13318	ENSTRUG00000017587	ENSTNIG00000015546	ENSGACG00000009940	ENSORLG00000005759	ENSONIG00000001678	ENSDARG00000070828	ENSLOCG00000001256
1186	Sunfish13321	ENSTRUG00000017606	ENSTNIG00000015543	ENSGACG00000010015	ENSORLG00000005687	ENSONIG00000001692	ENSDARG00000079198	ENSLOCG00000001321
1187	Sunfish13338	ENSTRUG00000013929	ENSTNIG00000015531	ENSGACG00000010250	ENSORLG00000005421	ENSONIG00000001756	ENSDARG00000042087	ENSLOCG00000002793
1188	Sunfish13355	ENSTRUG00000011791	ENSTNIG00000015514	ENSGACG00000010528	ENSORLG00000017473	ENSONIG00000001833	ENSDARG00000058861	ENSLOCG00000004061
1189	Sunfish13365	ENSTRUG00000010673	ENSTNIG00000015504	ENSGACG00000010766	ENSORLG00000017391	ENSONIG00000001898	ENSDARG00000062472	ENSLOCG00000000085
1190	Sunfish13367	ENSTRUG00000010188	ENSTNIG00000015501	ENSGACG00000010846	ENSORLG00000017360	ENSONIG00000001917	ENSDARG00000039458	ENSLOCG00000009245
1191	Sunfish13372	ENSTRUG00000006606	ENSTNIG00000015496	ENSGACG00000010924	ENSORLG00000017233	ENSONIG00000001963	ENSDARG00000062297	ENSLOCG00000009767
1192	Sunfish13374	ENSTRUG00000005141	ENSTNIG00000015494	ENSGACG00000010999	ENSORLG00000017202	ENSONIG00000001979	ENSDARG00000069298	ENSLOCG00000009802
1193	Sunfish13375	ENSTRUG00000004963	ENSTNIG00000015493	ENSGACG00000011032	ENSORLG00000017174	ENSONIG00000001984	ENSDARG00000079308	ENSLOCG00000009789
1194	Sunfish13381	ENSTRUG00000001889	ENSTNIG00000015487	ENSGACG00000011131	ENSORLG00000017140	ENSONIG00000002366	ENSDARG00000022418	ENSLOCG00000009388
1195	Sunfish13383	ENSTRUG00000000523	ENSTNIG00000015485	ENSGACG00000011152	ENSORLG00000017130	ENSONIG00000002360	ENSDARG00000045639	ENSLOCG00000009363
1196	Sunfish13385	ENSTRUG00000000667	ENSTNIG00000015483	ENSGACG00000011164	ENSORLG00000017112	ENSONIG00000002359	ENSDARG00000075624	ENSLOCG00000009332
1197	Sunfish13415	ENSTRUG00000007715	ENSTNIG00000015457	ENSGACG00000011508	ENSORLG00000016856	ENSONIG00000002245	ENSDARG00000042484	ENSLOCG00000006361
1198	Sunfish13440	ENSTRUG00000005930	ENSTNIG00000010685	ENSGACG00000012330	ENSORLG00000016496	ENSONIG00000004697	ENSDARG00000005989	ENSLOCG00000010305
1199	Sunfish13451	ENSTRUG00000017577	ENSTNIG00000010697	ENSGACG00000012055	ENSORLG00000003927	ENSONIG00000002039	ENSDARG00000042122	ENSLOCG00000003311
1200	Sunfish13453	ENSTRUG00000017590	ENSTNIG00000010698	ENSGACG00000012036	ENSORLG00000003972	ENSONIG00000002045	ENSDARG00000086933	ENSLOCG00000003355
1201	Sunfish13462	ENSTRUG00000017658	ENSTNIG00000006626	ENSGACG00000011869	ENSORLG00000016569	ENSONIG00000002096	ENSDARG00000018411	ENSLOCG00000003998
1202	Sunfish13472	ENSTRUG00000017768	ENSTNIG00000006639	ENSGACG00000012421	ENSORLG00000004111	ENSONIG00000004730	ENSDARG00000093866	ENSLOCG00000010249
1203	Sunfish13519	ENSTRUG00000018116	ENSTNIG00000013202	ENSGACG00000013036	ENSORLG00000000703	ENSONIG00000002448	ENSDARG00000013687	ENSLOCG00000004969
1204	Sunfish13543	ENSTRUG00000018292	ENSTNIG00000013180	ENSGACG00000014380	ENSORLG00000015253	ENSONIG00000002556	ENSDARG00000062017	ENSLOCG00000006601
1205	Sunfish13549	ENSTRUG00000018335	ENSTNIG00000013174	ENSGACG00000014445	ENSORLG00000015154	ENSONIG00000002583	ENSDARG00000052170	ENSLOCG00000007170
1206	Sunfish13550	ENSTRUG00000018340	ENSTNIG00000013173	ENSGACG00000014457	ENSORLG00000015116	ENSONIG00000002591	ENSDARG00000051913	ENSLOCG00000007142
1207	Sunfish13557	ENSTRUG00000018419	ENSTNIG00000010864	ENSGACG00000014545	ENSORLG00000014822	ENSONIG00000002686	ENSDARG00000042946	ENSLOCG00000008956
1208	Sunfish13565	ENSTRUG00000018461	ENSTNIG00000010855	ENSGACG00000014587	ENSORLG00000014603	ENSONIG00000002722	ENSDARG00000026519	ENSLOCG00000010515
1209	Sunfish13567	ENSTRUG00000018470	ENSTNIG00000010853	ENSGACG00000014604	ENSORLG00000014558	ENSONIG00000002732	ENSDARG00000008573	ENSLOCG00000010505
1210	Sunfish13572	ENSTRUG00000016552	ENSTNIG00000005876	ENSGACG00000014644	ENSORLG00000014521	ENSONIG00000002747	ENSDARG00000043527	ENSLOCG00000010338
1211	Sunfish13595	ENSTRUG00000016297	ENSTNIG00000017623	ENSGACG00000011116	ENSORLG00000001602	ENSONIG00000002829	ENSDARG00000013236	ENSLOCG00000008711
1212	Sunfish13603	ENSTRUG00000016213	ENSTNIG00000017629	ENSGACG00000011045	ENSORLG00000001546	ENSONIG00000002848	ENSDARG00000022413	ENSLOCG00000006651
1213	Sunfish13642	ENSTRUG00000009666	ENSTNIG00000010654	ENSGACG00000013790	ENSORLG00000015929	ENSONIG00000004884	ENSDARG00000055912	ENSLOCG00000008207
1214	Sunfish13643	ENSTRUG00000009773	ENSTNIG00000000709	ENSGACG00000013804	ENSORLG00000015984	ENSONIG00000004878	ENSDARG00000044345	ENSLOCG00000008180
1215	Sunfish13645	ENSTRUG00000010285	ENSTNIG00000001039	ENSGACG00000013824	ENSORLG00000016018	ENSONIG00000004583	ENSDARG00000077442	ENSLOCG00000008164
1216	Sunfish13647	ENSTRUG00000010581	ENSTNIG00000010655	ENSGACG00000013834	ENSORLG00000016036	ENSONIG00000004589	ENSDARG00000076754	ENSLOCG00000008129
1217	Sunfish13648	ENSTRUG00000010954	ENSTNIG00000010656	ENSGACG00000013836	ENSORLG00000016045	ENSONIG00000004599	ENSDARG00000044339	ENSLOCG00000008112
1218	Sunfish13655	ENSTRUG00000011402	ENSTNIG00000010661	ENSGACG00000013892	ENSORLG00000016112	ENSONIG00000007336	ENSDARG00000044357	ENSLOCG00000010638
1219	Sunfish13679	ENSTRUG00000013940	ENSTNIG00000005902	ENSGACG00000005728	ENSORLG00000016231	ENSONIG00000003109	ENSDARG00000062936	ENSLOCG00000009792
1220	Sunfish13680	ENSTRUG00000013956	ENSTNIG00000017678	ENSGACG00000013966	ENSORLG00000016222	ENSONIG00000003107	ENSDARG00000052604	ENSLOCG00000009876
1221	Sunfish13692	ENSTRUG00000014849	ENSTNIG00000017665	ENSGACG00000014197	ENSORLG00000000179	ENSONIG00000003048	ENSDARG00000092394	ENSLOCG00000014103
1222	Sunfish13695	ENSTRUG00000014912	ENSTNIG00000017662	ENSGACG00000014219	ENSORLG00000000451	ENSONIG00000003033	ENSDARG00000045343	ENSLOCG00000014113
1223	Sunfish13699	ENSTRUG00000015060	ENSTNIG00000017658	ENSGACG00000014255	ENSORLG00000019791	ENSONIG00000003021	ENSDARG00000043322	ENSLOCG00000014145
1224	Sunfish13705	ENSTRUG00000015553	ENSTNIG00000017651	ENSGACG00000014307	ENSORLG00000000634	ENSONIG00000002936	ENSDARG00000043019	ENSLOCG00000014025
1225	Sunfish13719	ENSTRUG00000011726	ENSTNIG00000003259	ENSGACG00000004519	ENSORLG00000002098	ENSONIG00000019280	ENSDARG00000052104	ENSLOCG00000006470
1226	Sunfish13720	ENSTRUG00000012014	ENSTNIG00000003257	ENSGACG00000004623	ENSORLG00000002154	ENSONIG00000019275	ENSDARG00000016429	ENSLOCG00000006339
1227	Sunfish13721	ENSTRUG00000012148	ENSTNIG00000004185	ENSGACG00000004648	ENSORLG00000002226	ENSONIG00000019272	ENSDARG00000009830	ENSLOCG00000006278
1228	Sunfish13728	ENSTRUG00000012824	ENSTNIG00000013758	ENSGACG00000004353	ENSORLG00000002286	ENSONIG00000019261	ENSDARG00000044146	ENSLOCG00000017738
1229	Sunfish13731	ENSTRUG00000003036	ENSTNIG00000013761	ENSGACG00000004290	ENSORLG00000013865	ENSONIG00000019255	ENSDARG00000061162	ENSLOCG00000004839
1230	Sunfish13736	ENSTRUG00000016581	ENSTNIG00000018673	ENSGACG00000003709	ENSORLG00000001023	ENSONIG00000019303	ENSDARG00000007231	ENSLOCG00000005432
1231	Sunfish13773	ENSTRUG00000008620	ENSTNIG00000004724	ENSGACG00000013457	ENSORLG00000003352	ENSONIG00000004579	ENSDARG00000040109	ENSLOCG00000000299
1232	Sunfish13798	ENSTRUG00000002921	ENSTNIG00000015129	ENSGACG00000007932	ENSORLG00000006197	ENSONIG00000002532	ENSDARG00000073847	ENSLOCG00000017940
1233	Sunfish13819	ENSTRUG00000015923	ENSTNIG00000015107	ENSGACG00000008417	ENSORLG00000006799	ENSONIG00000011905	ENSDARG00000011298	ENSLOCG00000006882
1234	Sunfish13834	ENSTRUG00000015343	ENSTNIG00000015093	ENSGACG00000008630	ENSORLG00000007057	ENSONIG00000011991	ENSDARG00000071060	ENSLOCG00000014858
1235	Sunfish13867	ENSTRUG00000011562	ENSTNIG00000002455	ENSGACG00000009116	ENSORLG00000007641	ENSONIG00000012144	ENSDARG00000055554	ENSLOCG00000007786
1236	Sunfish13880	ENSTRUG00000006421	ENSTNIG00000015053	ENSGACG00000009351	ENSORLG00000007829	ENSONIG00000012211	ENSDARG00000015997	ENSLOCG00000018206
1237	Sunfish13885	ENSTRUG00000004383	ENSTNIG00000001774	ENSGACG00000009389	ENSORLG00000007896	ENSONIG00000012232	ENSDARG00000070353	ENSLOCG00000006295
1238	Sunfish13886	ENSTRUG00000004280	ENSTNIG00000001773	ENSGACG00000009391	ENSORLG00000007902	ENSONIG00000012233	ENSDARG00000070352	ENSLOCG00000006304
1239	Sunfish13893	ENSTRUG00000003444	ENSTNIG00000001759	ENSGACG00000009421	ENSORLG00000007955	ENSONIG00000012242	ENSDARG00000070338	ENSLOCG00000006379
1240	Sunfish13909	ENSTRUG00000009924	ENSTNIG00000014956	ENSGACG00000000479	ENSORLG00000018805	ENSONIG00000014751	ENSDARG00000014274	ENSLOCG00000000891
1241	Sunfish13931	ENSTRUG00000005831	ENSTNIG00000004988	ENSGACG00000004964	ENSORLG00000015104	ENSONIG00000014832	ENSDARG00000012982	ENSLOCG00000004716
1242	Sunfish13954	ENSTRUG00000011909	ENSTNIG00000006827	ENSGACG00000010216	ENSORLG00000020201	ENSONIG00000014830	ENSDARG00000037781	ENSLOCG00000005576
1243	Sunfish13965	ENSTRUG00000006087	ENSTNIG00000012482	ENSGACG00000011924	ENSORLG00000014864	ENSONIG00000016775	ENSDARG00000058560	ENSLOCG00000005530
1244	Sunfish13991	ENSTRUG00000004472	ENSTNIG00000002800	ENSGACG00000015765	ENSORLG00000006746	ENSONIG00000012335	ENSDARG00000060177	ENSLOCG00000004697
1245	Sunfish14014	ENSTRUG00000003900	ENSTNIG00000007992	ENSGACG00000017481	ENSORLG00000006151	ENSONIG00000017707	ENSDARG00000018961	ENSLOCG00000012279
1246	Sunfish14024	ENSTRUG00000004417	ENSTNIG00000007986	ENSGACG00000017546	ENSORLG00000005930	ENSONIG00000017687	ENSDARG00000057249	ENSLOCG00000012334
1247	Sunfish14051	ENSTRUG00000000570	ENSTNIG00000007959	ENSGACG00000014462	ENSORLG00000012525	ENSONIG00000009062	ENSDARG00000018534	ENSLOCG00000002674
1248	Sunfish14094	ENSTRUG00000006525	ENSTNIG00000007917	ENSGACG00000012625	ENSORLG00000011723	ENSONIG00000015628	ENSDARG00000038543	ENSLOCG00000009906
1249	Sunfish14108	ENSTRUG00000010252	ENSTNIG00000007905	ENSGACG00000012377	ENSORLG00000011329	ENSONIG00000015669	ENSDARG00000057683	ENSLOCG00000000872
1250	Sunfish14165	ENSTRUG00000000982	ENSTNIG00000007856	ENSGACG00000016237	ENSORLG00000010248	ENSONIG00000018629	ENSDARG00000022810	ENSLOCG00000010634
1251	Sunfish14171	ENSTRUG00000000303	ENSTNIG00000007849	ENSGACG00000015721	ENSORLG00000004835	ENSONIG00000010605	ENSDARG00000027590	ENSLOCG00000006303
1252	Sunfish14172	ENSTRUG00000000410	ENSTNIG00000007848	ENSGACG00000015723	ENSORLG00000004799	ENSONIG00000010611	ENSDARG00000039022	ENSLOCG00000006383
1253	Sunfish14183	ENSTRUG00000002075	ENSTNIG00000007833	ENSGACG00000015985	ENSORLG00000004549	ENSONIG00000010657	ENSDARG00000019924	ENSLOCG00000010183
1254	Sunfish14190	ENSTRUG00000003801	ENSTNIG00000007828	ENSGACG00000016005	ENSORLG00000008372	ENSONIG00000010668	ENSDARG00000069342	ENSLOCG00000006468
1255	Sunfish14197	ENSTRUG00000005458	ENSTNIG00000007823	ENSGACG00000016043	ENSORLG00000008811	ENSONIG00000010683	ENSDARG00000037371	ENSLOCG00000000735
1256	Sunfish14199	ENSTRUG00000005660	ENSTNIG00000007821	ENSGACG00000016054	ENSORLG00000008838	ENSONIG00000010685	ENSDARG00000016477	ENSLOCG00000000847
1257	Sunfish14312	ENSTRUG00000002447	ENSTNIG00000007187	ENSGACG00000019658	ENSORLG00000005124	ENSONIG00000013448	ENSDARG00000042728	ENSLOCG00000011346
1258	Sunfish14322	ENSTRUG00000005557	ENSTNIG00000018848	ENSGACG00000019605	ENSORLG00000004922	ENSONIG00000008754	ENSDARG00000035544	ENSLOCG00000011208
1259	Sunfish14333	ENSTRUG00000007785	ENSTNIG00000011324	ENSGACG00000019541	ENSORLG00000004748	ENSONIG00000007630	ENSDARG00000088100	ENSLOCG00000012515
1260	Sunfish14339	ENSTRUG00000012615	ENSTNIG00000011318	ENSGACG00000019503	ENSORLG00000004326	ENSONIG00000007584	ENSDARG00000029204	ENSLOCG00000013264
1261	Sunfish14344	ENSTRUG00000007867	ENSTNIG00000011312	ENSGACG00000019484	ENSORLG00000004217	ENSONIG00000007552	ENSDARG00000040732	ENSLOCG00000012575
1262	Sunfish14385	ENSTRUG00000012888	ENSTNIG00000002555	ENSGACG00000019361	ENSORLG00000006581	ENSONIG00000009211	ENSDARG00000061864	ENSLOCG00000013909
1263	Sunfish14395	ENSTRUG00000013550	ENSTNIG00000010156	ENSGACG00000019331	ENSORLG00000006771	ENSONIG00000004831	ENSDARG00000056184	ENSLOCG00000014396
1264	Sunfish14396	ENSTRUG00000013710	ENSTNIG00000010157	ENSGACG00000019329	ENSORLG00000006819	ENSONIG00000004837	ENSDARG00000016687	ENSLOCG00000014404
1265	Sunfish14408	ENSTRUG00000014668	ENSTNIG00000006929	ENSGACG00000019299	ENSORLG00000006964	ENSONIG00000009270	ENSDARG00000060610	ENSLOCG00000009687
1266	Sunfish14418	ENSTRUG00000014990	ENSTNIG00000012998	ENSGACG00000019275	ENSORLG00000007107	ENSONIG00000009292	ENSDARG00000021405	ENSLOCG00000013965
1267	Sunfish14422	ENSTRUG00000015269	ENSTNIG00000013000	ENSGACG00000019265	ENSORLG00000007150	ENSONIG00000009308	ENSDARG00000017874	ENSLOCG00000013984
1268	Sunfish14438	ENSTRUG00000006410	ENSTNIG00000017106	ENSGACG00000002718	ENSORLG00000001577	ENSONIG00000002985	ENSDARG00000012141	ENSLOCG00000016130
1269	Sunfish14459	ENSTRUG00000005132	ENSTNIG00000019050	ENSGACG00000019124	ENSORLG00000007633	ENSONIG00000012911	ENSDARG00000061411	ENSLOCG00000002190
1270	Sunfish14463	ENSTRUG00000018120	ENSTNIG00000019053	ENSGACG00000019111	ENSORLG00000007721	ENSONIG00000012919	ENSDARG00000054829	ENSLOCG00000009397
1271	Sunfish14464	ENSTRUG00000018110	ENSTNIG00000019054	ENSGACG00000019101	ENSORLG00000007754	ENSONIG00000012922	ENSDARG00000006545	ENSLOCG00000009443
1272	Sunfish14465	ENSTRUG00000018098	ENSTNIG00000019055	ENSGACG00000019099	ENSORLG00000007772	ENSONIG00000012924	ENSDARG00000061472	ENSLOCG00000009428
1273	Sunfish14470	ENSTRUG00000018065	ENSTNIG00000003543	ENSGACG00000019089	ENSORLG00000007802	ENSONIG00000012937	ENSDARG00000044584	ENSLOCG00000001643
1274	Sunfish14477	ENSTRUG00000002278	ENSTNIG00000003248	ENSGACG00000019069	ENSORLG00000007893	ENSONIG00000013001	ENSDARG00000062749	ENSLOCG00000012755
1275	Sunfish14478	ENSTRUG00000002417	ENSTNIG00000003247	ENSGACG00000019058	ENSORLG00000007917	ENSONIG00000013005	ENSDARG00000011410	ENSLOCG00000012761
1276	Sunfish14480	ENSTRUG00000003377	ENSTNIG00000003654	ENSGACG00000019049	ENSORLG00000007939	ENSONIG00000013008	ENSDARG00000003269	ENSLOCG00000013089
1277	Sunfish14504	ENSTRUG00000012206	ENSTNIG00000017949	ENSGACG00000012412	ENSORLG00000009992	ENSONIG00000014879	ENSDARG00000042270	ENSLOCG00000016758
1278	Sunfish14511	ENSTRUG00000011429	ENSTNIG00000017944	ENSGACG00000012282	ENSORLG00000010253	ENSONIG00000014861	ENSDARG00000058292	ENSLOCG00000016742
1279	Sunfish14513	ENSTRUG00000011278	ENSTNIG00000000911	ENSGACG00000012232	ENSORLG00000010293	ENSONIG00000014854	ENSDARG00000058306	ENSLOCG00000016736
1280	Sunfish14520	ENSTRUG00000010799	ENSTNIG00000012110	ENSGACG00000012125	ENSORLG00000010418	ENSONIG00000014838	ENSDARG00000068076	ENSLOCG00000003971
1281	Sunfish14548	ENSTRUG00000008925	ENSTNIG00000012137	ENSGACG00000011830	ENSORLG00000011114	ENSONIG00000014750	ENSDARG00000026395	ENSLOCG00000015258
1282	Sunfish14549	ENSTRUG00000008680	ENSTNIG00000012138	ENSGACG00000011794	ENSORLG00000011064	ENSONIG00000014743	ENSDARG00000062915	ENSLOCG00000015249
1283	Sunfish14553	ENSTRUG00000007470	ENSTNIG00000012143	ENSGACG00000011764	ENSORLG00000011203	ENSONIG00000014674	ENSDARG00000057728	ENSLOCG00000015210
1284	Sunfish14564	ENSTRUG00000005329	ENSTNIG00000012154	ENSGACG00000011661	ENSORLG00000011432	ENSONIG00000014717	ENSDARG00000010844	ENSLOCG00000015334
1285	Sunfish14571	ENSTRUG00000000388	ENSTNIG00000012160	ENSGACG00000011573	ENSORLG00000011695	ENSONIG00000014634	ENSDARG00000060951	ENSLOCG00000014557
1286	Sunfish14574	ENSTRUG00000000516	ENSTNIG00000012162	ENSGACG00000011538	ENSORLG00000011756	ENSONIG00000014621	ENSDARG00000045381	ENSLOCG00000015112
1287	Sunfish14576	ENSTRUG00000000546	ENSTNIG00000012164	ENSGACG00000011505	ENSORLG00000011861	ENSONIG00000014611	ENSDARG00000003546	ENSLOCG00000015105
1288	Sunfish14577	ENSTRUG00000000691	ENSTNIG00000012165	ENSGACG00000011484	ENSORLG00000011897	ENSONIG00000014603	ENSDARG00000063101	ENSLOCG00000015097
1289	Sunfish14617	ENSTRUG00000009267	ENSTNIG00000010465	ENSGACG00000011104	ENSORLG00000018964	ENSONIG00000014492	ENSDARG00000030621	ENSLOCG00000001834
1290	Sunfish14637	ENSTRUG00000002924	ENSTNIG00000008354	ENSGACG00000013517	ENSORLG00000016454	ENSONIG00000010467	ENSDARG00000061802	ENSLOCG00000016216
1291	Sunfish14639	ENSTRUG00000001638	ENSTNIG00000008355	ENSGACG00000013499	ENSORLG00000016434	ENSONIG00000010465	ENSDARG00000061719	ENSLOCG00000015056
1292	Sunfish14649	ENSTRUG00000004850	ENSTNIG00000008364	ENSGACG00000013460	ENSORLG00000016329	ENSONIG00000010439	ENSDARG00000063019	ENSLOCG00000015503
1293	Sunfish14660	ENSTRUG00000006667	ENSTNIG00000008375	ENSGACG00000013333	ENSORLG00000016175	ENSONIG00000010412	ENSDARG00000007461	ENSLOCG00000016975
1294	Sunfish14670	ENSTRUG00000007242	ENSTNIG00000019257	ENSGACG00000013564	ENSORLG00000016043	ENSONIG00000010368	ENSDARG00000042189	ENSLOCG00000016839
1295	Sunfish14679	ENSTRUG00000004511	ENSTNIG00000008791	ENSGACG00000013655	ENSORLG00000015967	ENSONIG00000010336	ENSDARG00000042530	ENSLOCG00000016600
1296	Sunfish14707	ENSTRUG00000009537	ENSTNIG00000008815	ENSGACG00000013830	ENSORLG00000015675	ENSONIG00000010266	ENSDARG00000042126	ENSLOCG00000006255
1297	Sunfish14711	ENSTRUG00000008930	ENSTNIG00000008821	ENSGACG00000013862	ENSORLG00000015598	ENSONIG00000010250	ENSDARG00000003487	ENSLOCG00000007863
1298	Sunfish14732	ENSTRUG00000004367	ENSTNIG00000010817	ENSGACG00000010837	ENSORLG00000011037	ENSONIG00000011724	ENSDARG00000078399	ENSLOCG00000015588
1299	Sunfish14734	ENSTRUG00000002142	ENSTNIG00000010816	ENSGACG00000010820	ENSORLG00000010985	ENSONIG00000011752	ENSDARG00000089156	ENSLOCG00000014936
1300	Sunfish14758	ENSTRUG00000000956	ENSTNIG00000009894	ENSGACG00000010571	ENSORLG00000010518	ENSONIG00000011802	ENSDARG00000059689	ENSLOCG00000001811
1301	Sunfish14776	ENSTRUG00000005384	ENSTNIG00000003827	ENSGACG00000010315	ENSORLG00000010176	ENSONIG00000015968	ENSDARG00000069518	ENSLOCG00000005015
1302	Sunfish14782	ENSTRUG00000006350	ENSTNIG00000015443	ENSGACG00000010281	ENSORLG00000010078	ENSONIG00000015947	ENSDARG00000016868	ENSLOCG00000005114
1303	Sunfish14785	ENSTRUG00000000877	ENSTNIG00000015441	ENSGACG00000010270	ENSORLG00000010062	ENSONIG00000015941	ENSDARG00000009418	ENSLOCG00000001833
1304	Sunfish14788	ENSTRUG00000001424	ENSTNIG00000015438	ENSGACG00000010225	ENSORLG00000009952	ENSONIG00000015926	ENSDARG00000035535	ENSLOCG00000001929
1305	Sunfish14796	ENSTRUG00000017326	ENSTNIG00000014505	ENSGACG00000014853	ENSORLG00000005732	ENSONIG00000012305	ENSDARG00000029133	ENSLOCG00000009147
1306	Sunfish14800	ENSTRUG00000005008	ENSTNIG00000014516	ENSGACG00000014886	ENSORLG00000005654	ENSONIG00000012288	ENSDARG00000036658	ENSLOCG00000009202
1307	Sunfish14855	ENSTRUG00000013852	ENSTNIG00000000766	ENSGACG00000015024	ENSORLG00000004606	ENSONIG00000021016	ENSDARG00000077514	ENSLOCG00000017778
1308	Sunfish14868	ENSTRUG00000012306	ENSTNIG00000007007	ENSGACG00000014934	ENSORLG00000004359	ENSONIG00000012031	ENSDARG00000071506	ENSLOCG00000001826
1309	Sunfish14882	ENSTRUG00000010049	ENSTNIG00000011233	ENSGACG00000004487	ENSORLG00000020795	ENSONIG00000001048	ENSDARG00000087841	ENSLOCG00000008680
1310	Sunfish14896	ENSTRUG00000003004	ENSTNIG00000001167	ENSGACG00000004619	ENSORLG00000020793	ENSONIG00000017226	ENSDARG00000042823	ENSLOCG00000002208
1311	Sunfish14944	ENSTRUG00000002759	ENSTNIG00000003744	ENSGACG00000013416	ENSORLG00000000558	ENSONIG00000001256	ENSDARG00000039500	ENSLOCG00000014588
1312	Sunfish14953	ENSTRUG00000012993	ENSTNIG00000004146	ENSGACG00000000280	ENSORLG00000018412	ENSONIG00000014622	ENSDARG00000007172	ENSLOCG00000014612
1313	Sunfish14967	ENSTRUG00000006292	ENSTNIG00000005840	ENSGACG00000000521	ENSORLG00000018474	ENSONIG00000014713	ENSDARG00000037846	ENSLOCG00000004095
1314	Sunfish14990	ENSTRUG00000008884	ENSTNIG00000009797	ENSGACG00000007961	ENSORLG00000008130	ENSONIG00000010307	ENSDARG00000009285	ENSLOCG00000006808
1315	Sunfish14993	ENSTRUG00000009089	ENSTNIG00000009800	ENSGACG00000007842	ENSORLG00000008175	ENSONIG00000010296	ENSDARG00000056447	ENSLOCG00000003273
1316	Sunfish14995	ENSTRUG00000009359	ENSTNIG00000009801	ENSGACG00000007831	ENSORLG00000008194	ENSONIG00000010295	ENSDARG00000056450	ENSLOCG00000003339
1317	Sunfish14997	ENSTRUG00000009501	ENSTNIG00000009803	ENSGACG00000007824	ENSORLG00000008203	ENSONIG00000010294	ENSDARG00000056509	ENSLOCG00000003363
1318	Sunfish15021	ENSTRUG00000012130	ENSTNIG00000005634	ENSGACG00000007637	ENSORLG00000014067	ENSONIG00000007611	ENSDARG00000009905	ENSLOCG00000003838
1319	Sunfish15063	ENSTRUG00000009248	ENSTNIG00000004174	ENSGACG00000020855	ENSORLG00000015131	ENSONIG00000013337	ENSDARG00000059600	ENSLOCG00000002386
1320	Sunfish15072	ENSTRUG00000010038	ENSTNIG00000003713	ENSGACG00000020788	ENSORLG00000015036	ENSONIG00000009556	ENSDARG00000044632	ENSLOCG00000006622
1321	Sunfish15073	ENSTRUG00000010580	ENSTNIG00000003712	ENSGACG00000020786	ENSORLG00000014975	ENSONIG00000009550	ENSDARG00000069748	ENSLOCG00000006677
1322	Sunfish15075	ENSTRUG00000010860	ENSTNIG00000003711	ENSGACG00000020785	ENSORLG00000014938	ENSONIG00000009545	ENSDARG00000004260	ENSLOCG00000006732
1323	Sunfish15088	ENSTRUG00000012442	ENSTNIG00000003223	ENSGACG00000020775	ENSORLG00000014712	ENSONIG00000009503	ENSDARG00000044642	ENSLOCG00000004754
1324	Sunfish15095	ENSTRUG00000012782	ENSTNIG00000010283	ENSGACG00000020766	ENSORLG00000014575	ENSONIG00000009468	ENSDARG00000016904	ENSLOCG00000001821
1325	Sunfish15098	ENSTRUG00000006506	ENSTNIG00000012395	ENSGACG00000004700	ENSORLG00000017935	ENSONIG00000012406	ENSDARG00000069521	ENSLOCG00000007274
1326	Sunfish15099	ENSTRUG00000006600	ENSTNIG00000012394	ENSGACG00000004730	ENSORLG00000017930	ENSONIG00000012407	ENSDARG00000003681	ENSLOCG00000009881
1327	Sunfish15104	ENSTRUG00000007942	ENSTNIG00000012391	ENSGACG00000004779	ENSORLG00000017903	ENSONIG00000012420	ENSDARG00000008480	ENSLOCG00000009920
1328	Sunfish15121	ENSTRUG00000003721	ENSTNIG00000012377	ENSGACG00000010841	ENSORLG00000018055	ENSONIG00000001773	ENSDARG00000054433	ENSLOCG00000014686
1329	Sunfish15124	ENSTRUG00000002928	ENSTNIG00000002578	ENSGACG00000010805	ENSORLG00000018062	ENSONIG00000001785	ENSDARG00000061294	ENSLOCG00000009544
1330	Sunfish15143	ENSTRUG00000011055	ENSTNIG00000002605	ENSGACG00000012853	ENSORLG00000010702	ENSONIG00000001899	ENSDARG00000054213	ENSLOCG00000009590
1331	Sunfish15145	ENSTRUG00000011310	ENSTNIG00000002607	ENSGACG00000012892	ENSORLG00000010638	ENSONIG00000001884	ENSDARG00000001729	ENSLOCG00000009618
1332	Sunfish15151	ENSTRUG00000010341	ENSTNIG00000002600	ENSGACG00000003885	ENSORLG00000010037	ENSONIG00000011779	ENSDARG00000043938	ENSLOCG00000011675
1333	Sunfish15163	ENSTRUG00000007861	ENSTNIG00000002592	ENSGACG00000004071	ENSORLG00000010318	ENSONIG00000011037	ENSDARG00000058444	ENSLOCG00000009469
1334	Sunfish15182	ENSTRUG00000004413	ENSTNIG00000002582	ENSGACG00000004373	ENSORLG00000018748	ENSONIG00000013889	ENSDARG00000016484	ENSLOCG00000013713
1335	Sunfish15205	ENSTRUG00000008524	ENSTNIG00000009096	ENSGACG00000017069	ENSORLG00000008867	ENSONIG00000013842	ENSDARG00000036458	ENSLOCG00000014955
1336	Sunfish15255	ENSTRUG00000013889	ENSTNIG00000009051	ENSGACG00000016864	ENSORLG00000007747	ENSONIG00000014034	ENSDARG00000014550	ENSLOCG00000012975
1337	Sunfish15275	ENSTRUG00000015054	ENSTNIG00000009036	ENSGACG00000016787	ENSORLG00000007339	ENSONIG00000000182	ENSDARG00000024894	ENSLOCG00000007616
1338	Sunfish15276	ENSTRUG00000015097	ENSTNIG00000009035	ENSGACG00000016783	ENSORLG00000007316	ENSONIG00000000187	ENSDARG00000002216	ENSLOCG00000007598
1339	Sunfish15287	ENSTRUG00000018664	ENSTNIG00000009025	ENSGACG00000016735	ENSORLG00000007195	ENSONIG00000000219	ENSDARG00000006686	ENSLOCG00000000957
1340	Sunfish15289	ENSTRUG00000018662	ENSTNIG00000009023	ENSGACG00000016728	ENSORLG00000007173	ENSONIG00000002878	ENSDARG00000059759	ENSLOCG00000000864
1341	Sunfish15303	ENSTRUG00000005279	ENSTNIG00000018742	ENSGACG00000016615	ENSORLG00000006791	ENSONIG00000015000	ENSDARG00000059544	ENSLOCG00000004730
1342	Sunfish15326	ENSTRUG00000009829	ENSTNIG00000003216	ENSGACG00000013537	ENSORLG00000014096	ENSONIG00000020775	ENSDARG00000042690	ENSLOCG00000017643
1343	Sunfish15328	ENSTRUG00000009986	ENSTNIG00000018765	ENSGACG00000016503	ENSORLG00000005836	ENSONIG00000007741	ENSDARG00000042555	ENSLOCG00000011668
1344	Sunfish15334	ENSTRUG00000011917	ENSTNIG00000007521	ENSGACG00000016463	ENSORLG00000005975	ENSONIG00000007697	ENSDARG00000060006	ENSLOCG00000011831
1345	Sunfish15348	ENSTRUG00000013056	ENSTNIG00000007532	ENSGACG00000016396	ENSORLG00000006276	ENSONIG00000007660	ENSDARG00000025747	ENSLOCG00000012028
1346	Sunfish15350	ENSTRUG00000013494	ENSTNIG00000007534	ENSGACG00000016369	ENSORLG00000006401	ENSONIG00000007644	ENSDARG00000068903	ENSLOCG00000004170
1347	Sunfish15357	ENSTRUG00000014396	ENSTNIG00000007541	ENSGACG00000016302	ENSORLG00000006510	ENSONIG00000007613	ENSDARG00000057435	ENSLOCG00000012318
1348	Sunfish15362	ENSTRUG00000014508	ENSTNIG00000007544	ENSGACG00000016289	ENSORLG00000005497	ENSONIG00000007607	ENSDARG00000003934	ENSLOCG00000010217
1349	Sunfish15390	ENSTRUG00000018059	ENSTNIG00000006460	ENSGACG00000016126	ENSORLG00000005048	ENSONIG00000007511	ENSDARG00000036584	ENSLOCG00000011209
1350	Sunfish15396	ENSTRUG00000006196	ENSTNIG00000002588	ENSGACG00000004177	ENSORLG00000020123	ENSONIG00000011758	ENSDARG00000016636	ENSLOCG00000009415
1351	Sunfish15410	ENSTRUG00000018333	ENSTNIG00000007511	ENSGACG00000016027	ENSORLG00000004218	ENSONIG00000007380	ENSDARG00000022218	ENSLOCG00000006214
1352	Sunfish15414	ENSTRUG00000018370	ENSTNIG00000007507	ENSGACG00000016016	ENSORLG00000004102	ENSONIG00000007365	ENSDARG00000089357	ENSLOCG00000004191
1353	Sunfish15420	ENSTRUG00000018399	ENSTNIG00000007501	ENSGACG00000015957	ENSORLG00000003964	ENSONIG00000011286	ENSDARG00000019230	ENSLOCG00000000538
1354	Sunfish15421	ENSTRUG00000018404	ENSTNIG00000007500	ENSGACG00000015949	ENSORLG00000003940	ENSONIG00000011281	ENSDARG00000027501	ENSLOCG00000004021
1355	Sunfish15423	ENSTRUG00000018417	ENSTNIG00000007498	ENSGACG00000015942	ENSORLG00000003893	ENSONIG00000011273	ENSDARG00000060631	ENSLOCG00000003976
1356	Sunfish15429	ENSTRUG00000018441	ENSTNIG00000007491	ENSGACG00000015926	ENSORLG00000003787	ENSONIG00000011261	ENSDARG00000060596	ENSLOCG00000011222
1357	Sunfish15437	ENSTRUG00000006841	ENSTNIG00000013454	ENSGACG00000015914	ENSORLG00000003651	ENSONIG00000011241	ENSDARG00000059881	ENSLOCG00000003692
1358	Sunfish15439	ENSTRUG00000018565	ENSTNIG00000003202	ENSGACG00000015907	ENSORLG00000003626	ENSONIG00000011237	ENSDARG00000014053	ENSLOCG00000000392
1359	Sunfish15444	ENSTRUG00000018519	ENSTNIG00000013439	ENSGACG00000015892	ENSORLG00000003379	ENSONIG00000011188	ENSDARG00000007708	ENSLOCG00000005380
1360	Sunfish15449	ENSTRUG00000018506	ENSTNIG00000013435	ENSGACG00000015828	ENSORLG00000003277	ENSONIG00000011171	ENSDARG00000035399	ENSLOCG00000011062
1361	Sunfish15451	ENSTRUG00000018503	ENSTNIG00000013433	ENSGACG00000015836	ENSORLG00000003247	ENSONIG00000020510	ENSDARG00000029179	ENSLOCG00000017544
1362	Sunfish15470	ENSTRUG00000005309	ENSTNIG00000013459	ENSGACG00000015870	ENSORLG00000002871	ENSONIG00000011099	ENSDARG00000033768	ENSLOCG00000010577
1363	Sunfish15471	ENSTRUG00000004914	ENSTNIG00000013460	ENSGACG00000015874	ENSORLG00000002822	ENSONIG00000011096	ENSDARG00000016769	ENSLOCG00000010567
1364	Sunfish15507	ENSTRUG00000018393	ENSTNIG00000013490	ENSGACG00000015730	ENSORLG00000002016	ENSONIG00000015424	ENSDARG00000069420	ENSLOCG00000010591
1365	Sunfish15508	ENSTRUG00000018397	ENSTNIG00000013491	ENSGACG00000015717	ENSORLG00000002002	ENSONIG00000015422	ENSDARG00000063161	ENSLOCG00000010598
1366	Sunfish15510	ENSTRUG00000018410	ENSTNIG00000013493	ENSGACG00000015707	ENSORLG00000001971	ENSONIG00000015412	ENSDARG00000041982	ENSLOCG00000010611
1367	Sunfish15512	ENSTRUG00000018422	ENSTNIG00000013495	ENSGACG00000015697	ENSORLG00000001924	ENSONIG00000015405	ENSDARG00000043732	ENSLOCG00000010665
1368	Sunfish15516	ENSTRUG00000018457	ENSTNIG00000013501	ENSGACG00000015651	ENSORLG00000001777	ENSONIG00000015385	ENSDARG00000063665	ENSLOCG00000010761
1369	Sunfish15569	ENSTRUG00000018622	ENSTNIG00000013592	ENSGACG00000000855	ENSORLG00000001403	ENSONIG00000011513	ENSDARG00000091726	ENSLOCG00000015167
1370	Sunfish15570	ENSTRUG00000018620	ENSTNIG00000013590	ENSGACG00000000851	ENSORLG00000001389	ENSONIG00000011518	ENSDARG00000060392	ENSLOCG00000015161
1371	Sunfish15591	ENSTRUG00000018603	ENSTNIG00000013574	ENSGACG00000015545	ENSORLG00000001020	ENSONIG00000011374	ENSDARG00000068516	ENSLOCG00000001981
1372	Sunfish15600	ENSTRUG00000018598	ENSTNIG00000013556	ENSGACG00000015533	ENSORLG00000000386	ENSONIG00000011360	ENSDARG00000090219	ENSLOCG00000015571
1373	Sunfish15631	ENSTRUG00000018649	ENSTNIG00000009011	ENSGACG00000013435	ENSORLG00000020336	ENSONIG00000012509	ENSDARG00000057556	ENSLOCG00000012148
1374	Sunfish15650	ENSTRUG00000006349	ENSTNIG00000006350	ENSGACG00000018189	ENSORLG00000012155	ENSONIG00000013076	ENSDARG00000057737	ENSLOCG00000004579
1375	Sunfish15664	ENSTRUG00000006787	ENSTNIG00000005253	ENSGACG00000018156	ENSORLG00000012297	ENSONIG00000013039	ENSDARG00000006624	ENSLOCG00000016105
1376	Sunfish15665	ENSTRUG00000005918	ENSTNIG00000005252	ENSGACG00000018150	ENSORLG00000012347	ENSONIG00000013026	ENSDARG00000011459	ENSLOCG00000005526
1377	Sunfish15691	ENSTRUG00000010590	ENSTNIG00000005207	ENSGACG00000018021	ENSORLG00000013741	ENSONIG00000012868	ENSDARG00000052815	ENSLOCG00000000657
1378	Sunfish15692	ENSTRUG00000010872	ENSTNIG00000005206	ENSGACG00000018018	ENSORLG00000013710	ENSONIG00000012850	ENSDARG00000011390	ENSLOCG00000010458
1379	Sunfish15699	ENSTRUG00000012115	ENSTNIG00000018659	ENSGACG00000017973	ENSORLG00000013542	ENSONIG00000012822	ENSDARG00000051921	ENSLOCG00000010499
1380	Sunfish15719	ENSTRUG00000004731	ENSTNIG00000010322	ENSGACG00000017886	ENSORLG00000014910	ENSONIG00000012744	ENSDARG00000006257	ENSLOCG00000012505
1381	Sunfish15722	ENSTRUG00000003833	ENSTNIG00000010327	ENSGACG00000017873	ENSORLG00000014956	ENSONIG00000021052	ENSDARG00000078456	ENSLOCG00000013781
1382	Sunfish15726	ENSTRUG00000000164	ENSTNIG00000002537	ENSGACG00000000637	ENSORLG00000015007	ENSONIG00000012713	ENSDARG00000011921	ENSLOCG00000003581
1383	Sunfish15755	ENSTRUG00000010889	ENSTNIG00000005102	ENSGACG00000018575	ENSORLG00000012898	ENSONIG00000011599	ENSDARG00000052738	ENSLOCG00000010958
1384	Sunfish15773	ENSTRUG00000012805	ENSTNIG00000018597	ENSGACG00000014033	ENSORLG00000004878	ENSONIG00000001381	ENSDARG00000059622	ENSLOCG00000004087
1385	Sunfish15778	ENSTRUG00000013300	ENSTNIG00000018602	ENSGACG00000014055	ENSORLG00000004773	ENSONIG00000001359	ENSDARG00000044969	ENSLOCG00000001179
1386	Sunfish15783	ENSTRUG00000013554	ENSTNIG00000018606	ENSGACG00000014088	ENSORLG00000004733	ENSONIG00000001331	ENSDARG00000059631	ENSLOCG00000001281
1387	Sunfish15784	ENSTRUG00000013716	ENSTNIG00000004471	ENSGACG00000014101	ENSORLG00000004687	ENSONIG00000001329	ENSDARG00000033709	ENSLOCG00000001343
1388	Sunfish15785	ENSTRUG00000013736	ENSTNIG00000004470	ENSGACG00000014105	ENSORLG00000004676	ENSONIG00000001323	ENSDARG00000037857	ENSLOCG00000001359
1389	Sunfish15802	ENSTRUG00000014631	ENSTNIG00000011688	ENSGACG00000014221	ENSORLG00000004479	ENSONIG00000001267	ENSDARG00000037891	ENSLOCG00000012453
1390	Sunfish15805	ENSTRUG00000014769	ENSTNIG00000011691	ENSGACG00000008462	ENSORLG00000004426	ENSONIG00000001246	ENSDARG00000015610	ENSLOCG00000012432
1391	Sunfish15820	ENSTRUG00000015239	ENSTNIG00000011703	ENSGACG00000008544	ENSORLG00000004147	ENSONIG00000001189	ENSDARG00000015922	ENSLOCG00000012486
1392	Sunfish15824	ENSTRUG00000015454	ENSTNIG00000011707	ENSGACG00000008634	ENSORLG00000003961	ENSONIG00000001131	ENSDARG00000019392	ENSLOCG00000012527
1393	Sunfish15825	ENSTRUG00000015520	ENSTNIG00000011708	ENSGACG00000008641	ENSORLG00000003903	ENSONIG00000001129	ENSDARG00000062575	ENSLOCG00000012546
1394	Sunfish15828	ENSTRUG00000015622	ENSTNIG00000011712	ENSGACG00000008679	ENSORLG00000003868	ENSONIG00000001102	ENSDARG00000006017	ENSLOCG00000012570
1395	Sunfish15836	ENSTRUG00000015960	ENSTNIG00000006751	ENSGACG00000008824	ENSORLG00000003614	ENSONIG00000001064	ENSDARG00000045130	ENSLOCG00000012653
1396	Sunfish15842	ENSTRUG00000016182	ENSTNIG00000011716	ENSGACG00000008904	ENSORLG00000003477	ENSONIG00000001019	ENSDARG00000075567	ENSLOCG00000012778
1397	Sunfish15856	ENSTRUG00000016402	ENSTNIG00000002891	ENSGACG00000009106	ENSORLG00000003148	ENSONIG00000000923	ENSDARG00000057414	ENSLOCG00000011441
1398	Sunfish15859	ENSTRUG00000016422	ENSTNIG00000005346	ENSGACG00000009163	ENSORLG00000003109	ENSONIG00000000912	ENSDARG00000012261	ENSLOCG00000011460
1399	Sunfish15860	ENSTRUG00000016452	ENSTNIG00000005345	ENSGACG00000009243	ENSORLG00000003042	ENSONIG00000000910	ENSDARG00000077563	ENSLOCG00000017510
1400	Sunfish15863	ENSTRUG00000016484	ENSTNIG00000003014	ENSGACG00000009291	ENSORLG00000002991	ENSONIG00000000892	ENSDARG00000002167	ENSLOCG00000012811
1401	Sunfish15870	ENSTRUG00000016574	ENSTNIG00000014951	ENSGACG00000009436	ENSORLG00000002870	ENSONIG00000000855	ENSDARG00000052966	ENSLOCG00000011513
1402	Sunfish15874	ENSTRUG00000016603	ENSTNIG00000014947	ENSGACG00000009522	ENSORLG00000002812	ENSONIG00000000846	ENSDARG00000059743	ENSLOCG00000011552
1403	Sunfish15875	ENSTRUG00000016607	ENSTNIG00000014946	ENSGACG00000009533	ENSORLG00000002805	ENSONIG00000000844	ENSDARG00000059747	ENSLOCG00000011580
1404	Sunfish15897	ENSTRUG00000000797	ENSTNIG00000003500	ENSGACG00000017617	ENSORLG00000010884	ENSONIG00000003779	ENSDARG00000069525	ENSLOCG00000007250
1405	Sunfish15898	ENSTRUG00000000754	ENSTNIG00000003501	ENSGACG00000017624	ENSORLG00000010897	ENSONIG00000003776	ENSDARG00000028476	ENSLOCG00000003248
1406	Sunfish15904	ENSTRUG00000003912	ENSTNIG00000006153	ENSGACG00000017670	ENSORLG00000011093	ENSONIG00000003734	ENSDARG00000028699	ENSLOCG00000006537
1407	Sunfish15922	ENSTRUG00000007475	ENSTNIG00000002791	ENSGACG00000015449	ENSORLG00000019665	ENSONIG00000012530	ENSDARG00000058221	ENSLOCG00000002974
1408	Sunfish15936	ENSTRUG00000004593	ENSTNIG00000002622	ENSGACG00000018232	ENSORLG00000012111	ENSONIG00000013109	ENSDARG00000044213	ENSLOCG00000002675
1409	Sunfish15949	ENSTRUG00000009120	ENSTNIG00000013248	ENSGACG00000015480	ENSORLG00000019658	ENSONIG00000012663	ENSDARG00000012196	ENSLOCG00000010449
1410	Sunfish15981	ENSTRUG00000010493	ENSTNIG00000013214	ENSGACG00000017474	ENSORLG00000010443	ENSONIG00000003871	ENSDARG00000038312	ENSLOCG00000010148
1411	Sunfish15982	ENSTRUG00000010606	ENSTNIG00000013215	ENSGACG00000017460	ENSORLG00000010417	ENSONIG00000003876	ENSDARG00000058226	ENSLOCG00000011239
1412	Sunfish16010	ENSTRUG00000000871	ENSTNIG00000009138	ENSGACG00000017341	ENSORLG00000009940	ENSONIG00000003717	ENSDARG00000058041	ENSLOCG00000002944
1413	Sunfish16012	ENSTRUG00000006802	ENSTNIG00000009136	ENSGACG00000017329	ENSORLG00000009897	ENSONIG00000003705	ENSDARG00000044684	ENSLOCG00000012234
1414	Sunfish16034	ENSTRUG00000010544	ENSTNIG00000009116	ENSGACG00000017192	ENSORLG00000009417	ENSONIG00000003569	ENSDARG00000067805	ENSLOCG00000015209
1415	Sunfish16112	ENSTRUG00000006737	ENSTNIG00000010584	ENSGACG00000018713	ENSORLG00000015184	ENSONIG00000016307	ENSDARG00000019307	ENSLOCG00000012340
1416	Sunfish16113	ENSTRUG00000006942	ENSTNIG00000010583	ENSGACG00000018708	ENSORLG00000015257	ENSONIG00000016298	ENSDARG00000019000	ENSLOCG00000012326
1417	Sunfish16115	ENSTRUG00000007652	ENSTNIG00000010581	ENSGACG00000018691	ENSORLG00000015298	ENSONIG00000016289	ENSDARG00000041022	ENSLOCG00000012312
1418	Sunfish16117	ENSTRUG00000007923	ENSTNIG00000010580	ENSGACG00000018688	ENSORLG00000015325	ENSONIG00000016288	ENSDARG00000040853	ENSLOCG00000012301
1419	Sunfish16120	ENSTRUG00000008121	ENSTNIG00000010578	ENSGACG00000018681	ENSORLG00000018435	ENSONIG00000016269	ENSDARG00000010773	ENSLOCG00000008681
1420	Sunfish16132	ENSTRUG00000015607	ENSTNIG00000018068	ENSGACG00000018604	ENSORLG00000020818	ENSONIG00000016228	ENSDARG00000037634	ENSLOCG00000011146
1421	Sunfish16149	ENSTRUG00000012910	ENSTNIG00000005173	ENSGACG00000018535	ENSORLG00000013934	ENSONIG00000006489	ENSDARG00000052377	ENSLOCG00000013614
1422	Sunfish16197	ENSTRUG00000017143	ENSTNIG00000016063	ENSGACG00000009039	ENSORLG00000019555	ENSONIG00000003911	ENSDARG00000041107	ENSLOCG00000015585
1423	Sunfish16203	ENSTRUG00000017112	ENSTNIG00000016057	ENSGACG00000009201	ENSORLG00000019746	ENSONIG00000003896	ENSDARG00000052004	ENSLOCG00000015597
1424	Sunfish16209	ENSTRUG00000017083	ENSTNIG00000016051	ENSGACG00000009342	ENSORLG00000019848	ENSONIG00000003881	ENSDARG00000070914	ENSLOCG00000016377
1425	Sunfish16210	ENSTRUG00000003583	ENSTNIG00000013715	ENSGACG00000009345	ENSORLG00000019882	ENSONIG00000003875	ENSDARG00000045792	ENSLOCG00000016369
1426	Sunfish16219	ENSTRUG00000012686	ENSTNIG00000013722	ENSGACG00000009557	ENSORLG00000002662	ENSONIG00000003839	ENSDARG00000062824	ENSLOCG00000016343
1427	Sunfish16222	ENSTRUG00000012420	ENSTNIG00000013725	ENSGACG00000009562	ENSORLG00000019988	ENSONIG00000003832	ENSDARG00000062821	ENSLOCG00000016334
1428	Sunfish16230	ENSTRUG00000010362	ENSTNIG00000013731	ENSGACG00000009705	ENSORLG00000001021	ENSONIG00000015507	ENSDARG00000077830	ENSLOCG00000016492
1429	Sunfish16245	ENSTRUG00000008890	ENSTNIG00000013744	ENSGACG00000006582	ENSORLG00000001217	ENSONIG00000015531	ENSDARG00000074076	ENSLOCG00000003163
1430	Sunfish16276	ENSTRUG00000013801	ENSTNIG00000002687	ENSGACG00000007919	ENSORLG00000014326	ENSONIG00000018203	ENSDARG00000021370	ENSLOCG00000015163
1431	Sunfish16292	ENSTRUG00000014653	ENSTNIG00000002674	ENSGACG00000008044	ENSORLG00000018329	ENSONIG00000010592	ENSDARG00000062636	ENSLOCG00000013948
1432	Sunfish16312	ENSTRUG00000016565	ENSTNIG00000004682	ENSGACG00000008494	ENSORLG00000000787	ENSONIG00000010804	ENSDARG00000079651	ENSLOCG00000001134
1433	Sunfish16326	ENSTRUG00000016659	ENSTNIG00000004496	ENSGACG00000008240	ENSORLG00000000461	ENSONIG00000010769	ENSDARG00000008785	ENSLOCG00000015897
1434	Sunfish16328	ENSTRUG00000016419	ENSTNIG00000010415	ENSGACG00000008638	ENSORLG00000018264	ENSONIG00000012690	ENSDARG00000051816	ENSLOCG00000015888
1435	Sunfish16338	ENSTRUG00000016294	ENSTNIG00000010408	ENSGACG00000008707	ENSORLG00000000524	ENSONIG00000004006	ENSDARG00000038166	ENSLOCG00000015861
1436	Sunfish16345	ENSTRUG00000016142	ENSTNIG00000010402	ENSGACG00000008843	ENSORLG00000018893	ENSONIG00000003966	ENSDARG00000057089	ENSLOCG00000015688
1437	Sunfish16368	ENSTRUG00000015347	ENSTNIG00000003095	ENSGACG00000006871	ENSORLG00000001385	ENSONIG00000015593	ENSDARG00000033597	ENSLOCG00000001136
1438	Sunfish16397	ENSTRUG00000005596	ENSTNIG00000014911	ENSGACG00000016956	ENSORLG00000017963	ENSONIG00000018621	ENSDARG00000021225	ENSLOCG00000007237
1439	Sunfish16399	ENSTRUG00000006459	ENSTNIG00000014909	ENSGACG00000016942	ENSORLG00000017965	ENSONIG00000018617	ENSDARG00000074447	ENSLOCG00000001875
1440	Sunfish16403	ENSTRUG00000008341	ENSTNIG00000014904	ENSGACG00000016925	ENSORLG00000017988	ENSONIG00000018605	ENSDARG00000013117	ENSLOCG00000004101
1441	Sunfish16439	ENSTRUG00000004161	ENSTNIG00000014872	ENSGACG00000016690	ENSORLG00000019706	ENSONIG00000018510	ENSDARG00000041516	ENSLOCG00000009939
1442	Sunfish16452	ENSTRUG00000007883	ENSTNIG00000014864	ENSGACG00000016654	ENSORLG00000004013	ENSONIG00000018478	ENSDARG00000033428	ENSLOCG00000002541
1443	Sunfish16469	ENSTRUG00000014099	ENSTNIG00000009237	ENSGACG00000008516	ENSORLG00000013982	ENSONIG00000015400	ENSDARG00000035913	ENSLOCG00000002165
1444	Sunfish16474	ENSTRUG00000013863	ENSTNIG00000009241	ENSGACG00000008486	ENSORLG00000005781	ENSONIG00000015411	ENSDARG00000035907	ENSLOCG00000002041
1445	Sunfish16482	ENSTRUG00000013387	ENSTNIG00000009249	ENSGACG00000008309	ENSORLG00000005589	ENSONIG00000015435	ENSDARG00000075593	ENSLOCG00000001260
1446	Sunfish16491	ENSTRUG00000011788	ENSTNIG00000009258	ENSGACG00000008974	ENSORLG00000014332	ENSONIG00000007761	ENSDARG00000056665	ENSLOCG00000008755
1447	Sunfish16516	ENSTRUG00000010528	ENSTNIG00000009272	ENSGACG00000009137	ENSORLG00000014139	ENSONIG00000007716	ENSDARG00000017445	ENSLOCG00000002433
1448	Sunfish16517	ENSTRUG00000010156	ENSTNIG00000009274	ENSGACG00000009150	ENSORLG00000014105	ENSONIG00000007710	ENSDARG00000044980	ENSLOCG00000002327
1449	Sunfish16523	ENSTRUG00000009408	ENSTNIG00000014017	ENSGACG00000008919	ENSORLG00000013245	ENSONIG00000007631	ENSDARG00000063560	ENSLOCG00000003851
1450	Sunfish16531	ENSTRUG00000013134	ENSTNIG00000014027	ENSGACG00000008703	ENSORLG00000013544	ENSONIG00000007676	ENSDARG00000034178	ENSLOCG00000008484
1451	Sunfish16532	ENSTRUG00000013058	ENSTNIG00000014028	ENSGACG00000008688	ENSORLG00000013555	ENSONIG00000007683	ENSDARG00000075405	ENSLOCG00000008470
1452	Sunfish16537	ENSTRUG00000012808	ENSTNIG00000014032	ENSGACG00000009273	ENSORLG00000013614	ENSONIG00000007694	ENSDARG00000070491	ENSLOCG00000002031
1453	Sunfish16559	ENSTRUG00000003670	ENSTNIG00000012404	ENSGACG00000004533	ENSORLG00000017972	ENSONIG00000012350	ENSDARG00000004782	ENSLOCG00000007042
1454	Sunfish16589	ENSTRUG00000009155	ENSTNIG00000010538	ENSGACG00000005070	ENSORLG00000018158	ENSONIG00000000449	ENSDARG00000056829	ENSLOCG00000001669
1455	Sunfish16601	ENSTRUG00000005149	ENSTNIG00000010526	ENSGACG00000005379	ENSORLG00000018103	ENSONIG00000000398	ENSDARG00000074471	ENSLOCG00000013325
1456	Sunfish16690	ENSTRUG00000013186	ENSTNIG00000004289	ENSGACG00000001258	ENSORLG00000017313	ENSONIG00000003545	ENSDARG00000052734	ENSLOCG00000005433
1457	Sunfish16775	ENSTRUG00000009675	ENSTNIG00000017850	ENSGACG00000001676	ENSORLG00000015401	ENSONIG00000016791	ENSDARG00000014348	ENSLOCG00000005185
1458	Sunfish16788	ENSTRUG00000005649	ENSTNIG00000017834	ENSGACG00000001563	ENSORLG00000008090	ENSONIG00000007887	ENSDARG00000030789	ENSLOCG00000003108
1459	Sunfish16793	ENSTRUG00000010631	ENSTNIG00000017858	ENSGACG00000002715	ENSORLG00000015266	ENSONIG00000016828	ENSDARG00000000241	ENSLOCG00000008735
1460	Sunfish16808	ENSTRUG00000013093	ENSTNIG00000015711	ENSGACG00000002592	ENSORLG00000015003	ENSONIG00000016840	ENSDARG00000061274	ENSLOCG00000008883
1461	Sunfish16809	ENSTRUG00000012966	ENSTNIG00000015713	ENSGACG00000002609	ENSORLG00000015037	ENSONIG00000007161	ENSDARG00000054867	ENSLOCG00000008833
1462	Sunfish16813	ENSTRUG00000012785	ENSTNIG00000015716	ENSGACG00000002642	ENSORLG00000015097	ENSONIG00000007168	ENSDARG00000014333	ENSLOCG00000008794
1463	Sunfish16886	ENSTRUG00000014240	ENSTNIG00000015698	ENSGACG00000001235	ENSORLG00000009807	ENSONIG00000017033	ENSDARG00000078328	ENSLOCG00000002494
1464	Sunfish16889	ENSTRUG00000014109	ENSTNIG00000015701	ENSGACG00000014548	ENSORLG00000009930	ENSONIG00000017043	ENSDARG00000009783	ENSLOCG00000002401
1465	Sunfish16894	ENSTRUG00000013691	ENSTNIG00000015707	ENSGACG00000000235	ENSORLG00000010049	ENSONIG00000017060	ENSDARG00000041830	ENSLOCG00000002191
1466	Sunfish16898	ENSTRUG00000013216	ENSTNIG00000015710	ENSGACG00000000255	ENSORLG00000010184	ENSONIG00000017074	ENSDARG00000040453	ENSLOCG00000010340
1467	Sunfish16914	ENSTRUG00000014532	ENSTNIG00000005546	ENSGACG00000002091	ENSORLG00000010508	ENSONIG00000006912	ENSDARG00000040614	ENSLOCG00000006398
1468	Sunfish16919	ENSTRUG00000013973	ENSTNIG00000005285	ENSGACG00000002035	ENSORLG00000010680	ENSONIG00000006857	ENSDARG00000014867	ENSLOCG00000002206
1469	Sunfish16920	ENSTRUG00000013707	ENSTNIG00000014968	ENSGACG00000002025	ENSORLG00000010762	ENSONIG00000006851	ENSDARG00000013708	ENSLOCG00000002227
1470	Sunfish16921	ENSTRUG00000013609	ENSTNIG00000014969	ENSGACG00000002015	ENSORLG00000010808	ENSONIG00000006848	ENSDARG00000009953	ENSLOCG00000002286
1471	Sunfish16923	ENSTRUG00000013207	ENSTNIG00000014970	ENSGACG00000001999	ENSORLG00000010858	ENSONIG00000006831	ENSDARG00000076004	ENSLOCG00000002466
1472	Sunfish16928	ENSTRUG00000012506	ENSTNIG00000014974	ENSGACG00000001955	ENSORLG00000010961	ENSONIG00000006814	ENSDARG00000055470	ENSLOCG00000002708
1473	Sunfish16932	ENSTRUG00000011988	ENSTNIG00000014978	ENSGACG00000001904	ENSORLG00000011103	ENSONIG00000006791	ENSDARG00000020447	ENSLOCG00000002966
1474	Sunfish16934	ENSTRUG00000011797	ENSTNIG00000014980	ENSGACG00000001900	ENSORLG00000011124	ENSONIG00000006787	ENSDARG00000016022	ENSLOCG00000003087
1475	Sunfish16946	ENSTRUG00000010608	ENSTNIG00000014991	ENSGACG00000001829	ENSORLG00000011364	ENSONIG00000020484	ENSDARG00000069843	ENSLOCG00000017786
1476	Sunfish16948	ENSTRUG00000010520	ENSTNIG00000014993	ENSGACG00000001804	ENSORLG00000011380	ENSONIG00000006744	ENSDARG00000069846	ENSLOCG00000006169
1477	Sunfish16977	ENSTRUG00000015092	ENSTNIG00000013862	ENSGACG00000002826	ENSORLG00000011863	ENSONIG00000006652	ENSDARG00000069485	ENSLOCG00000009258
1478	Sunfish16978	ENSTRUG00000015005	ENSTNIG00000013863	ENSGACG00000002834	ENSORLG00000011901	ENSONIG00000006644	ENSDARG00000052641	ENSLOCG00000009241
1479	Sunfish16979	ENSTRUG00000014969	ENSTNIG00000013864	ENSGACG00000002858	ENSORLG00000011958	ENSONIG00000006640	ENSDARG00000036645	ENSLOCG00000009231
1480	Sunfish16987	ENSTRUG00000014285	ENSTNIG00000013871	ENSGACG00000002912	ENSORLG00000012228	ENSONIG00000014164	ENSDARG00000069853	ENSLOCG00000001434
1481	Sunfish16991	ENSTRUG00000014086	ENSTNIG00000013874	ENSGACG00000002932	ENSORLG00000012322	ENSONIG00000014241	ENSDARG00000063330	ENSLOCG00000001549
1482	Sunfish16996	ENSTRUG00000013712	ENSTNIG00000013877	ENSGACG00000002966	ENSORLG00000012409	ENSONIG00000014227	ENSDARG00000074728	ENSLOCG00000008676
1483	Sunfish17010	ENSTRUG00000013098	ENSTNIG00000013889	ENSGACG00000003108	ENSORLG00000012628	ENSONIG00000014194	ENSDARG00000019293	ENSLOCG00000009902
1484	Sunfish17033	ENSTRUG00000011115	ENSTNIG00000013911	ENSGACG00000003400	ENSORLG00000008932	ENSONIG00000014293	ENSDARG00000041040	ENSLOCG00000007789
1485	Sunfish17035	ENSTRUG00000010730	ENSTNIG00000013913	ENSGACG00000003430	ENSORLG00000008875	ENSONIG00000014304	ENSDARG00000069289	ENSLOCG00000010754
1486	Sunfish17038	ENSTRUG00000010071	ENSTNIG00000013916	ENSGACG00000003459	ENSORLG00000008806	ENSONIG00000014313	ENSDARG00000058606	ENSLOCG00000001279
1487	Sunfish17049	ENSTRUG00000001985	ENSTNIG00000013935	ENSGACG00000003643	ENSORLG00000017945	ENSONIG00000014400	ENSDARG00000063509	ENSLOCG00000007004
1488	Sunfish17051	ENSTRUG00000002302	ENSTNIG00000013933	ENSGACG00000003629	ENSORLG00000017950	ENSONIG00000014396	ENSDARG00000017803	ENSLOCG00000007035
1489	Sunfish17060	ENSTRUG00000005645	ENSTNIG00000013927	ENSGACG00000003584	ENSORLG00000017968	ENSONIG00000020430	ENSDARG00000059209	ENSLOCG00000017797
1490	Sunfish17072	ENSTRUG00000011373	ENSTNIG00000013943	ENSGACG00000003713	ENSORLG00000017889	ENSONIG00000020671	ENSDARG00000077812	ENSLOCG00000018353
1491	Sunfish17078	ENSTRUG00000010734	ENSTNIG00000013947	ENSGACG00000003798	ENSORLG00000017873	ENSONIG00000016008	ENSDARG00000005251	ENSLOCG00000004757
1492	Sunfish17082	ENSTRUG00000009728	ENSTNIG00000013952	ENSGACG00000003842	ENSORLG00000017855	ENSONIG00000016020	ENSDARG00000060438	ENSLOCG00000010116
1493	Sunfish17088	ENSTRUG00000008825	ENSTNIG00000013958	ENSGACG00000003946	ENSORLG00000017819	ENSONIG00000016037	ENSDARG00000001676	ENSLOCG00000010049
1494	Sunfish17105	ENSTRUG00000005764	ENSTNIG00000013971	ENSGACG00000004101	ENSORLG00000017760	ENSONIG00000008452	ENSDARG00000006008	ENSLOCG00000004857
1495	Sunfish17125	ENSTRUG00000017442	ENSTNIG00000016962	ENSGACG00000004410	ENSORLG00000017589	ENSONIG00000008582	ENSDARG00000063730	ENSLOCG00000006831
1496	Sunfish17129	ENSTRUG00000017479	ENSTNIG00000016960	ENSGACG00000004444	ENSORLG00000017577	ENSONIG00000008600	ENSDARG00000042821	ENSLOCG00000006956
1497	Sunfish17132	ENSTRUG00000017520	ENSTNIG00000001764	ENSGACG00000004548	ENSORLG00000017546	ENSONIG00000008610	ENSDARG00000059280	ENSLOCG00000007043
1498	Sunfish17139	ENSTRUG00000017553	ENSTNIG00000016954	ENSGACG00000004600	ENSORLG00000017522	ENSONIG00000008629	ENSDARG00000023903	ENSLOCG00000007222
1499	Sunfish17145	ENSTRUG00000017609	ENSTNIG00000016949	ENSGACG00000004757	ENSORLG00000017492	ENSONIG00000008657	ENSDARG00000010462	ENSLOCG00000007391
1500	Sunfish17155	ENSTRUG00000017692	ENSTNIG00000016942	ENSGACG00000004843	ENSORLG00000017416	ENSONIG00000008703	ENSDARG00000013128	ENSLOCG00000007542
1501	Sunfish17160	ENSTRUG00000017744	ENSTNIG00000016937	ENSGACG00000004939	ENSORLG00000017359	ENSONIG00000008726	ENSDARG00000034916	ENSLOCG00000007651
1502	Sunfish17170	ENSTRUG00000017816	ENSTNIG00000016928	ENSGACG00000005058	ENSORLG00000017252	ENSONIG00000008768	ENSDARG00000076571	ENSLOCG00000007856
1503	Sunfish17171	ENSTRUG00000017818	ENSTNIG00000016927	ENSGACG00000005061	ENSORLG00000017248	ENSONIG00000008769	ENSDARG00000006892	ENSLOCG00000007869
1504	Sunfish17179	ENSTRUG00000017898	ENSTNIG00000016920	ENSGACG00000005191	ENSORLG00000017147	ENSONIG00000008794	ENSDARG00000039827	ENSLOCG00000008052
1505	Sunfish17188	ENSTRUG00000018001	ENSTNIG00000018705	ENSGACG00000005325	ENSORLG00000017040	ENSONIG00000008843	ENSDARG00000053583	ENSLOCG00000008257
1506	Sunfish17194	ENSTRUG00000000464	ENSTNIG00000016508	ENSGACG00000005428	ENSORLG00000016992	ENSONIG00000008858	ENSDARG00000012368	ENSLOCG00000008327
1507	Sunfish17204	ENSTRUG00000005183	ENSTNIG00000016497	ENSGACG00000005648	ENSORLG00000016828	ENSONIG00000008933	ENSDARG00000004712	ENSLOCG00000008583
1508	Sunfish17215	ENSTRUG00000006794	ENSTNIG00000016490	ENSGACG00000005800	ENSORLG00000016737	ENSONIG00000008958	ENSDARG00000036833	ENSLOCG00000005911
1509	Sunfish17222	ENSTRUG00000007433	ENSTNIG00000016484	ENSGACG00000005831	ENSORLG00000016692	ENSONIG00000008976	ENSDARG00000017007	ENSLOCG00000005738
1510	Sunfish17225	ENSTRUG00000007687	ENSTNIG00000016482	ENSGACG00000005860	ENSORLG00000016681	ENSONIG00000008980	ENSDARG00000077128	ENSLOCG00000005678
1511	Sunfish17227	ENSTRUG00000007825	ENSTNIG00000016481	ENSGACG00000005886	ENSORLG00000016666	ENSONIG00000008986	ENSDARG00000058467	ENSLOCG00000005629
1512	Sunfish17228	ENSTRUG00000008302	ENSTNIG00000016480	ENSGACG00000005914	ENSORLG00000016647	ENSONIG00000008993	ENSDARG00000012586	ENSLOCG00000005582
1513	Sunfish17235	ENSTRUG00000009908	ENSTNIG00000016472	ENSGACG00000005991	ENSORLG00000016532	ENSONIG00000009029	ENSDARG00000003421	ENSLOCG00000009564
1514	Sunfish17245	ENSTRUG00000011575	ENSTNIG00000016462	ENSGACG00000006173	ENSORLG00000016369	ENSONIG00000009075	ENSDARG00000060504	ENSLOCG00000009776
1515	Sunfish17246	ENSTRUG00000012102	ENSTNIG00000016461	ENSGACG00000006196	ENSORLG00000016342	ENSONIG00000009084	ENSDARG00000009493	ENSLOCG00000009793
1516	Sunfish17251	ENSTRUG00000012903	ENSTNIG00000016457	ENSGACG00000006240	ENSORLG00000016258	ENSONIG00000009096	ENSDARG00000078058	ENSLOCG00000009880
1517	Sunfish17276	ENSTRUG00000014241	ENSTNIG00000016441	ENSGACG00000006465	ENSORLG00000016092	ENSONIG00000004193	ENSDARG00000045175	ENSLOCG00000004410
1518	Sunfish17281	ENSTRUG00000006672	ENSTNIG00000012604	ENSGACG00000015178	ENSORLG00000011918	ENSONIG00000017095	ENSDARG00000037845	ENSLOCG00000003885
1519	Sunfish17284	ENSTRUG00000005372	ENSTNIG00000012602	ENSGACG00000015220	ENSORLG00000012075	ENSONIG00000017081	ENSDARG00000037813	ENSLOCG00000003967
1520	Sunfish17303	ENSTRUG00000006927	ENSTNIG00000012476	ENSGACG00000011834	ENSORLG00000015014	ENSONIG00000016767	ENSDARG00000018430	ENSLOCG00000010150
1521	Sunfish17317	ENSTRUG00000014116	ENSTNIG00000012540	ENSGACG00000012314	ENSORLG00000014013	ENSONIG00000016884	ENSDARG00000059646	ENSLOCG00000014477
1522	Sunfish17337	ENSTRUG00000012359	ENSTNIG00000012560	ENSGACG00000003450	ENSORLG00000013554	ENSONIG00000016941	ENSDARG00000057987	ENSLOCG00000010113
1523	Sunfish17355	ENSTRUG00000010346	ENSTNIG00000012581	ENSGACG00000003249	ENSORLG00000013086	ENSONIG00000016993	ENSDARG00000011490	ENSLOCG00000010047
1524	Sunfish17374	ENSTRUG00000008989	ENSTNIG00000012447	ENSGACG00000011366	ENSORLG00000016241	ENSONIG00000016541	ENSDARG00000026806	ENSLOCG00000012673
1525	Sunfish17376	ENSTRUG00000009351	ENSTNIG00000012445	ENSGACG00000011384	ENSORLG00000016266	ENSONIG00000016536	ENSDARG00000056122	ENSLOCG00000015477
1526	Sunfish17385	ENSTRUG00000010137	ENSTNIG00000012437	ENSGACG00000011479	ENSORLG00000016375	ENSONIG00000016514	ENSDARG00000070644	ENSLOCG00000001940
1527	Sunfish17386	ENSTRUG00000009982	ENSTNIG00000012436	ENSGACG00000011485	ENSORLG00000016380	ENSONIG00000016515	ENSDARG00000021494	ENSLOCG00000001957
1528	Sunfish17389	ENSTRUG00000009791	ENSTNIG00000012434	ENSGACG00000011509	ENSORLG00000016412	ENSONIG00000016519	ENSDARG00000028628	ENSLOCG00000002008
1529	Sunfish17404	ENSTRUG00000006380	ENSTNIG00000012463	ENSGACG00000011084	ENSORLG00000016178	ENSONIG00000016551	ENSDARG00000061493	ENSLOCG00000002356
1530	Sunfish17407	ENSTRUG00000006638	ENSTNIG00000012461	ENSGACG00000011089	ENSORLG00000016166	ENSONIG00000016554	ENSDARG00000088925	ENSLOCG00000002392
1531	Sunfish17413	ENSTRUG00000007768	ENSTNIG00000012455	ENSGACG00000011149	ENSORLG00000019195	ENSONIG00000016563	ENSDARG00000061240	ENSLOCG00000002576
1532	Sunfish17420	ENSTRUG00000008923	ENSTNIG00000012448	ENSGACG00000011193	ENSORLG00000019357	ENSONIG00000016580	ENSDARG00000039255	ENSLOCG00000002774
1533	Sunfish17421	ENSTRUG00000003775	ENSTNIG00000012409	ENSGACG00000011194	ENSORLG00000016069	ENSONIG00000016581	ENSDARG00000031463	ENSLOCG00000010494
1534	Sunfish17428	ENSTRUG00000005523	ENSTNIG00000012415	ENSGACG00000011260	ENSORLG00000015957	ENSONIG00000016600	ENSDARG00000025212	ENSLOCG00000002177
1535	Sunfish17437	ENSTRUG00000008312	ENSTNIG00000012424	ENSGACG00000011061	ENSORLG00000016013	ENSONIG00000016620	ENSDARG00000059700	ENSLOCG00000001924
1536	Sunfish17450	ENSTRUG00000014445	ENSTNIG00000012531	ENSGACG00000010990	ENSORLG00000015678	ENSONIG00000016658	ENSDARG00000079291	ENSLOCG00000005254
1537	Sunfish17460	ENSTRUG00000015248	ENSTNIG00000012522	ENSGACG00000010851	ENSORLG00000015465	ENSONIG00000016703	ENSDARG00000070395	ENSLOCG00000004655
1538	Sunfish17463	ENSTRUG00000015412	ENSTNIG00000012519	ENSGACG00000010838	ENSORLG00000015408	ENSONIG00000016710	ENSDARG00000036831	ENSLOCG00000004550
1539	Sunfish17476	ENSTRUG00000000214	ENSTNIG00000012509	ENSGACG00000012202	ENSORLG00000014232	ENSONIG00000016865	ENSDARG00000022974	ENSLOCG00000014362
1540	Sunfish17477	ENSTRUG00000000228	ENSTNIG00000012507	ENSGACG00000012184	ENSORLG00000014269	ENSONIG00000016858	ENSDARG00000052558	ENSLOCG00000014348
1541	Sunfish17505	ENSTRUG00000011238	ENSTNIG00000010254	ENSGACG00000015506	ENSORLG00000001275	ENSONIG00000003621	ENSDARG00000035808	ENSLOCG00000007307
1542	Sunfish17510	ENSTRUG00000011809	ENSTNIG00000010258	ENSGACG00000015537	ENSORLG00000001650	ENSONIG00000003655	ENSDARG00000056615	ENSLOCG00000007849
1543	Sunfish17529	ENSTRUG00000000166	ENSTNIG00000017156	ENSGACG00000015579	ENSORLG00000000648	ENSONIG00000012187	ENSDARG00000062884	ENSLOCG00000010929
1544	Sunfish17536	ENSTRUG00000000082	ENSTNIG00000017163	ENSGACG00000015609	ENSORLG00000000144	ENSONIG00000012209	ENSDARG00000040700	ENSLOCG00000009947
1545	Sunfish17570	ENSTRUG00000002873	ENSTNIG00000006596	ENSGACG00000015457	ENSORLG00000001134	ENSONIG00000009008	ENSDARG00000070916	ENSLOCG00000016679
1546	Sunfish17602	ENSTRUG00000001036	ENSTNIG00000007615	ENSGACG00000020808	ENSORLG00000018337	ENSONIG00000016407	ENSDARG00000032157	ENSLOCG00000012330
1547	Sunfish17624	ENSTRUG00000009205	ENSTNIG00000007592	ENSGACG00000020832	ENSORLG00000015482	ENSONIG00000013243	ENSDARG00000026680	ENSLOCG00000014944
1548	Sunfish17630	ENSTRUG00000009170	ENSTNIG00000007655	ENSGACG00000020869	ENSORLG00000014237	ENSONIG00000017353	ENSDARG00000026499	ENSLOCG00000001318
1549	Sunfish17632	ENSTRUG00000009229	ENSTNIG00000007656	ENSGACG00000020870	ENSORLG00000014233	ENSONIG00000017351	ENSDARG00000061378	ENSLOCG00000001234
1550	Sunfish17650	ENSTRUG00000007440	ENSTNIG00000007607	ENSGACG00000020906	ENSORLG00000012901	ENSONIG00000017838	ENSDARG00000036629	ENSLOCG00000011001
1551	Sunfish17651	ENSTRUG00000007478	ENSTNIG00000007606	ENSGACG00000020905	ENSORLG00000012861	ENSONIG00000017842	ENSDARG00000053617	ENSLOCG00000011137
1552	Sunfish17660	ENSTRUG00000002331	ENSTNIG00000010114	ENSGACG00000018757	ENSORLG00000008548	ENSONIG00000020803	ENSDARG00000079781	ENSLOCG00000017498
1553	Sunfish17667	ENSTRUG00000002398	ENSTNIG00000006071	ENSGACG00000019553	ENSORLG00000008527	ENSONIG00000021252	ENSDARG00000006636	ENSLOCG00000017499
1554	Sunfish17672	ENSTRUG00000007036	ENSTNIG00000010125	ENSGACG00000019540	ENSORLG00000010645	ENSONIG00000011559	ENSDARG00000052290	ENSLOCG00000010535
1555	Sunfish17677	ENSTRUG00000008668	ENSTNIG00000006349	ENSGACG00000019212	ENSORLG00000010811	ENSONIG00000011582	ENSDARG00000004726	ENSLOCG00000013704
1556	Sunfish17682	ENSTRUG00000009144	ENSTNIG00000004368	ENSGACG00000019602	ENSORLG00000020605	ENSONIG00000011548	ENSDARG00000003693	ENSLOCG00000011198
1557	Sunfish17695	ENSTRUG00000015489	ENSTNIG00000010712	ENSGACG00000011870	ENSORLG00000017213	ENSONIG00000018720	ENSDARG00000069092	ENSLOCG00000016874
1558	Sunfish17696	ENSTRUG00000015417	ENSTNIG00000010710	ENSGACG00000011852	ENSORLG00000017240	ENSONIG00000018728	ENSDARG00000007901	ENSLOCG00000016889
1559	Sunfish17781	ENSTRUG00000005260	ENSTNIG00000008287	ENSGACG00000001988	ENSORLG00000008744	ENSONIG00000011385	ENSDARG00000028581	ENSLOCG00000009267
1560	Sunfish17785	ENSTRUG00000005681	ENSTNIG00000008291	ENSGACG00000013033	ENSORLG00000011062	ENSONIG00000009052	ENSDARG00000052982	ENSLOCG00000016939
1561	Sunfish17787	ENSTRUG00000006156	ENSTNIG00000005441	ENSGACG00000020134	ENSORLG00000011022	ENSONIG00000010424	ENSDARG00000001129	ENSLOCG00000008544
1562	Sunfish17805	ENSTRUG00000007055	ENSTNIG00000001855	ENSGACG00000000880	ENSORLG00000003395	ENSONIG00000013422	ENSDARG00000042751	ENSLOCG00000001652
1563	Sunfish17816	ENSTRUG00000005300	ENSTNIG00000013517	ENSGACG00000002049	ENSORLG00000003475	ENSONIG00000013391	ENSDARG00000055649	ENSLOCG00000012112
1564	Sunfish17867	ENSTRUG00000007736	ENSTNIG00000006911	ENSGACG00000019116	ENSORLG00000009131	ENSONIG00000009955	ENSDARG00000074923	ENSLOCG00000016547
1565	Sunfish17882	ENSTRUG00000003425	ENSTNIG00000002740	ENSGACG00000019071	ENSORLG00000008790	ENSONIG00000009876	ENSDARG00000019420	ENSLOCG00000015350
1566	Sunfish17894	ENSTRUG00000012975	ENSTNIG00000007224	ENSGACG00000019236	ENSORLG00000012548	ENSONIG00000012030	ENSDARG00000058159	ENSLOCG00000015102
1567	Sunfish17907	ENSTRUG00000011050	ENSTNIG00000007236	ENSGACG00000001120	ENSORLG00000009956	ENSONIG00000012758	ENSDARG00000007405	ENSLOCG00000015352
1568	Sunfish17909	ENSTRUG00000011340	ENSTNIG00000007234	ENSGACG00000019221	ENSORLG00000009895	ENSONIG00000012751	ENSDARG00000005126	ENSLOCG00000016113
1569	Sunfish17911	ENSTRUG00000010062	ENSTNIG00000007246	ENSGACG00000019242	ENSORLG00000012980	ENSONIG00000014198	ENSDARG00000008235	ENSLOCG00000015817
1570	Sunfish17916	ENSTRUG00000012381	ENSTNIG00000007228	ENSGACG00000019269	ENSORLG00000012721	ENSONIG00000014161	ENSDARG00000005897	ENSLOCG00000016147
1571	Sunfish17920	ENSTRUG00000012057	ENSTNIG00000007231	ENSGACG00000019227	ENSORLG00000012765	ENSONIG00000014150	ENSDARG00000041665	ENSLOCG00000016132
1572	Sunfish17962	ENSTRUG00000010472	ENSTNIG00000015018	ENSGACG00000009903	ENSORLG00000008592	ENSONIG00000012360	ENSDARG00000037559	ENSLOCG00000014330
1573	Sunfish18029	ENSTRUG00000008742	ENSTNIG00000003268	ENSGACG00000019788	ENSORLG00000000081	ENSONIG00000000156	ENSDARG00000006242	ENSLOCG00000017023
1574	Sunfish18100	ENSTRUG00000002749	ENSTNIG00000017512	ENSGACG00000019256	ENSORLG00000000849	ENSONIG00000018268	ENSDARG00000020820	ENSLOCG00000013514
1575	Sunfish18166	ENSTRUG00000000326	ENSTNIG00000004627	ENSGACG00000010409	ENSORLG00000001647	ENSONIG00000015342	ENSDARG00000059674	ENSLOCG00000009442
1576	Sunfish18180	ENSTRUG00000001615	ENSTNIG00000015957	ENSGACG00000004853	ENSORLG00000001637	ENSONIG00000016991	ENSDARG00000017571	ENSLOCG00000011352
1577	Sunfish18204	ENSTRUG00000016857	ENSTNIG00000015572	ENSGACG00000013704	ENSORLG00000001504	ENSONIG00000016948	ENSDARG00000018882	ENSLOCG00000010137
1578	Sunfish18211	ENSTRUG00000016891	ENSTNIG00000015965	ENSGACG00000013696	ENSORLG00000001447	ENSONIG00000016956	ENSDARG00000012468	ENSLOCG00000001938
1579	Sunfish18230	ENSTRUG00000016514	ENSTNIG00000015596	ENSGACG00000014039	ENSORLG00000000791	ENSONIG00000010651	ENSDARG00000035129	ENSLOCG00000003168
1580	Sunfish18241	ENSTRUG00000016433	ENSTNIG00000015604	ENSGACG00000014080	ENSORLG00000000914	ENSONIG00000010620	ENSDARG00000076611	ENSLOCG00000003589
1581	Sunfish18252	ENSTRUG00000016325	ENSTNIG00000015613	ENSGACG00000014181	ENSORLG00000001071	ENSONIG00000010580	ENSDARG00000035634	ENSLOCG00000003332
1582	Sunfish18254	ENSTRUG00000016303	ENSTNIG00000015616	ENSGACG00000014227	ENSORLG00000001103	ENSONIG00000010565	ENSDARG00000042069	ENSLOCG00000003317
1583	Sunfish18256	ENSTRUG00000016240	ENSTNIG00000015618	ENSGACG00000014252	ENSORLG00000001154	ENSONIG00000010555	ENSDARG00000073737	ENSLOCG00000003254
1584	Sunfish18263	ENSTRUG00000016139	ENSTNIG00000015625	ENSGACG00000014666	ENSORLG00000000299	ENSONIG00000010539	ENSDARG00000062579	ENSLOCG00000003115
1585	Sunfish18270	ENSTRUG00000018581	ENSTNIG00000015630	ENSGACG00000001212	ENSORLG00000000837	ENSONIG00000011471	ENSDARG00000068013	ENSLOCG00000015273
1586	Sunfish18277	ENSTRUG00000015844	ENSTNIG00000015634	ENSGACG00000014591	ENSORLG00000020799	ENSONIG00000014229	ENSDARG00000060093	ENSLOCG00000011423
1587	Sunfish18279	ENSTRUG00000015799	ENSTNIG00000015636	ENSGACG00000014527	ENSORLG00000020804	ENSONIG00000014222	ENSDARG00000012366	ENSLOCG00000011443
1588	Sunfish18304	ENSTRUG00000014521	ENSTNIG00000015365	ENSGACG00000014318	ENSORLG00000016882	ENSONIG00000014054	ENSDARG00000078890	ENSLOCG00000007056
1589	Sunfish18305	ENSTRUG00000014429	ENSTNIG00000015366	ENSGACG00000014333	ENSORLG00000016912	ENSONIG00000014052	ENSDARG00000019549	ENSLOCG00000007080
1590	Sunfish18306	ENSTRUG00000014363	ENSTNIG00000015367	ENSGACG00000014334	ENSORLG00000016923	ENSONIG00000014051	ENSDARG00000076376	ENSLOCG00000007095
1591	Sunfish18327	ENSTRUG00000013241	ENSTNIG00000016756	ENSGACG00000012921	ENSORLG00000015012	ENSONIG00000011095	ENSDARG00000062511	ENSLOCG00000002643
1592	Sunfish18371	ENSTRUG00000013546	ENSTNIG00000016761	ENSGACG00000012965	ENSORLG00000015143	ENSONIG00000011079	ENSDARG00000002830	ENSLOCG00000002517
1593	Sunfish18372	ENSTRUG00000013594	ENSTNIG00000016762	ENSGACG00000012975	ENSORLG00000015160	ENSONIG00000011072	ENSDARG00000035564	ENSLOCG00000002491
1594	Sunfish18373	ENSTRUG00000013653	ENSTNIG00000016763	ENSGACG00000012977	ENSORLG00000015185	ENSONIG00000015809	ENSDARG00000056550	ENSLOCG00000002476
1595	Sunfish18377	ENSTRUG00000014017	ENSTNIG00000016767	ENSGACG00000013057	ENSORLG00000015256	ENSONIG00000015827	ENSDARG00000031891	ENSLOCG00000002370
1596	Sunfish18379	ENSTRUG00000014047	ENSTNIG00000016768	ENSGACG00000013062	ENSORLG00000015302	ENSONIG00000015832	ENSDARG00000079611	ENSLOCG00000015594
1597	Sunfish18384	ENSTRUG00000014366	ENSTNIG00000001177	ENSGACG00000013088	ENSORLG00000015340	ENSONIG00000015840	ENSDARG00000016128	ENSLOCG00000015606
1598	Sunfish18388	ENSTRUG00000014540	ENSTNIG00000016772	ENSGACG00000013109	ENSORLG00000015439	ENSONIG00000015846	ENSDARG00000026964	ENSLOCG00000015312
1599	Sunfish18393	ENSTRUG00000014941	ENSTNIG00000011427	ENSGACG00000013234	ENSORLG00000015503	ENSONIG00000015879	ENSDARG00000035577	ENSLOCG00000015345
1600	Sunfish18401	ENSTRUG00000015210	ENSTNIG00000011434	ENSGACG00000013302	ENSORLG00000015657	ENSONIG00000015900	ENSDARG00000016710	ENSLOCG00000012485
1601	Sunfish18403	ENSTRUG00000015216	ENSTNIG00000011436	ENSGACG00000013323	ENSORLG00000015683	ENSONIG00000015908	ENSDARG00000006389	ENSLOCG00000012409
1602	Sunfish18407	ENSTRUG00000015353	ENSTNIG00000011440	ENSGACG00000013382	ENSORLG00000015750	ENSONIG00000015921	ENSDARG00000068438	ENSLOCG00000006997
1603	Sunfish18411	ENSTRUG00000015616	ENSTNIG00000011446	ENSGACG00000013436	ENSORLG00000015888	ENSONIG00000015946	ENSDARG00000029439	ENSLOCG00000007165
1604	Sunfish18412	ENSTRUG00000015749	ENSTNIG00000011447	ENSGACG00000013441	ENSORLG00000015911	ENSONIG00000015954	ENSDARG00000063005	ENSLOCG00000007213
1605	Sunfish18427	ENSTRUG00000006621	ENSTNIG00000015819	ENSGACG00000008083	ENSORLG00000005886	ENSONIG00000013240	ENSDARG00000067560	ENSLOCG00000005881
1606	Sunfish18442	ENSTRUG00000010166	ENSTNIG00000015835	ENSGACG00000008274	ENSORLG00000006229	ENSONIG00000013309	ENSDARG00000090044	ENSLOCG00000015377
1607	Sunfish18451	ENSTRUG00000011317	ENSTNIG00000015842	ENSGACG00000008416	ENSORLG00000006325	ENSONIG00000013330	ENSDARG00000041908	ENSLOCG00000015215
1608	Sunfish18454	ENSTRUG00000011528	ENSTNIG00000015845	ENSGACG00000008451	ENSORLG00000006408	ENSONIG00000013342	ENSDARG00000042525	ENSLOCG00000015225
1609	Sunfish18463	ENSTRUG00000013017	ENSTNIG00000015852	ENSGACG00000008581	ENSORLG00000006687	ENSONIG00000013367	ENSDARG00000020621	ENSLOCG00000008079
1610	Sunfish18472	ENSTRUG00000013732	ENSTNIG00000015862	ENSGACG00000008716	ENSORLG00000006835	ENSONIG00000013399	ENSDARG00000005104	ENSLOCG00000004821
1611	Sunfish18475	ENSTRUG00000014085	ENSTNIG00000015864	ENSGACG00000008769	ENSORLG00000006858	ENSONIG00000013409	ENSDARG00000061819	ENSLOCG00000004759
1612	Sunfish18476	ENSTRUG00000014160	ENSTNIG00000015866	ENSGACG00000008784	ENSORLG00000006873	ENSONIG00000013411	ENSDARG00000035595	ENSLOCG00000004731
1613	Sunfish18482	ENSTRUG00000014451	ENSTNIG00000015873	ENSGACG00000008884	ENSORLG00000007083	ENSONIG00000013428	ENSDARG00000056833	ENSLOCG00000004555
1614	Sunfish18493	ENSTRUG00000014701	ENSTNIG00000015881	ENSGACG00000009001	ENSORLG00000007234	ENSONIG00000013452	ENSDARG00000057017	ENSLOCG00000004125
1615	Sunfish18494	ENSTRUG00000014829	ENSTNIG00000015882	ENSGACG00000009085	ENSORLG00000007273	ENSONIG00000013466	ENSDARG00000061901	ENSLOCG00000004140
1616	Sunfish18495	ENSTRUG00000014889	ENSTNIG00000015883	ENSGACG00000009100	ENSORLG00000007310	ENSONIG00000013468	ENSDARG00000061915	ENSLOCG00000004167
1617	Sunfish18497	ENSTRUG00000015019	ENSTNIG00000015885	ENSGACG00000009126	ENSORLG00000007336	ENSONIG00000013471	ENSDARG00000061921	ENSLOCG00000004248
1618	Sunfish18498	ENSTRUG00000015050	ENSTNIG00000015886	ENSGACG00000009136	ENSORLG00000007391	ENSONIG00000013473	ENSDARG00000061941	ENSLOCG00000004262
1619	Sunfish18504	ENSTRUG00000015279	ENSTNIG00000015892	ENSGACG00000009196	ENSORLG00000007491	ENSONIG00000013492	ENSDARG00000017115	ENSLOCG00000004391
1620	Sunfish18507	ENSTRUG00000015479	ENSTNIG00000015895	ENSGACG00000009222	ENSORLG00000007751	ENSONIG00000013510	ENSDARG00000061994	ENSLOCG00000004439
1621	Sunfish18508	ENSTRUG00000015726	ENSTNIG00000015896	ENSGACG00000009265	ENSORLG00000007834	ENSONIG00000013522	ENSDARG00000058533	ENSLOCG00000003978
1622	Sunfish18512	ENSTRUG00000015961	ENSTNIG00000015900	ENSGACG00000009334	ENSORLG00000007922	ENSONIG00000013553	ENSDARG00000015905	ENSLOCG00000003881
1623	Sunfish18514	ENSTRUG00000016011	ENSTNIG00000015901	ENSGACG00000009355	ENSORLG00000007952	ENSONIG00000013559	ENSDARG00000062780	ENSLOCG00000003842
1624	Sunfish18522	ENSTRUG00000016229	ENSTNIG00000015907	ENSGACG00000009537	ENSORLG00000008165	ENSONIG00000013599	ENSDARG00000062362	ENSLOCG00000008448
1625	Sunfish18529	ENSTRUG00000016348	ENSTNIG00000015914	ENSGACG00000009599	ENSORLG00000008318	ENSONIG00000013652	ENSDARG00000056932	ENSLOCG00000008684
1626	Sunfish18530	ENSTRUG00000016363	ENSTNIG00000015915	ENSGACG00000009614	ENSORLG00000008389	ENSONIG00000013656	ENSDARG00000038290	ENSLOCG00000008401
1627	Sunfish18541	ENSTRUG00000010233	ENSTNIG00000015407	ENSGACG00000009848	ENSORLG00000008836	ENSONIG00000013709	ENSDARG00000051916	ENSLOCG00000006117
1628	Sunfish18550	ENSTRUG00000008885	ENSTNIG00000015416	ENSGACG00000009941	ENSORLG00000009118	ENSONIG00000013752	ENSDARG00000005057	ENSLOCG00000007837
1629	Sunfish18553	ENSTRUG00000008123	ENSTNIG00000015418	ENSGACG00000009985	ENSORLG00000009250	ENSONIG00000013759	ENSDARG00000008433	ENSLOCG00000009386
1630	Sunfish18560	ENSTRUG00000005240	ENSTNIG00000015425	ENSGACG00000010070	ENSORLG00000009749	ENSONIG00000016113	ENSDARG00000060010	ENSLOCG00000005540
1631	Sunfish18570	ENSTRUG00000005064	ENSTNIG00000015446	ENSGACG00000005380	ENSORLG00000020701	ENSONIG00000000047	ENSDARG00000090697	ENSLOCG00000003110
1632	Sunfish18571	ENSTRUG00000004700	ENSTNIG00000015445	ENSGACG00000005305	ENSORLG00000020698	ENSONIG00000000049	ENSDARG00000003308	ENSLOCG00000003094
1633	Sunfish18584	ENSTRUG00000000723	ENSTNIG00000006872	ENSGACG00000005136	ENSORLG00000002001	ENSONIG00000000072	ENSDARG00000019962	ENSLOCG00000017071
1634	Sunfish18589	ENSTRUG00000000334	ENSTNIG00000006867	ENSGACG00000005032	ENSORLG00000002129	ENSONIG00000000112	ENSDARG00000078701	ENSLOCG00000017084
1635	Sunfish18593	ENSTRUG00000000241	ENSTNIG00000003966	ENSGACG00000004972	ENSORLG00000002220	ENSONIG00000000127	ENSDARG00000026941	ENSLOCG00000017099
1636	Sunfish18599	ENSTRUG00000007275	ENSTNIG00000008217	ENSGACG00000004928	ENSORLG00000002330	ENSONIG00000000137	ENSDARG00000001971	ENSLOCG00000009514
1637	Sunfish18601	ENSTRUG00000007438	ENSTNIG00000008215	ENSGACG00000004840	ENSORLG00000002363	ENSONIG00000000142	ENSDARG00000002267	ENSLOCG00000009498
1638	Sunfish18603	ENSTRUG00000008436	ENSTNIG00000008212	ENSGACG00000004785	ENSORLG00000002467	ENSONIG00000000150	ENSDARG00000079543	ENSLOCG00000009447
1639	Sunfish18620	ENSTRUG00000012151	ENSTNIG00000013310	ENSGACG00000003671	ENSORLG00000002589	ENSONIG00000006880	ENSDARG00000070688	ENSLOCG00000009644
1640	Sunfish18624	ENSTRUG00000011577	ENSTNIG00000013307	ENSGACG00000003572	ENSORLG00000002691	ENSONIG00000006871	ENSDARG00000017219	ENSLOCG00000009681
1641	Sunfish18670	ENSTRUG00000007224	ENSTNIG00000012103	ENSGACG00000013581	ENSORLG00000014943	ENSONIG00000016341	ENSDARG00000039851	ENSLOCG00000005552
1642	Sunfish18681	ENSTRUG00000009356	ENSTNIG00000005012	ENSGACG00000013679	ENSORLG00000014708	ENSONIG00000021113	ENSDARG00000009823	ENSLOCG00000018292
1643	Sunfish18682	ENSTRUG00000009375	ENSTNIG00000006813	ENSGACG00000013680	ENSORLG00000014702	ENSONIG00000016305	ENSDARG00000039958	ENSLOCG00000005795
1644	Sunfish18685	ENSTRUG00000009789	ENSTNIG00000003733	ENSGACG00000013692	ENSORLG00000014645	ENSONIG00000016291	ENSDARG00000053225	ENSLOCG00000005925
1645	Sunfish18694	ENSTRUG00000010973	ENSTNIG00000012192	ENSGACG00000013752	ENSORLG00000014517	ENSONIG00000016271	ENSDARG00000060318	ENSLOCG00000003116
1646	Sunfish18700	ENSTRUG00000011437	ENSTNIG00000012189	ENSGACG00000013802	ENSORLG00000014461	ENSONIG00000016238	ENSDARG00000077715	ENSLOCG00000003209
1647	Sunfish18766	ENSTRUG00000001568	ENSTNIG00000003127	ENSGACG00000018335	ENSORLG00000013242	ENSONIG00000011314	ENSDARG00000091777	ENSLOCG00000001342
1648	Sunfish18775	ENSTRUG00000001101	ENSTNIG00000002975	ENSGACG00000000074	ENSORLG00000010289	ENSONIG00000013773	ENSDARG00000061458	ENSLOCG00000011164
1649	Sunfish18777	ENSTRUG00000001222	ENSTNIG00000006218	ENSGACG00000000071	ENSORLG00000010297	ENSONIG00000018988	ENSDARG00000033447	ENSLOCG00000011148
1650	Sunfish18781	ENSTRUG00000003416	ENSTNIG00000005009	ENSGACG00000000514	ENSORLG00000010885	ENSONIG00000010366	ENSDARG00000036107	ENSLOCG00000008221
1651	Sunfish18819	ENSTRUG00000011914	ENSTNIG00000003846	ENSGACG00000020006	ENSORLG00000011324	ENSONIG00000018338	ENSDARG00000007526	ENSLOCG00000000980
1652	Sunfish18853	ENSTRUG00000007367	ENSTNIG00000008224	ENSGACG00000005011	ENSORLG00000012595	ENSONIG00000006406	ENSDARG00000017195	ENSLOCG00000012987
1653	Sunfish18908	ENSTRUG00000001965	ENSTNIG00000005536	ENSGACG00000005100	ENSORLG00000013457	ENSONIG00000007840	ENSDARG00000042033	ENSLOCG00000001865
1654	Sunfish18928	ENSTRUG00000005282	ENSTNIG00000000353	ENSGACG00000005708	ENSORLG00000012358	ENSONIG00000010973	ENSDARG00000002644	ENSLOCG00000007218
1655	Sunfish18934	ENSTRUG00000004397	ENSTNIG00000012339	ENSGACG00000005791	ENSORLG00000012298	ENSONIG00000010962	ENSDARG00000061051	ENSLOCG00000007286
1656	Sunfish18952	ENSTRUG00000007402	ENSTNIG00000014391	ENSGACG00000013551	ENSORLG00000014878	ENSONIG00000010470	ENSDARG00000007566	ENSLOCG00000005143
1657	Sunfish18956	ENSTRUG00000006335	ENSTNIG00000014387	ENSGACG00000013524	ENSORLG00000014987	ENSONIG00000010482	ENSDARG00000097205	ENSLOCG00000005372
1658	Sunfish18960	ENSTRUG00000005781	ENSTNIG00000014384	ENSGACG00000013486	ENSORLG00000015045	ENSONIG00000010509	ENSDARG00000073872	ENSLOCG00000005284
1659	Sunfish18980	ENSTRUG00000007195	ENSTNIG00000014354	ENSGACG00000006079	ENSORLG00000015792	ENSONIG00000016681	ENSDARG00000045976	ENSLOCG00000001852
1660	Sunfish19012	ENSTRUG00000012430	ENSTNIG00000006454	ENSGACG00000019918	ENSORLG00000001926	ENSONIG00000015401	ENSDARG00000060437	ENSLOCG00000015539
1661	Sunfish19066	ENSTRUG00000001819	ENSTNIG00000003361	ENSGACG00000019739	ENSORLG00000001511	ENSONIG00000000029	ENSDARG00000013475	ENSLOCG00000016088
1662	Sunfish19079	ENSTRUG00000006339	ENSTNIG00000006294	ENSGACG00000000645	ENSORLG00000000111	ENSONIG00000000102	ENSDARG00000044943	ENSLOCG00000013761
1663	Sunfish19087	ENSTRUG00000010201	ENSTNIG00000014164	ENSGACG00000016316	ENSORLG00000002316	ENSONIG00000008931	ENSDARG00000069438	ENSLOCG00000011969
1664	Sunfish19113	ENSTRUG00000004911	ENSTNIG00000014144	ENSGACG00000018151	ENSORLG00000019520	ENSONIG00000003248	ENSDARG00000013938	ENSLOCG00000013692
1665	Sunfish19148	ENSTRUG00000002270	ENSTNIG00000004610	ENSGACG00000018212	ENSORLG00000001839	ENSONIG00000003342	ENSDARG00000059735	ENSLOCG00000013841
1666	Sunfish19162	ENSTRUG00000003279	ENSTNIG00000014137	ENSGACG00000018185	ENSORLG00000001698	ENSONIG00000003312	ENSDARG00000052589	ENSLOCG00000013887
1667	Sunfish19183	ENSTRUG00000005174	ENSTNIG00000012050	ENSGACG00000018347	ENSORLG00000014651	ENSONIG00000018930	ENSDARG00000052866	ENSLOCG00000010421
1668	Sunfish19187	ENSTRUG00000006720	ENSTNIG00000012053	ENSGACG00000019091	ENSORLG00000014556	ENSONIG00000018917	ENSDARG00000018190	ENSLOCG00000007957
1669	Sunfish19190	ENSTRUG00000007109	ENSTNIG00000012056	ENSGACG00000019097	ENSORLG00000014528	ENSONIG00000018913	ENSDARG00000025350	ENSLOCG00000007904
1670	Sunfish19218	ENSTRUG00000011515	ENSTNIG00000012067	ENSGACG00000019172	ENSORLG00000013429	ENSONIG00000018866	ENSDARG00000016750	ENSLOCG00000007152
1671	Sunfish19219	ENSTRUG00000011866	ENSTNIG00000012068	ENSGACG00000019175	ENSORLG00000013378	ENSONIG00000018865	ENSDARG00000062594	ENSLOCG00000007132
1672	Sunfish19226	ENSTRUG00000013543	ENSTNIG00000012074	ENSGACG00000019209	ENSORLG00000013229	ENSONIG00000018857	ENSDARG00000019360	ENSLOCG00000016145
1673	Sunfish19241	ENSTRUG00000014486	ENSTNIG00000012086	ENSGACG00000018238	ENSORLG00000012986	ENSONIG00000018833	ENSDARG00000018325	ENSLOCG00000011799
1674	Sunfish19266	ENSTRUG00000013060	ENSTNIG00000014046	ENSGACG00000019062	ENSORLG00000012303	ENSONIG00000018789	ENSDARG00000086561	ENSLOCG00000012676
1675	Sunfish19282	ENSTRUG00000011472	ENSTNIG00000014059	ENSGACG00000019010	ENSORLG00000012088	ENSONIG00000017748	ENSDARG00000032087	ENSLOCG00000012535
1676	Sunfish19304	ENSTRUG00000010118	ENSTNIG00000014363	ENSGACG00000005173	ENSORLG00000015342	ENSONIG00000014784	ENSDARG00000055991	ENSLOCG00000003711
1677	Sunfish19379	ENSTRUG00000015860	ENSTNIG00000004121	ENSGACG00000003513	ENSORLG00000009518	ENSONIG00000000366	ENSDARG00000059523	ENSLOCG00000007486
1678	Sunfish19435	ENSTRUG00000018247	ENSTNIG00000002884	ENSGACG00000010655	ENSORLG00000017645	ENSONIG00000000785	ENSDARG00000009681	ENSLOCG00000004302
1679	Sunfish19472	ENSTRUG00000013258	ENSTNIG00000010613	ENSGACG00000014928	ENSORLG00000000066	ENSONIG00000007136	ENSDARG00000037109	ENSLOCG00000003663
1680	Sunfish19477	ENSTRUG00000011479	ENSTNIG00000010620	ENSGACG00000014988	ENSORLG00000000030	ENSONIG00000007183	ENSDARG00000070995	ENSLOCG00000008627
1681	Sunfish19498	ENSTRUG00000004290	ENSTNIG00000002572	ENSGACG00000017639	ENSORLG00000018348	ENSONIG00000003361	ENSDARG00000043928	ENSLOCG00000015949
1682	Sunfish19510	ENSTRUG00000004616	ENSTNIG00000002004	ENSGACG00000017562	ENSORLG00000018888	ENSONIG00000003321	ENSDARG00000002798	ENSLOCG00000001398
1683	Sunfish19512	ENSTRUG00000005124	ENSTNIG00000002553	ENSGACG00000017547	ENSORLG00000018798	ENSONIG00000003314	ENSDARG00000088817	ENSLOCG00000001430
1684	Sunfish19544	ENSTRUG00000006776	ENSTNIG00000018170	ENSGACG00000008045	ENSORLG00000008653	ENSONIG00000010337	ENSDARG00000063668	ENSLOCG00000006960
1685	Sunfish19546	ENSTRUG00000007059	ENSTNIG00000018172	ENSGACG00000008006	ENSORLG00000008628	ENSONIG00000010325	ENSDARG00000034195	ENSLOCG00000006909
1686	Sunfish19575	ENSTRUG00000004954	ENSTNIG00000008852	ENSGACG00000002219	ENSORLG00000015094	ENSONIG00000010910	ENSDARG00000023583	ENSLOCG00000003188
1687	Sunfish19576	ENSTRUG00000004676	ENSTNIG00000008851	ENSGACG00000002194	ENSORLG00000015108	ENSONIG00000010914	ENSDARG00000033596	ENSLOCG00000003215
1688	Sunfish19577	ENSTRUG00000003922	ENSTNIG00000008850	ENSGACG00000002184	ENSORLG00000015128	ENSONIG00000010919	ENSDARG00000061345	ENSLOCG00000003079
1689	Sunfish19585	ENSTRUG00000004172	ENSTNIG00000008842	ENSGACG00000002114	ENSORLG00000015245	ENSONIG00000010942	ENSDARG00000034256	ENSLOCG00000002991
1690	Sunfish19602	ENSTRUG00000008607	ENSTNIG00000008825	ENSGACG00000013896	ENSORLG00000015495	ENSONIG00000010243	ENSDARG00000062558	ENSLOCG00000007716
